# Supplementary material for: Biomolecular changes that occur in the antennal gland of the giant freshwater prawn (Machrobrachium rosenbergii)
Source: PLoS One. 2017 Jun 29;12(6):e0177064. doi: 10.1371/journal.pone.0177064 (PMC5490968; doi:10.1371/journal.pone.0177064)
Supplement: S1 File — (XLS) [file pone.0177064.s006.xls]

geneID	geneLength	MrAnG_rawfragments(22633180)	MrAnG_FPKM	Nr-ID	Nr-Score	Nr-Evalue	Nr-annotation	Nt-ID	Nt-Score	Nt-Evalue	Nt-annotation	Swissprot-ID	Swissprot-Score	Swissprot-Evalue	Swissprot-annotation	COG-Protein-or-Domain	COG-Score	COG-Evalue	COG-ID	COG-Function-Description	KO_id	KEGG-Evalue	KEGG-Score	KEGG-Gene	ko_definition	GO-BiologicalProcess	GO-MolecularFunction	Go-CellularComponent
CL1.Contig1_MrAnG	390	45	5.0980	gi|156602667|ref|XP_001618695.1|	60.1	3e-08	hypothetical protein NEMVEDRAFT_v1g153678 [Nematostella vectensis] >gi|156199934|gb|EDO26595.1| predicted protein [Nematostella vectensis]	--	--	--	--	--	--	--	--	--	--	--	--	--	--	--	--	--	--	-	-	-
CL1.Contig2_MrAnG	241	8	1.4667	--	--	--	--	--	--	--	--	--	--	--	--	--	--	--	--	--	--	--	--	--	--	-	-	-
CL1.Contig3_MrAnG	229	12	2.3153	--	--	--	--	--	--	--	--	--	--	--	--	--	--	--	--	--	--	--	--	--	--	-	-	-
CL10.Contig1_MrAnG	301	7	1.0275	--	--	--	--	gi|21535873|gb|AC078805.13|	61.9	2e-06	Homo sapiens 3 BAC RP11-402E20 (Roswell Park Cancer Institute Human BAC Library) complete sequence	--	--	--	--	--	--	--	--	--	--	--	--	--	--	-	-	-
CL10.Contig2_MrAnG	433	93	9.4896	--	--	--	--	--	--	--	--	--	--	--	--	--	--	--	--	--	--	--	--	--	--	-	-	-
CL10.Contig3_MrAnG	484	77	7.0291	--	--	--	--	--	--	--	--	--	--	--	--	--	--	--	--	--	--	--	--	--	--	-	-	-
CL100.Contig1_MrAnG	795	17	0.9448	--	--	--	--	--	--	--	--	--	--	--	--	--	--	--	--	--	--	--	--	--	--	-	-	-
CL100.Contig2_MrAnG	889	1189	59.0928	--	--	--	--	--	--	--	--	--	--	--	--	--	--	--	--	--	--	--	--	--	--	-	-	-
CL1000.Contig1_MrAnG	367	20	2.4078	--	--	--	--	--	--	--	--	--	--	--	--	--	--	--	--	--	--	--	--	--	--	-	-	-
CL1000.Contig2_MrAnG	993	165	7.3416	--	--	--	--	gi|336041573|gb|JF774072.1|	63.9	1e-06	Macrobrachium canarae voucher NBFGR:CHN MC 2 16S ribosomal RNA gene, partial sequence; mitochondrial	--	--	--	--	--	--	--	--	--	--	--	--	--	--	-	-	-
CL1001.Contig1_MrAnG	243	5	0.9091	--	--	--	--	--	--	--	--	--	--	--	--	--	--	--	--	--	--	--	--	--	--	-	-	-
CL1001.Contig2_MrAnG	266	15	2.4915	--	--	--	--	--	--	--	--	--	--	--	--	--	--	--	--	--	--	--	--	--	--	-	-	-
CL1002.Contig1_MrAnG	961	216	9.9308	--	--	--	--	--	--	--	--	--	--	--	--	--	--	--	--	--	--	--	--	--	--	-	-	-
CL1002.Contig2_MrAnG	887	151	7.5216	--	--	--	--	--	--	--	--	--	--	--	--	--	--	--	--	--	--	--	--	--	--	-	-	-
CL1003.Contig1_MrAnG	2297	4	0.0769	gi|195332127|ref|XP_002032750.1|	526.6	2e-147	GM20791 [Drosophila sechellia] >gi|194124720|gb|EDW46763.1| GM20791 [Drosophila sechellia]	--	--	--	--	sp|P47739|AL3A1_MOUSE	473	8e-133	Aldehyde dehydrogenase, dimeric NADP-preferring OS=Mus musculus GN=Aldh3a1 PE=2 SV=2	alr3672	410	6e-114	COG1012	NAD-dependent aldehyde dehydrogenases	K00128	2e-137	490	xtr:549291	aldehyde dehydrogenase (NAD+) [EC:1.2.1.3]	GO:0008152//metabolic process	GO:0016620//oxidoreductase activity, acting on the aldehyde or oxo group of donors, NAD or NADP as acceptor	GO:0005811//lipid particle
CL1003.Contig2_MrAnG	2410	80	1.4667	gi|195332127|ref|XP_002032750.1|	526.6	2e-147	GM20791 [Drosophila sechellia] >gi|194124720|gb|EDW46763.1| GM20791 [Drosophila sechellia]	--	--	--	--	sp|P47739|AL3A1_MOUSE	473	8e-133	Aldehyde dehydrogenase, dimeric NADP-preferring OS=Mus musculus GN=Aldh3a1 PE=2 SV=2	alr3672	410	7e-114	COG1012	NAD-dependent aldehyde dehydrogenases	K00128	2e-137	490	xtr:549291	aldehyde dehydrogenase (NAD+) [EC:1.2.1.3]	GO:0008152//metabolic process	GO:0016620//oxidoreductase activity, acting on the aldehyde or oxo group of donors, NAD or NADP as acceptor	GO:0005811//lipid particle
CL1004.Contig1_MrAnG	241	14	2.5666	--	--	--	--	--	--	--	--	--	--	--	--	--	--	--	--	--	--	--	--	--	--	-	-	-
CL1004.Contig2_MrAnG	283	49	7.6500	--	--	--	--	gi|62123211|gb|AC154549.2|	60.0	6e-06	Mus musculus BAC clone RP23-443L15 from chromosome 17, complete sequence	--	--	--	--	--	--	--	--	--	--	--	--	--	--	-	-	-
CL1005.Contig1_MrAnG	279	14	2.2171	--	--	--	--	--	--	--	--	--	--	--	--	--	--	--	--	--	--	--	--	--	--	-	-	-
CL1005.Contig2_MrAnG	260	16	2.7189	--	--	--	--	--	--	--	--	--	--	--	--	--	--	--	--	--	--	--	--	--	--	-	-	-
CL1006.Contig10_MrAnG	1384	0	0.0000	gi|340718155|ref|XP_003397537.1|	378.3	5e-103	PREDICTED: CUGBP Elav-like family member 2-like [Bombus terrestris]	gi|459436264|gb|GAGF01006008.1|	93.7	2e-15	TSA: Chrysopa pallens CL2290.Contig1_dacaoling transcribed RNA sequence	sp|Q792H5|CELF2_RAT	322	2e-87	CUGBP Elav-like family member 2 OS=Rattus norvegicus GN=Celf2 PE=2 SV=1	SPAC140.02	63.9	6e-10	COG0724	RNA-binding proteins (RRM domain)	K02177	3e-92	339	tca:660275	bruno	-	-	-
CL1006.Contig1_MrAnG	1978	0	0.0000	gi|380013066|ref|XP_003690591.1|	507.3	1e-141	PREDICTED: CUGBP Elav-like family member 2-like [Apis florea]	gi|459436264|gb|GAGF01006008.1|	93.7	3e-15	TSA: Chrysopa pallens CL2290.Contig1_dacaoling transcribed RNA sequence	sp|Q792H5|CELF2_RAT	464	3e-130	CUGBP Elav-like family member 2 OS=Rattus norvegicus GN=Celf2 PE=2 SV=1	SPAC140.02	63.9	1e-09	COG0724	RNA-binding proteins (RRM domain)	K02177	7e-137	488	tca:660275	bruno	GO:0006376//mRNA splice site selection	GO:0003723//RNA binding	GO:0005737//cytoplasm;GO:0005634//nucleus
CL1006.Contig2_MrAnG	1956	6	0.1355	gi|380013066|ref|XP_003690591.1|	507.3	1e-141	PREDICTED: CUGBP Elav-like family member 2-like [Apis florea]	gi|459436264|gb|GAGF01006008.1|	93.7	3e-15	TSA: Chrysopa pallens CL2290.Contig1_dacaoling transcribed RNA sequence	sp|Q792H5|CELF2_RAT	464	3e-130	CUGBP Elav-like family member 2 OS=Rattus norvegicus GN=Celf2 PE=2 SV=1	SPAC140.02	63.9	9e-10	COG0724	RNA-binding proteins (RRM domain)	K02177	7e-137	488	tca:660275	bruno	GO:0006376//mRNA splice site selection	GO:0003723//RNA binding	GO:0005737//cytoplasm;GO:0005634//nucleus
CL1006.Contig3_MrAnG	1478	0	0.0000	gi|340718155|ref|XP_003397537.1|	373.2	1e-101	PREDICTED: CUGBP Elav-like family member 2-like [Bombus terrestris]	gi|459436264|gb|GAGF01006008.1|	93.7	2e-15	TSA: Chrysopa pallens CL2290.Contig1_dacaoling transcribed RNA sequence	sp|Q6P0B1|CELF2_DANRE	311	2e-84	CUGBP Elav-like family member 2 OS=Danio rerio GN=celf2 PE=2 SV=1	SPAC140.02	63.9	7e-10	COG0724	RNA-binding proteins (RRM domain)	K02177	2e-90	333	tca:660275	bruno	-	-	-
CL1006.Contig4_MrAnG	1403	0	0.0000	gi|340718155|ref|XP_003397537.1|	370.9	9e-101	PREDICTED: CUGBP Elav-like family member 2-like [Bombus terrestris]	gi|459436264|gb|GAGF01006008.1|	93.7	2e-15	TSA: Chrysopa pallens CL2290.Contig1_dacaoling transcribed RNA sequence	sp|Q792H5|CELF2_RAT	316	7e-86	CUGBP Elav-like family member 2 OS=Rattus norvegicus GN=Celf2 PE=2 SV=1	SPAC140.02	63.9	6e-10	COG0724	RNA-binding proteins (RRM domain)	K02177	2e-92	340	tca:660275	bruno	-	-	-
CL1006.Contig5_MrAnG	1456	0	0.0000	gi|340718155|ref|XP_003397537.1|	373.2	1e-101	PREDICTED: CUGBP Elav-like family member 2-like [Bombus terrestris]	gi|459436264|gb|GAGF01006008.1|	93.7	2e-15	TSA: Chrysopa pallens CL2290.Contig1_dacaoling transcribed RNA sequence	sp|Q6P0B1|CELF2_DANRE	311	2e-84	CUGBP Elav-like family member 2 OS=Danio rerio GN=celf2 PE=2 SV=1	SPAC140.02	63.9	7e-10	COG0724	RNA-binding proteins (RRM domain)	K02177	2e-90	333	tca:660275	bruno	-	-	-
CL1006.Contig6_MrAnG	2053	0	0.0000	gi|380013066|ref|XP_003690591.1|	509.6	2e-142	PREDICTED: CUGBP Elav-like family member 2-like [Apis florea]	gi|459436264|gb|GAGF01006008.1|	93.7	3e-15	TSA: Chrysopa pallens CL2290.Contig1_dacaoling transcribed RNA sequence	sp|Q6P0B1|CELF2_DANRE	459	1e-128	CUGBP Elav-like family member 2 OS=Danio rerio GN=celf2 PE=2 SV=1	SPAC140.02	63.9	1e-09	COG0724	RNA-binding proteins (RRM domain)	K02177	4e-134	479	tca:660275	bruno	GO:0006376//mRNA splice site selection	GO:0003723//RNA binding	GO:0005737//cytoplasm;GO:0005634//nucleus
CL1006.Contig7_MrAnG	2031	0	0.0000	gi|380013066|ref|XP_003690591.1|	509.6	2e-142	PREDICTED: CUGBP Elav-like family member 2-like [Apis florea]	gi|459436264|gb|GAGF01006008.1|	93.7	3e-15	TSA: Chrysopa pallens CL2290.Contig1_dacaoling transcribed RNA sequence	sp|Q6P0B1|CELF2_DANRE	459	1e-128	CUGBP Elav-like family member 2 OS=Danio rerio GN=celf2 PE=2 SV=1	SPAC140.02	63.9	1e-09	COG0724	RNA-binding proteins (RRM domain)	K02177	4e-134	479	tca:660275	bruno	GO:0006376//mRNA splice site selection	GO:0003723//RNA binding	GO:0005737//cytoplasm;GO:0005634//nucleus
CL1006.Contig8_MrAnG	1381	9	0.2879	gi|340718155|ref|XP_003397537.1|	370.9	8e-101	PREDICTED: CUGBP Elav-like family member 2-like [Bombus terrestris]	gi|459436264|gb|GAGF01006008.1|	93.7	2e-15	TSA: Chrysopa pallens CL2290.Contig1_dacaoling transcribed RNA sequence	sp|Q792H5|CELF2_RAT	316	7e-86	CUGBP Elav-like family member 2 OS=Rattus norvegicus GN=Celf2 PE=2 SV=1	SPAC140.02	63.9	6e-10	COG0724	RNA-binding proteins (RRM domain)	K02177	2e-92	340	tca:660275	bruno	-	-	-
CL1006.Contig9_MrAnG	1459	0	0.0000	gi|340718155|ref|XP_003397537.1|	380.6	1e-103	PREDICTED: CUGBP Elav-like family member 2-like [Bombus terrestris]	gi|459436264|gb|GAGF01006008.1|	93.7	2e-15	TSA: Chrysopa pallens CL2290.Contig1_dacaoling transcribed RNA sequence	sp|Q792H5|CELF2_RAT	315	2e-85	CUGBP Elav-like family member 2 OS=Rattus norvegicus GN=Celf2 PE=2 SV=1	SPAC140.02	63.9	7e-10	COG0724	RNA-binding proteins (RRM domain)	K02177	2e-90	333	tca:660275	bruno	-	-	-
CL1007.Contig1_MrAnG	1959	572	12.9008	--	--	--	--	--	--	--	--	--	--	--	--	--	--	--	--	--	--	--	--	--	--	-	-	-
CL1007.Contig2_MrAnG	688	90	5.7797	--	--	--	--	--	--	--	--	--	--	--	--	--	--	--	--	--	--	--	--	--	--	-	-	-
CL1008.Contig1_MrAnG	3450	21210	271.6289	gi|358339569|dbj|GAA47606.1|	60.1	1e-06	hypothetical protein CLF_100574 [Clonorchis sinensis]	gi|23334895|gb|AC121934.4|	65.9	1e-06	Mus musculus BAC clone RP24-207A18 from chromosome 5, complete sequence	--	--	--	--	--	--	--	--	--	--	--	--	--	--	-	-	-
CL1008.Contig2_MrAnG	3518	12047	151.2995	gi|358339569|dbj|GAA47606.1|	59.3	1e-06	hypothetical protein CLF_100574 [Clonorchis sinensis]	gi|23334895|gb|AC121934.4|	65.9	1e-06	Mus musculus BAC clone RP24-207A18 from chromosome 5, complete sequence	--	--	--	--	--	--	--	--	--	--	--	--	--	--	-	-	-
CL1009.Contig1_MrAnG	364	44	5.3408	--	--	--	--	--	--	--	--	--	--	--	--	--	--	--	--	--	--	--	--	--	--	-	-	-
CL1009.Contig2_MrAnG	430	59	6.0623	--	--	--	--	--	--	--	--	--	--	--	--	--	--	--	--	--	--	--	--	--	--	-	-	-
CL101.Contig1_MrAnG	383	64	7.3830	--	--	--	--	--	--	--	--	--	--	--	--	--	--	--	--	--	--	--	--	--	--	-	-	-
CL101.Contig2_MrAnG	4731	10970	102.4491	gi|339247223|ref|XP_003375245.1|	143.3	1e-31	putative integrase core domain protein [Trichinella spiralis] >gi|316971451|gb|EFV55218.1| putative integrase core domain protein [Trichinella spiralis]	--	--	--	--	sp|P04146|COPIA_DROME	123	5e-27	Copia protein OS=Drosophila melanogaster GN=GIP PE=1 SV=3	--	--	--	--	--	K05658	1e-25	120	acs:100566687	ATP-binding cassette, subfamily B (MDR/TAP), member 1	-	-	-
CL1010.Contig1_MrAnG	769	182	10.4568	--	--	--	--	--	--	--	--	--	--	--	--	--	--	--	--	--	--	--	--	--	--	-	-	-
CL1012.Contig1_MrAnG	310	44	6.2711	--	--	--	--	--	--	--	--	--	--	--	--	--	--	--	--	--	--	--	--	--	--	-	-	-
CL1012.Contig2_MrAnG	1178	49	1.8378	gi|241703281|ref|XP_002402957.1|	223.0	2e-56	sodium-dependent multivitamin transporter, putative [Ixodes scapularis] >gi|215504940|gb|EEC14434.1| sodium-dependent multivitamin transporter, putative [Ixodes scapularis]	--	--	--	--	sp|Q9Y289|SC5A6_HUMAN	210	6e-54	Sodium-dependent multivitamin transporter OS=Homo sapiens GN=SLC5A6 PE=2 SV=2	sll1087	123	7e-28	COG0591	Na+/proline symporter	K14388	5e-55	215	cqu:CpipJ_CPIJ010187	solute carrier family 5 (sodium-coupled monocarboxylate transporter), member 8/12	-	-	-
CL1013.Contig1_MrAnG	669	74	4.8872	--	--	--	--	--	--	--	--	--	--	--	--	--	--	--	--	--	--	--	--	--	--	-	-	-
CL1015.Contig1_MrAnG	1982	54	1.2038	gi|156538499|ref|XP_001607023.1|	605.5	3e-171	PREDICTED: mitochondrial enolase superfamily member 1-like [Nasonia vitripennis]	--	--	--	--	sp|Q7L5Y1|ENOF1_HUMAN	555	1e-157	Mitochondrial enolase superfamily member 1 OS=Homo sapiens GN=ENOSF1 PE=1 SV=1	BMEI1707	468	2e-131	COG4948	L-alanine-DL-glutamate epimerase and related enzymes of enolase superfamily	--	--	--	--	--	GO:0008152//metabolic process	GO:0003824//catalytic activity	-
CL1015.Contig2_MrAnG	1982	45	1.0031	gi|156538499|ref|XP_001607023.1|	605.5	3e-171	PREDICTED: mitochondrial enolase superfamily member 1-like [Nasonia vitripennis]	--	--	--	--	sp|Q7L5Y1|ENOF1_HUMAN	555	1e-157	Mitochondrial enolase superfamily member 1 OS=Homo sapiens GN=ENOSF1 PE=1 SV=1	BMEI1707	468	2e-131	COG4948	L-alanine-DL-glutamate epimerase and related enzymes of enolase superfamily	--	--	--	--	--	GO:0008152//metabolic process	GO:0003824//catalytic activity	-
CL1018.Contig1_MrAnG	319	5	0.6925	--	--	--	--	--	--	--	--	--	--	--	--	--	--	--	--	--	--	--	--	--	--	-	-	-
CL1019.Contig1_MrAnG	3943	62	0.6947	gi|242009465|ref|XP_002425506.1|	74.7	4e-11	hypothetical protein Phum_PHUM204580 [Pediculus humanus corporis] >gi|212509361|gb|EEB12768.1| hypothetical protein Phum_PHUM204580 [Pediculus humanus corporis]	--	--	--	--	--	--	--	--	--	--	--	--	--	--	--	--	--	--	-	-	-
CL1019.Contig2_MrAnG	1719	7	0.1799	gi|242009465|ref|XP_002425506.1|	69.3	7e-10	hypothetical protein Phum_PHUM204580 [Pediculus humanus corporis] >gi|212509361|gb|EEB12768.1| hypothetical protein Phum_PHUM204580 [Pediculus humanus corporis]	--	--	--	--	--	--	--	--	--	--	--	--	--	--	--	--	--	--	-	-	-
CL1019.Contig3_MrAnG	4237	61	0.6361	gi|91087171|ref|XP_975389.1|	83.6	1e-13	PREDICTED: similar to plexus CG4444-PA [Tribolium castaneum]	--	--	--	--	--	--	--	--	--	--	--	--	--	--	--	--	--	--	-	-	-
CL1019.Contig4_MrAnG	334	3	0.3969	--	--	--	--	--	--	--	--	--	--	--	--	--	--	--	--	--	--	--	--	--	--	-	-	-
CL102.Contig1_MrAnG	395	28	3.1320	gi|328709558|ref|XP_003243996.1|	74.3	1e-12	PREDICTED: hypothetical protein LOC100573895 [Acyrthosiphon pisum]	--	--	--	--	--	--	--	--	--	--	--	--	--	--	--	--	--	--	-	-	-
CL1022.Contig1_MrAnG	200	14	3.0928	--	--	--	--	--	--	--	--	--	--	--	--	--	--	--	--	--	--	--	--	--	--	-	-	-
CL1023.Contig1_MrAnG	1388	129	4.1063	gi|338224403|gb|AEI88082.1|	182.6	4e-44	SON DNA-binding protein-like protein [Scylla paramamosain]	--	--	--	--	sp|Q9QX47|SON_MOUSE	137	4e-32	Protein SON OS=Mus musculus GN=Son PE=1 SV=2	--	--	--	--	--	K13194	8e-07	55.8	dre:558759	double stranded RNA-specific editase B [EC:3.5.-.-]	-	-	-
CL1023.Contig2_MrAnG	1310	32	1.0793	gi|405962864|gb|EKC28505.1|	184.9	8e-45	Protein SON [Crassostrea gigas]	--	--	--	--	sp|Q9QX47|SON_MOUSE	139	2e-32	Protein SON OS=Mus musculus GN=Son PE=1 SV=2	--	--	--	--	--	K13194	7e-07	55.8	dre:558759	double stranded RNA-specific editase B [EC:3.5.-.-]	-	-	-
CL1025.Contig1_MrAnG	222	3	0.5971	--	--	--	--	--	--	--	--	--	--	--	--	--	--	--	--	--	--	--	--	--	--	-	-	-
CL1025.Contig2_MrAnG	215	0	0.0000	--	--	--	--	--	--	--	--	--	--	--	--	--	--	--	--	--	--	--	--	--	--	-	-	-
CL1026.Contig1_MrAnG	243	38	6.9093	--	--	--	--	--	--	--	--	--	--	--	--	--	--	--	--	--	--	--	--	--	--	-	-	-
CL1027.Contig1_MrAnG	221	13	2.5990	--	--	--	--	--	--	--	--	--	--	--	--	--	--	--	--	--	--	--	--	--	--	-	-	-
CL1028.Contig1_MrAnG	617	1	0.0716	--	--	--	--	gi|160424259|emb|CU467666.11|	63.9	9e-07	Pig DNA sequence from clone CH242-127H16 on chromosome 18, complete sequence	--	--	--	--	--	--	--	--	--	--	--	--	--	--	-	-	-
CL1028.Contig2_MrAnG	1326	2	0.0666	--	--	--	--	gi|160424259|emb|CU467666.11|	63.9	2e-06	Pig DNA sequence from clone CH242-127H16 on chromosome 18, complete sequence	--	--	--	--	--	--	--	--	--	--	--	--	--	--	-	-	-
CL1028.Contig3_MrAnG	1487	110	3.2684	gi|321475717|gb|EFX86679.1|	84.0	2e-14	hypothetical protein DAPPUDRAFT_313009 [Daphnia pulex]	gi|160424259|emb|CU467666.11|	63.9	2e-06	Pig DNA sequence from clone CH242-127H16 on chromosome 18, complete sequence	sp|Q7T3Q2|CRIM1_DANRE	70.5	9e-12	Cysteine-rich motor neuron 1 protein OS=Danio rerio GN=crim1 PE=2 SV=1	--	--	--	--	--	--	--	--	--	--	-	-	-
CL1028.Contig4_MrAnG	797	1	0.0554	--	--	--	--	gi|160424259|emb|CU467666.11|	63.9	1e-06	Pig DNA sequence from clone CH242-127H16 on chromosome 18, complete sequence	--	--	--	--	--	--	--	--	--	--	--	--	--	--	-	-	-
CL1028.Contig5_MrAnG	1676	19	0.5009	gi|321475717|gb|EFX86679.1|	101.7	1e-19	hypothetical protein DAPPUDRAFT_313009 [Daphnia pulex]	gi|160424259|emb|CU467666.11|	63.9	2e-06	Pig DNA sequence from clone CH242-127H16 on chromosome 18, complete sequence	sp|Q7T3Q2|CRIM1_DANRE	77.8	7e-14	Cysteine-rich motor neuron 1 protein OS=Danio rerio GN=crim1 PE=2 SV=1	--	--	--	--	--	--	--	--	--	--	GO:0044707	-	-
CL1028.Contig6_MrAnG	1856	22	0.5237	gi|321475717|gb|EFX86679.1|	101.7	1e-19	hypothetical protein DAPPUDRAFT_313009 [Daphnia pulex]	gi|160424259|emb|CU467666.11|	63.9	3e-06	Pig DNA sequence from clone CH242-127H16 on chromosome 18, complete sequence	sp|Q7T3Q2|CRIM1_DANRE	77.8	8e-14	Cysteine-rich motor neuron 1 protein OS=Danio rerio GN=crim1 PE=2 SV=1	--	--	--	--	--	--	--	--	--	--	GO:0044707	-	-
CL1028.Contig7_MrAnG	1667	19	0.5036	gi|321475717|gb|EFX86679.1|	84.0	2e-14	hypothetical protein DAPPUDRAFT_313009 [Daphnia pulex]	gi|160424259|emb|CU467666.11|	63.9	2e-06	Pig DNA sequence from clone CH242-127H16 on chromosome 18, complete sequence	sp|Q7T3Q2|CRIM1_DANRE	70.5	1e-11	Cysteine-rich motor neuron 1 protein OS=Danio rerio GN=crim1 PE=2 SV=1	--	--	--	--	--	--	--	--	--	--	-	-	-
CL1029.Contig1_MrAnG	964	4	0.1833	--	--	--	--	--	--	--	--	--	--	--	--	--	--	--	--	--	--	--	--	--	--	-	-	-
CL1029.Contig2_MrAnG	1828	213	5.1482	--	--	--	--	--	--	--	--	--	--	--	--	--	--	--	--	--	--	--	--	--	--	-	-	-
CL103.Contig1_MrAnG	3194	2381	32.9366	--	--	--	--	--	--	--	--	--	--	--	--	--	--	--	--	--	--	--	--	--	--	-	-	-
CL103.Contig2_MrAnG	1103	430	17.2245	--	--	--	--	--	--	--	--	--	--	--	--	--	--	--	--	--	--	--	--	--	--	-	-	-
CL1030.Contig1_MrAnG	406	92	10.0119	gi|121484216|gb|ABM54465.1|	120.2	3e-26	cuticle protein CB6 [Portunus pelagicus]	--	--	--	--	sp|Q9V7U0|RESIL_DROME	65.9	2e-11	Pro-resilin OS=Drosophila melanogaster GN=resilin PE=1 SV=1	YPO2725	54.7	5e-08	COG3501	Uncharacterized protein conserved in bacteria	K10955	6e-08	56.2	rno:24572	intestinal mucin-2	-	-	-
CL1030.Contig2_MrAnG	370	173	20.6585	gi|121484216|gb|ABM54465.1|	123.6	2e-27	cuticle protein CB6 [Portunus pelagicus]	--	--	--	--	sp|Q9V7U0|RESIL_DROME	65.9	2e-11	Pro-resilin OS=Drosophila melanogaster GN=resilin PE=1 SV=1	YPO2725	49.7	1e-06	COG3501	Uncharacterized protein conserved in bacteria	K10955	4e-08	56.6	acs:100563509	intestinal mucin-2	-	-	-
CL1030.Contig3_MrAnG	309	30	4.2896	gi|121484216|gb|ABM54465.1|	114.0	2e-24	cuticle protein CB6 [Portunus pelagicus]	--	--	--	--	sp|Q9V7U0|RESIL_DROME	65.1	3e-11	Pro-resilin OS=Drosophila melanogaster GN=resilin PE=1 SV=1	--	--	--	--	--	K10955	4e-07	53.5	acs:100563509	intestinal mucin-2	-	-	-
CL1031.Contig1_MrAnG	211	30	6.2819	gi|399565626|dbj|BAM35674.1|	68.2	1e-10	putative reverse transcriptase [Marsupenaeus japonicus]	--	--	--	--	--	--	--	--	--	--	--	--	--	--	--	--	--	--	-	-	-
CL1034.Contig1_MrAnG	408	15	1.6244	--	--	--	--	--	--	--	--	--	--	--	--	--	--	--	--	--	--	--	--	--	--	-	-	-
CL1034.Contig2_MrAnG	717	51	3.1427	--	--	--	--	--	--	--	--	--	--	--	--	--	--	--	--	--	--	--	--	--	--	-	-	-
CL1035.Contig1_MrAnG	1255	443	15.5960	--	--	--	--	--	--	--	--	--	--	--	--	--	--	--	--	--	--	--	--	--	--	-	-	-
CL1035.Contig2_MrAnG	798	329	18.2158	--	--	--	--	--	--	--	--	--	--	--	--	--	--	--	--	--	--	--	--	--	--	-	-	-
CL1036.Contig1_MrAnG	395	28	3.1320	--	--	--	--	--	--	--	--	--	--	--	--	--	--	--	--	--	--	--	--	--	--	-	-	-
CL1036.Contig2_MrAnG	412	6	0.6434	--	--	--	--	--	--	--	--	--	--	--	--	--	--	--	--	--	--	--	--	--	--	-	-	-
CL1037.Contig1_MrAnG	268	42	6.9242	--	--	--	--	--	--	--	--	--	--	--	--	--	--	--	--	--	--	--	--	--	--	-	-	-
CL1038.Contig10_MrAnG	998	9	0.3984	--	--	--	--	--	--	--	--	--	--	--	--	--	--	--	--	--	--	--	--	--	--	-	-	-
CL1038.Contig1_MrAnG	1224	4	0.1444	gi|345486250|ref|XP_003425431.1|	179.5	3e-43	PREDICTED: serine/arginine-rich splicing factor 7-like [Nasonia vitripennis] >gi|345486252|ref|XP_003425432.1| PREDICTED: serine/arginine-rich splicing factor 7-like [Nasonia vitripennis]	gi|459435148|gb|GAGF01007124.1|	77.8	1e-10	TSA: Chrysopa pallens CL2896.Contig1_dacaoling transcribed RNA sequence	sp|Q8BL97|SRSF7_MOUSE	152	1e-36	Serine/arginine-rich splicing factor 7 OS=Mus musculus GN=Srsf7 PE=1 SV=1	alr4683	59.7	1e-08	COG0724	RNA-binding proteins (RRM domain)	K12892	2e-39	163	dya:Dyak_GE26048	splicing factor, arginine/serine-rich 3	-	GO:0097159//organic cyclic compound binding;GO:1901363	-
CL1038.Contig2_MrAnG	1301	3	0.1019	gi|345486250|ref|XP_003425431.1|	179.5	3e-43	PREDICTED: serine/arginine-rich splicing factor 7-like [Nasonia vitripennis] >gi|345486252|ref|XP_003425432.1| PREDICTED: serine/arginine-rich splicing factor 7-like [Nasonia vitripennis]	gi|459435148|gb|GAGF01007124.1|	77.8	1e-10	TSA: Chrysopa pallens CL2896.Contig1_dacaoling transcribed RNA sequence	sp|Q8BL97|SRSF7_MOUSE	152	1e-36	Serine/arginine-rich splicing factor 7 OS=Mus musculus GN=Srsf7 PE=1 SV=1	alr4683	59.7	1e-08	COG0724	RNA-binding proteins (RRM domain)	K12892	1e-39	164	dya:Dyak_GE26048	splicing factor, arginine/serine-rich 3	GO:0006376//mRNA splice site selection;GO:0045292//mRNA cis splicing, via spliceosome	GO:0003729//mRNA binding;GO:0005515//protein binding	GO:0005634//nucleus;GO:0035327//transcriptionally active chromatin
CL1038.Contig3_MrAnG	1418	20	0.6232	gi|380023824|ref|XP_003695711.1|	174.5	1e-41	PREDICTED: serine/arginine-rich splicing factor 7-like [Apis florea]	gi|459435148|gb|GAGF01007124.1|	77.8	1e-10	TSA: Chrysopa pallens CL2896.Contig1_dacaoling transcribed RNA sequence	sp|Q16629|SRSF7_HUMAN	152	2e-36	Serine/arginine-rich splicing factor 7 OS=Homo sapiens GN=SRSF7 PE=1 SV=1	alr4683	59.7	1e-08	COG0724	RNA-binding proteins (RRM domain)	K12892	2e-38	160	dya:Dyak_GE26048	splicing factor, arginine/serine-rich 3	GO:0006376//mRNA splice site selection;GO:0045292//mRNA cis splicing, via spliceosome	GO:0003729//mRNA binding;GO:0005515//protein binding	GO:0005634//nucleus;GO:0035327//transcriptionally active chromatin
CL1038.Contig4_MrAnG	1341	6	0.1977	gi|380023824|ref|XP_003695711.1|	174.5	1e-41	PREDICTED: serine/arginine-rich splicing factor 7-like [Apis florea]	gi|459435148|gb|GAGF01007124.1|	77.8	1e-10	TSA: Chrysopa pallens CL2896.Contig1_dacaoling transcribed RNA sequence	sp|Q16629|SRSF7_HUMAN	152	2e-36	Serine/arginine-rich splicing factor 7 OS=Homo sapiens GN=SRSF7 PE=1 SV=1	alr4683	59.7	1e-08	COG0724	RNA-binding proteins (RRM domain)	K12892	3e-38	160	dya:Dyak_GE26048	splicing factor, arginine/serine-rich 3	GO:0006376//mRNA splice site selection;GO:0045292//mRNA cis splicing, via spliceosome	GO:0003729//mRNA binding;GO:0005515//protein binding	GO:0005634//nucleus;GO:0035327//transcriptionally active chromatin
CL1038.Contig5_MrAnG	974	9	0.4083	--	--	--	--	--	--	--	--	--	--	--	--	--	--	--	--	--	--	--	--	--	--	-	-	-
CL1038.Contig6_MrAnG	1325	7	0.2334	gi|380023824|ref|XP_003695711.1|	180.3	2e-43	PREDICTED: serine/arginine-rich splicing factor 7-like [Apis florea]	gi|459435148|gb|GAGF01007124.1|	77.8	1e-10	TSA: Chrysopa pallens CL2896.Contig1_dacaoling transcribed RNA sequence	sp|Q3T106|SRSF7_BOVIN	152	1e-36	Serine/arginine-rich splicing factor 7 OS=Bos taurus GN=SRSF7 PE=2 SV=1	SPAC19A8.13	60.8	5e-09	COG0724	RNA-binding proteins (RRM domain)	K12892	9e-40	165	cin:100180129	splicing factor, arginine/serine-rich 3	-	GO:0097159//organic cyclic compound binding;GO:1901363	-
CL1038.Contig7_MrAnG	1394	3	0.0951	gi|380023824|ref|XP_003695711.1|	174.5	1e-41	PREDICTED: serine/arginine-rich splicing factor 7-like [Apis florea]	gi|459435148|gb|GAGF01007124.1|	77.8	1e-10	TSA: Chrysopa pallens CL2896.Contig1_dacaoling transcribed RNA sequence	sp|Q8BL97|SRSF7_MOUSE	151	4e-36	Serine/arginine-rich splicing factor 7 OS=Mus musculus GN=Srsf7 PE=1 SV=1	alr4683	59.7	1e-08	COG0724	RNA-binding proteins (RRM domain)	K12892	2e-38	160	dya:Dyak_GE26048	splicing factor, arginine/serine-rich 3	GO:0006376//mRNA splice site selection;GO:0045292//mRNA cis splicing, via spliceosome	GO:0003729//mRNA binding;GO:0005515//protein binding	GO:0005634//nucleus;GO:0035327//transcriptionally active chromatin
CL1038.Contig8_MrAnG	1248	19	0.6727	gi|380023824|ref|XP_003695711.1|	180.3	1e-43	PREDICTED: serine/arginine-rich splicing factor 7-like [Apis florea]	gi|459435148|gb|GAGF01007124.1|	77.8	1e-10	TSA: Chrysopa pallens CL2896.Contig1_dacaoling transcribed RNA sequence	sp|Q3T106|SRSF7_BOVIN	153	9e-37	Serine/arginine-rich splicing factor 7 OS=Bos taurus GN=SRSF7 PE=2 SV=1	SPAC19A8.13	60.8	5e-09	COG0724	RNA-binding proteins (RRM domain)	K12892	8e-40	165	cin:100180129	splicing factor, arginine/serine-rich 3	-	GO:0097159//organic cyclic compound binding;GO:1901363	-
CL1038.Contig9_MrAnG	1317	11	0.3690	gi|380023824|ref|XP_003695711.1|	174.5	1e-41	PREDICTED: serine/arginine-rich splicing factor 7-like [Apis florea]	gi|459435148|gb|GAGF01007124.1|	77.8	1e-10	TSA: Chrysopa pallens CL2896.Contig1_dacaoling transcribed RNA sequence	sp|Q16629|SRSF7_HUMAN	151	3e-36	Serine/arginine-rich splicing factor 7 OS=Homo sapiens GN=SRSF7 PE=1 SV=1	alr4683	59.7	1e-08	COG0724	RNA-binding proteins (RRM domain)	K12892	3e-38	160	dya:Dyak_GE26048	splicing factor, arginine/serine-rich 3	GO:0006376//mRNA splice site selection;GO:0045292//mRNA cis splicing, via spliceosome	GO:0003729//mRNA binding;GO:0005515//protein binding	GO:0005634//nucleus;GO:0035327//transcriptionally active chromatin
CL1039.Contig1_MrAnG	377	57	6.6802	--	--	--	--	--	--	--	--	--	--	--	--	--	--	--	--	--	--	--	--	--	--	-	-	-
CL104.Contig1_MrAnG	572	122	9.4236	--	--	--	--	--	--	--	--	--	--	--	--	--	--	--	--	--	--	--	--	--	--	-	-	-
CL1040.Contig1_MrAnG	208	27	5.7353	--	--	--	--	--	--	--	--	--	--	--	--	--	--	--	--	--	--	--	--	--	--	-	-	-
CL1041.Contig1_MrAnG	253	22	3.8420	--	--	--	--	--	--	--	--	--	--	--	--	--	--	--	--	--	--	--	--	--	--	-	-	-
CL1041.Contig2_MrAnG	279	34	5.3843	--	--	--	--	--	--	--	--	--	--	--	--	--	--	--	--	--	--	--	--	--	--	-	-	-
CL1041.Contig3_MrAnG	1340	19979	658.7542	gi|321473980|gb|EFX84946.1|	265.8	3e-69	hypothetical protein DAPPUDRAFT_314559 [Daphnia pulex]	gi|238683728|gb|FJ654550.1|	325	3e-85	Palaemonetes varians 60S ribosomal protein L23a mRNA, partial cds	sp|P62752|RL23A_RAT	188	3e-47	60S ribosomal protein L23a OS=Rattus norvegicus GN=Rpl23a PE=2 SV=1	YOL127w	152	2e-36	COG0089	Ribosomal protein L23	K02893	7e-66	251	aga:AgaP_AGAP006037	large subunit ribosomal protein L23Ae	-	-	GO:0005622//intracellular
CL1042.Contig1_MrAnG	374	24	2.8353	--	--	--	--	--	--	--	--	--	--	--	--	--	--	--	--	--	--	--	--	--	--	-	-	-
CL1044.Contig1_MrAnG	228	19	3.6819	--	--	--	--	--	--	--	--	--	--	--	--	--	--	--	--	--	--	--	--	--	--	-	-	-
CL1046.Contig1_MrAnG	258	42	7.1926	--	--	--	--	gi|51174204|emb|BX571771.5|	65.9	9e-08	Zebrafish DNA sequence from clone CH211-160F8 in linkage group 21, complete sequence	--	--	--	--	--	--	--	--	--	--	--	--	--	--	-	-	-
CL1047.Contig1_MrAnG	1795	21	0.5169	--	--	--	--	--	--	--	--	--	--	--	--	--	--	--	--	--	--	--	--	--	--	-	-	-
CL1047.Contig2_MrAnG	1826	210	5.0813	--	--	--	--	--	--	--	--	--	--	--	--	--	--	--	--	--	--	--	--	--	--	-	-	-
CL1048.Contig1_MrAnG	317	13	1.8119	--	--	--	--	--	--	--	--	--	--	--	--	--	--	--	--	--	--	--	--	--	--	-	-	-
CL1048.Contig2_MrAnG	340	36	4.6782	--	--	--	--	--	--	--	--	--	--	--	--	--	--	--	--	--	--	--	--	--	--	-	-	-
CL1049.Contig1_MrAnG	224	9	1.7752	gi|291390529|ref|XP_002711747.1|	37.7	5e-19	PREDICTED: tigger transposable element derived 6-like [Oryctolagus cuniculus]	--	--	--	--	sp|Q96MW7|TIGD1_HUMAN	47.0	1e-05	Tigger transposable element-derived protein 1 OS=Homo sapiens GN=TIGD1 PE=1 SV=1	--	--	--	--	--	--	--	--	--	--	-	-	-
CL1049.Contig2_MrAnG	200	21	4.6392	gi|291390529|ref|XP_002711747.1|	94.4	1e-18	PREDICTED: tigger transposable element derived 6-like [Oryctolagus cuniculus]	--	--	--	--	sp|Q96MW7|TIGD1_HUMAN	70.9	6e-13	Tigger transposable element-derived protein 1 OS=Homo sapiens GN=TIGD1 PE=1 SV=1	--	--	--	--	--	--	--	--	--	--	-	-	-
CL1049.Contig3_MrAnG	735	104	6.2517	gi|291390529|ref|XP_002711747.1|	42.0	5e-58	PREDICTED: tigger transposable element derived 6-like [Oryctolagus cuniculus]	--	--	--	--	sp|Q96MW7|TIGD1_HUMAN	180	1e-50	Tigger transposable element-derived protein 1 OS=Homo sapiens GN=TIGD1 PE=1 SV=1	--	--	--	--	--	K04514	1e-08	52.0	cfa:480181	Rho-associated, coiled-coil containing protein kinase [EC:2.7.11.1]	-	-	-
CL1049.Contig4_MrAnG	262	29	4.8905	gi|465979972|gb|EMP35406.1|	106.3	4e-22	hypothetical protein UY3_07369, partial [Chelonia mydas]	--	--	--	--	sp|Q96MW7|TIGD1_HUMAN	98.6	3e-21	Tigger transposable element-derived protein 1 OS=Homo sapiens GN=TIGD1 PE=1 SV=1	--	--	--	--	--	K04514	6e-12	69.3	cfa:480181	Rho-associated, coiled-coil containing protein kinase [EC:2.7.11.1]	-	-	-
CL1049.Contig5_MrAnG	442	70	6.9973	gi|291390529|ref|XP_002711747.1|	69.3	4e-42	PREDICTED: tigger transposable element derived 6-like [Oryctolagus cuniculus]	--	--	--	--	sp|Q96MW7|TIGD1_HUMAN	99.0	3e-21	Tigger transposable element-derived protein 1 OS=Homo sapiens GN=TIGD1 PE=1 SV=1	--	--	--	--	--	K04514	9e-10	49.7	cfa:480181	Rho-associated, coiled-coil containing protein kinase [EC:2.7.11.1]	-	-	-
CL1049.Contig6_MrAnG	307	52	7.4838	gi|465979972|gb|EMP35406.1|	115.5	7e-25	hypothetical protein UY3_07369, partial [Chelonia mydas]	--	--	--	--	sp|Q96MW7|TIGD1_HUMAN	103	7e-23	Tigger transposable element-derived protein 1 OS=Homo sapiens GN=TIGD1 PE=1 SV=1	--	--	--	--	--	K04514	2e-11	67.4	cfa:480181	Rho-associated, coiled-coil containing protein kinase [EC:2.7.11.1]	-	-	-
CL105.Contig1_MrAnG	2197	68	1.3675	gi|35902797|ref|NP_919349.1|	474.6	1e-131	hepatocyte nuclear factor 4-alpha [Danio rerio] >gi|26006393|gb|AAN77281.1|AF473824_1 hepatocyte nuclear factor 4 alpha [Danio rerio]	gi|410928928|ref|XM_003977803.1|	127	3e-25	PREDICTED: Takifugu rubripes hepatocyte nuclear factor 4-alpha-like, transcript variant 2 (LOC101061608), mRNA	sp|P22449|HNF4A_RAT	461	3e-129	Hepatocyte nuclear factor 4-alpha OS=Rattus norvegicus GN=Hnf4a PE=1 SV=3	--	--	--	--	--	K07292	1e-132	474	dre:322358	hepatocyte nuclear factor 4-alpha	GO:0007165//signal transduction;GO:0006351//transcription, DNA-dependent	GO:0046872//metal ion binding;GO:0003677//DNA binding;GO:0003700//sequence-specific DNA binding transcription factor activity;GO:0038023//signaling receptor activity	-
CL105.Contig2_MrAnG	2867	192	2.9589	gi|35902797|ref|NP_919349.1|	474.6	1e-131	hepatocyte nuclear factor 4-alpha [Danio rerio] >gi|26006393|gb|AAN77281.1|AF473824_1 hepatocyte nuclear factor 4 alpha [Danio rerio]	gi|410928928|ref|XM_003977803.1|	127	3e-25	PREDICTED: Takifugu rubripes hepatocyte nuclear factor 4-alpha-like, transcript variant 2 (LOC101061608), mRNA	sp|P22449|HNF4A_RAT	461	4e-129	Hepatocyte nuclear factor 4-alpha OS=Rattus norvegicus GN=Hnf4a PE=1 SV=3	--	--	--	--	--	K07292	2e-132	474	dre:322358	hepatocyte nuclear factor 4-alpha	GO:0007165//signal transduction;GO:0006351//transcription, DNA-dependent	GO:0046872//metal ion binding;GO:0003677//DNA binding;GO:0003700//sequence-specific DNA binding transcription factor activity;GO:0038023//signaling receptor activity	-
CL1051.Contig1_MrAnG	1012	190	8.2952	gi|71834374|ref|NP_001025274.1|	235.3	3e-60	nucleoside diphosphate-linked moiety X motif 17 [Danio rerio] >gi|82225990|sp|Q4V8V2.1|NUD17_DANRE RecName: Full=Nucleoside diphosphate-linked moiety X motif 17; Short=Nudix motif 17 >gi|66911379|gb|AAH97186.1| Zgc:114128 [Danio rerio]	--	--	--	--	sp|Q4V8V2|NUD17_DANRE	235	1e-61	Nucleoside diphosphate-linked moiety X motif 17 OS=Danio rerio GN=nudt17 PE=2 SV=1	MTH1336	60.5	5e-09	COG0494	NTP pyrophosphohydrolases including oxidative damage repair enzymes	--	--	--	--	--	-	-	-
CL1051.Contig2_MrAnG	725	51	3.1080	gi|71834374|ref|NP_001025274.1|	132.9	1e-29	nucleoside diphosphate-linked moiety X motif 17 [Danio rerio] >gi|82225990|sp|Q4V8V2.1|NUD17_DANRE RecName: Full=Nucleoside diphosphate-linked moiety X motif 17; Short=Nudix motif 17 >gi|66911379|gb|AAH97186.1| Zgc:114128 [Danio rerio]	--	--	--	--	sp|Q4V8V2|NUD17_DANRE	132	6e-31	Nucleoside diphosphate-linked moiety X motif 17 OS=Danio rerio GN=nudt17 PE=2 SV=1	--	--	--	--	--	--	--	--	--	--	-	-	-
CL1052.Contig1_MrAnG	488	38	3.4405	gi|390359171|ref|XP_003729426.1|	85.9	7e-16	PREDICTED: uncharacterized protein LOC575262 [Strongylocentrotus purpuratus]	--	--	--	--	--	--	--	--	--	--	--	--	--	--	--	--	--	--	-	-	-
CL1053.Contig1_MrAnG	435	449	45.6049	--	--	--	--	--	--	--	--	--	--	--	--	--	--	--	--	--	--	--	--	--	--	-	-	-
CL1053.Contig2_MrAnG	382	151	17.4650	--	--	--	--	--	--	--	--	--	--	--	--	--	--	--	--	--	--	--	--	--	--	-	-	-
CL1054.Contig1_MrAnG	917	4	0.1927	gi|91082917|ref|XP_972626.1|	384.0	5e-105	PREDICTED: similar to T-box transcription factor TBX20 [Tribolium castaneum]	gi|383863844|ref|XM_003707342.1|	129	3e-26	PREDICTED: Megachile rotundata uncharacterized LOC100883566 (LOC100883566), mRNA	sp|Q94890|H15_DROME	338	1e-92	T-box protein H15 OS=Drosophila melanogaster GN=H15 PE=2 SV=2	--	--	--	--	--	K10185	7e-106	384	tca:661373	T-box protein 20	GO:0007411//axon guidance;GO:0000122//negative regulation of transcription from RNA polymerase II promoter;GO:0014018//neuroblast fate specification;GO:0007417//central nervous system development;GO:0042659//regulation of cell fate specification;GO:0007402//ganglion mother cell fate determination;GO:0035050//embryonic heart tube development;GO:0007367//segment polarity determination;GO:0014019//n…	GO:0001227//RNA polymerase II transcription regulatory region sequence-specific DNA binding transcription factor activity involved in negative regulation of transcription;GO:0001226//RNA polymerase II transcription corepressor binding;GO:0000977//RNA polymerase II regulatory region sequence-specific DNA binding	GO:0005634//nucleus
CL1054.Contig2_MrAnG	590	2	0.1498	gi|383863843|ref|XP_003707389.1|	134.0	4e-30	PREDICTED: T-box protein H15-like [Megachile rotundata]	gi|410904764|ref|XM_003965813.1|	71.9	3e-09	PREDICTED: Takifugu rubripes T-box transcription factor TBX20-like (LOC101067842), mRNA	sp|Q94890|H15_DROME	111	1e-24	T-box protein H15 OS=Drosophila melanogaster GN=H15 PE=2 SV=2	--	--	--	--	--	K10185	6e-30	130	tca:661373	T-box protein 20	-	-	-
CL1054.Contig3_MrAnG	730	1	0.0605	gi|383863843|ref|XP_003707389.1|	240.0	8e-62	PREDICTED: T-box protein H15-like [Megachile rotundata]	gi|383275769|dbj|AK406069.1|	91.7	4e-15	Bombyx mori mRNA, clone: fcaL40L21	sp|Q8UW76|TBX20_CHICK	210	3e-54	T-box transcription factor TBX20 OS=Gallus gallus GN=TBX20 PE=2 SV=1	--	--	--	--	--	K10185	1e-61	236	tca:661373	T-box protein 20	GO:0048699//generation of neurons;GO:0060411//cardiac septum morphogenesis;GO:0006355//regulation of transcription, DNA-dependent;GO:0008283//cell proliferation;GO:0007389//pattern specification process;GO:0007517//muscle organ development;GO:0035050//embryonic heart tube development;GO:0048738//cardiac muscle tissue development;GO:0060562//epithelial tube morphogenesis;GO:0048514//blood vessel m…	GO:0003677//DNA binding	GO:0044424//intracellular part
CL1054.Contig4_MrAnG	285	10	1.5503	gi|270008223|gb|EFA04671.1|	66.2	5e-10	midline [Tribolium castaneum]	--	--	--	--	sp|Q9ES03|TBX20_MOUSE	58.2	4e-09	T-box transcription factor TBX20 OS=Mus musculus GN=Tbx20 PE=2 SV=3	--	--	--	--	--	K10185	5e-11	66.2	tca:661373	T-box protein 20	GO:0006351//transcription, DNA-dependent	-	-
CL1055.Contig1_MrAnG	2413	1308	23.9500	gi|255068805|emb|CBA11992.1|	85.5	0.0	endonuclease-reverse transcriptase HmRTE-e01 [Heliconius melpomene]	--	--	--	--	sp|P08548|LIN1_NYCCO	116	2e-25	LINE-1 reverse transcriptase homolog OS=Nycticebus coucang PE=1 SV=1	--	--	--	--	--	K11849	1e-29	132	acs:100555596	ubiquitin carboxyl-terminal hydrolase 25/28 [EC:3.1.2.15]	-	-	-
CL1056.Contig1_MrAnG	396	19	2.1199	gi|125901787|gb|ABN58714.1|	114.8	1e-24	pol-like protein [Biomphalaria glabrata]	--	--	--	--	sp|P21328|RTJK_DROME	60.5	9e-10	RNA-directed DNA polymerase from mobile element jockey OS=Drosophila melanogaster GN=pol PE=1 SV=1	--	--	--	--	--	--	--	--	--	--	-	-	-
CL1056.Contig2_MrAnG	2171	563	11.4578	gi|125901787|gb|ABN58714.1|	496.5	2e-138	pol-like protein [Biomphalaria glabrata]	--	--	--	--	sp|P21328|RTJK_DROME	103	1e-21	RNA-directed DNA polymerase from mobile element jockey OS=Drosophila melanogaster GN=pol PE=1 SV=1	--	--	--	--	--	K08017	1e-12	76.3	hmg:100197999	advillin	-	-	-
CL1056.Contig3_MrAnG	259	16	2.7294	gi|125901787|gb|ABN58714.1|	55.1	1e-06	pol-like protein [Biomphalaria glabrata]	--	--	--	--	--	--	--	--	--	--	--	--	--	--	--	--	--	--	-	-	-
CL1056.Contig4_MrAnG	217	18	3.6649	gi|443695973|gb|ELT96755.1|	67.8	1e-10	hypothetical protein CAPTEDRAFT_23017, partial [Capitella teleta]	--	--	--	--	--	--	--	--	--	--	--	--	--	--	--	--	--	--	-	-	-
CL1057.Contig1_MrAnG	342	50	6.4595	--	--	--	--	gi|41470395|gb|AC118206.11|	63.9	5e-07	Mus musculus chromosome 3, clone RP24-159J16, complete sequence	--	--	--	--	--	--	--	--	--	--	--	--	--	--	-	-	-
CL1057.Contig2_MrAnG	375	115	13.5494	--	--	--	--	gi|41470395|gb|AC118206.11|	63.9	5e-07	Mus musculus chromosome 3, clone RP24-159J16, complete sequence	--	--	--	--	--	--	--	--	--	--	--	--	--	--	-	-	-
CL1058.Contig1_MrAnG	432	306	31.2962	gi|237833947|ref|XP_002366271.1|	52.4	7e-06	poly(A) polymerase, putative [Toxoplasma gondii ME49] >gi|211963935|gb|EEA99130.1| poly(A) polymerase, putative [Toxoplasma gondii ME49]	--	--	--	--	--	--	--	--	--	--	--	--	--	--	--	--	--	--	-	-	-
CL1058.Contig2_MrAnG	200	139	30.7071	--	--	--	--	--	--	--	--	--	--	--	--	--	--	--	--	--	--	--	--	--	--	-	-	-
CL1058.Contig3_MrAnG	387	223	25.4594	--	--	--	--	--	--	--	--	--	--	--	--	--	--	--	--	--	--	--	--	--	--	-	-	-
CL1059.Contig1_MrAnG	2003	107	2.3602	--	--	--	--	gi|15990704|emb|AL596213.4|	63.9	3e-06	Human DNA sequence from clone RP11-26I16 on chromosome 1, complete sequence	--	--	--	--	--	--	--	--	--	--	--	--	--	--	-	-	-
CL1059.Contig2_MrAnG	1789	75	1.8523	--	--	--	--	--	--	--	--	--	--	--	--	--	--	--	--	--	--	--	--	--	--	-	-	-
CL106.Contig1_MrAnG	365	2	0.2421	gi|383861946|ref|XP_003706445.1|	95.5	8e-19	PREDICTED: protein phosphatase 1 regulatory subunit 14B-like [Megachile rotundata]	--	--	--	--	--	--	--	--	--	--	--	--	--	--	--	--	--	--	-	GO:0004864//protein phosphatase inhibitor activity	-
CL106.Contig2_MrAnG	650	50	3.3987	gi|383861946|ref|XP_003706445.1|	142.9	1e-32	PREDICTED: protein phosphatase 1 regulatory subunit 14B-like [Megachile rotundata]	--	--	--	--	sp|Q8TAE6|PP14C_HUMAN	60.1	4e-09	Protein phosphatase 1 regulatory subunit 14C OS=Homo sapiens GN=PPP1R14C PE=1 SV=3	--	--	--	--	--	K05744	5e-07	54.7	pon:100460494	LIM domain kinase 2 [EC:2.7.11.1]	-	GO:0004864//protein phosphatase inhibitor activity	-
CL1060.Contig1_MrAnG	244	57	10.3214	--	--	--	--	--	--	--	--	--	--	--	--	--	--	--	--	--	--	--	--	--	--	-	-	-
CL1060.Contig2_MrAnG	620	2477	176.5179	--	--	--	--	gi|361050148|emb|FR799620.2|	63.9	9e-07	Leishmania donovani BPK282A1 complete genome, chromosome 33	--	--	--	--	--	--	--	--	--	--	--	--	--	--	-	-	-
CL1060.Contig3_MrAnG	202	67	14.6547	--	--	--	--	--	--	--	--	--	--	--	--	--	--	--	--	--	--	--	--	--	--	-	-	-
CL1060.Contig4_MrAnG	676	1304	85.2286	gi|391329405|ref|XP_003739165.1|	37.4	2e-24	PREDICTED: uncharacterized protein LOC100908203 [Metaseiulus occidentalis]	--	--	--	--	--	--	--	--	--	--	--	--	--	--	--	--	--	--	-	-	-
CL1060.Contig5_MrAnG	366	60	7.2431	--	--	--	--	--	--	--	--	--	--	--	--	--	--	--	--	--	--	--	--	--	--	-	-	-
CL1060.Contig6_MrAnG	201	11	2.4180	--	--	--	--	--	--	--	--	--	--	--	--	--	--	--	--	--	--	--	--	--	--	-	-	-
CL1061.Contig1_MrAnG	303	12	1.7498	--	--	--	--	--	--	--	--	--	--	--	--	--	--	--	--	--	--	--	--	--	--	-	-	-
CL1061.Contig2_MrAnG	211	4	0.8376	--	--	--	--	--	--	--	--	--	--	--	--	--	--	--	--	--	--	--	--	--	--	-	-	-
CL1062.Contig1_MrAnG	360	12	1.4728	--	--	--	--	--	--	--	--	--	--	--	--	--	--	--	--	--	--	--	--	--	--	-	-	-
CL1063.Contig1_MrAnG	829	241	12.8445	gi|270003682|gb|EFA00130.1|	205.3	2e-51	hypothetical protein TcasGA2_TC002946 [Tribolium castaneum]	--	--	--	--	sp|P04323|POL3_DROME	188	1e-47	Retrovirus-related Pol polyprotein from transposon 17.6 OS=Drosophila melanogaster GN=pol PE=4 SV=1	SPAC9.04	143	4e-34	COG2801	Transposase and inactivated derivatives	K04228	7e-32	137	dre:100151502	arginine vasopressin receptor 2	-	GO:0003824//catalytic activity	-
CL1063.Contig2_MrAnG	6317	2998	20.9689	gi|189242191|ref|XP_001810599.1|	569.3	9e-160	PREDICTED: similar to pol polyprotein [Tribolium castaneum]	--	--	--	--	sp|P04323|POL3_DROME	382	4e-105	Retrovirus-related Pol polyprotein from transposon 17.6 OS=Drosophila melanogaster GN=pol PE=4 SV=1	YGR109w-b_2	394	1e-108	COG2801	Transposase and inactivated derivatives	K04228	4e-113	411	dre:100151502	arginine vasopressin receptor 2	-	-	-
CL1064.Contig1_MrAnG	233	7	1.3274	--	--	--	--	--	--	--	--	--	--	--	--	--	--	--	--	--	--	--	--	--	--	-	-	-
CL1064.Contig2_MrAnG	209	9	1.9026	--	--	--	--	--	--	--	--	--	--	--	--	--	--	--	--	--	--	--	--	--	--	-	-	-
CL1065.Contig1_MrAnG	431	11	1.1276	--	--	--	--	--	--	--	--	--	--	--	--	--	--	--	--	--	--	--	--	--	--	-	-	-
CL1065.Contig2_MrAnG	414	5	0.5336	--	--	--	--	--	--	--	--	--	--	--	--	--	--	--	--	--	--	--	--	--	--	-	-	-
CL1066.Contig1_MrAnG	418	21	2.2197	--	--	--	--	--	--	--	--	--	--	--	--	--	--	--	--	--	--	--	--	--	--	-	-	-
CL1066.Contig2_MrAnG	423	27	2.8202	gi|291242409|ref|XP_002741100.1|	55.1	1e-06	PREDICTED: hypothetical protein [Saccoglossus kowalevskii]	--	--	--	--	--	--	--	--	--	--	--	--	--	--	--	--	--	--	-	-	-
CL1067.Contig1_MrAnG	832	94	4.9918	--	--	--	--	--	--	--	--	--	--	--	--	--	--	--	--	--	--	--	--	--	--	-	-	-
CL1067.Contig2_MrAnG	862	10	0.5126	--	--	--	--	--	--	--	--	--	--	--	--	--	--	--	--	--	--	--	--	--	--	-	-	-
CL1067.Contig3_MrAnG	1207	135	4.9418	--	--	--	--	--	--	--	--	--	--	--	--	--	--	--	--	--	--	--	--	--	--	-	-	-
CL1067.Contig4_MrAnG	861	13	0.6671	--	--	--	--	--	--	--	--	--	--	--	--	--	--	--	--	--	--	--	--	--	--	-	-	-
CL1067.Contig5_MrAnG	1268	82	2.8573	--	--	--	--	--	--	--	--	--	--	--	--	--	--	--	--	--	--	--	--	--	--	-	-	-
CL1067.Contig6_MrAnG	1157	151	5.7663	--	--	--	--	--	--	--	--	--	--	--	--	--	--	--	--	--	--	--	--	--	--	-	-	-
CL1069.Contig1_MrAnG	267	16	2.6477	--	--	--	--	--	--	--	--	--	--	--	--	--	--	--	--	--	--	--	--	--	--	-	-	-
CL107.Contig1_MrAnG	324	16	2.1819	gi|291232776|ref|XP_002736330.1|	82.8	5e-15	PREDICTED: RETRotransposon-like family member (retr-1)-like [Saccoglossus kowalevskii]	--	--	--	--	--	--	--	--	--	--	--	--	--	K11321	1e-11	68.2	spu:576401	bromodomain-containing protein 8	-	-	-
CL1071.Contig1_MrAnG	583	201	15.2329	--	--	--	--	--	--	--	--	--	--	--	--	--	--	--	--	--	--	--	--	--	--	-	-	-
CL1072.Contig1_MrAnG	320	6	0.8284	--	--	--	--	--	--	--	--	--	--	--	--	--	--	--	--	--	--	--	--	--	--	-	-	-
CL1072.Contig2_MrAnG	789	16	0.8960	--	--	--	--	--	--	--	--	--	--	--	--	--	--	--	--	--	--	--	--	--	--	-	-	-
CL1073.Contig1_MrAnG	993	228	10.1447	--	--	--	--	--	--	--	--	--	--	--	--	--	--	--	--	--	--	--	--	--	--	-	-	-
CL1073.Contig2_MrAnG	250	10	1.7673	--	--	--	--	--	--	--	--	--	--	--	--	--	--	--	--	--	--	--	--	--	--	-	-	-
CL1074.Contig1_MrAnG	253	102	17.8129	--	--	--	--	--	--	--	--	--	--	--	--	--	--	--	--	--	--	--	--	--	--	-	-	-
CL1074.Contig2_MrAnG	599	108	7.9662	--	--	--	--	--	--	--	--	--	--	--	--	--	--	--	--	--	--	--	--	--	--	-	-	-
CL1075.Contig1_MrAnG	475	66	6.1391	--	--	--	--	--	--	--	--	--	--	--	--	--	--	--	--	--	--	--	--	--	--	-	-	-
CL1076.Contig1_MrAnG	3380	128	1.6732	gi|322788429|gb|EFZ14100.1|	97.1	7e-18	hypothetical protein SINV_15111 [Solenopsis invicta]	--	--	--	--	sp|Q29A33|ATX2_DROPS	94.7	1e-18	Ataxin-2 homolog OS=Drosophila pseudoobscura pseudoobscura GN=Atx2 PE=3 SV=2	mlr2363	65.5	6e-10	COG0515	Serine/threonine protein kinase	K14972	3e-23	111	aga:AgaP_AGAP004734	PAX-interacting protein 1	-	-	-
CL1076.Contig2_MrAnG	3068	105	1.5121	gi|322788429|gb|EFZ14100.1|	90.1	7e-16	hypothetical protein SINV_15111 [Solenopsis invicta]	--	--	--	--	sp|Q29A33|ATX2_DROPS	94.7	1e-18	Ataxin-2 homolog OS=Drosophila pseudoobscura pseudoobscura GN=Atx2 PE=3 SV=2	mlr2363	65.5	5e-10	COG0515	Serine/threonine protein kinase	K14972	3e-23	111	aga:AgaP_AGAP004734	PAX-interacting protein 1	-	-	-
CL1077.Contig1_MrAnG	3008	38	0.5582	gi|218964017|gb|ACL13568.1|	771.5	0.0	AMP-activated protein kinase alpha subunit [Cancer irroratus]	gi|218964016|gb|FJ496868.1|	278	2e-70	Cancer irroratus AMP-activated protein kinase alpha subunit mRNA, partial cds	sp|P54646|AAPK2_HUMAN	658	0.0	5'-AMP-activated protein kinase catalytic subunit alpha-2 OS=Homo sapiens GN=PRKAA2 PE=1 SV=2	ECU01g0630	170	2e-41	COG0515	Serine/threonine protein kinase	K07198	0.0	758	ame:409577	5'-AMP-activated protein kinase, catalytic alpha subunit [EC:2.7.11.11]	GO:0006468//protein phosphorylation	GO:0004683//calmodulin-dependent protein kinase activity;GO:0005524//ATP binding	-
CL1077.Contig2_MrAnG	3023	130	1.9000	gi|218964017|gb|ACL13568.1|	762.3	0.0	AMP-activated protein kinase alpha subunit [Cancer irroratus]	gi|218964016|gb|FJ496868.1|	278	2e-70	Cancer irroratus AMP-activated protein kinase alpha subunit mRNA, partial cds	sp|P54646|AAPK2_HUMAN	657	0.0	5'-AMP-activated protein kinase catalytic subunit alpha-2 OS=Homo sapiens GN=PRKAA2 PE=1 SV=2	ECU01g0630	170	2e-41	COG0515	Serine/threonine protein kinase	K07198	0.0	751	ame:409577	5'-AMP-activated protein kinase, catalytic alpha subunit [EC:2.7.11.11]	GO:0006468//protein phosphorylation	GO:0004683//calmodulin-dependent protein kinase activity;GO:0005524//ATP binding	-
CL1078.Contig1_MrAnG	379	31	3.6139	--	--	--	--	--	--	--	--	--	--	--	--	--	--	--	--	--	--	--	--	--	--	-	-	-
CL1079.Contig1_MrAnG	852	514	26.6550	--	--	--	--	--	--	--	--	--	--	--	--	--	--	--	--	--	--	--	--	--	--	-	-	-
CL1079.Contig2_MrAnG	406	572	62.2479	--	--	--	--	--	--	--	--	--	--	--	--	--	--	--	--	--	--	--	--	--	--	-	-	-
CL1079.Contig3_MrAnG	569	17	1.3201	--	--	--	--	--	--	--	--	--	--	--	--	--	--	--	--	--	--	--	--	--	--	-	-	-
CL108.Contig1_MrAnG	1692	343	8.9567	gi|301618694|ref|XP_002938748.1|	123.6	3e-26	PREDICTED: hypothetical protein LOC100127807 [Xenopus (Silurana) tropicalis]	--	--	--	--	--	--	--	--	--	--	--	--	--	K14572	5e-24	113	xtr:100486293	midasin	-	-	-
CL108.Contig2_MrAnG	245	32	5.7708	--	--	--	--	--	--	--	--	--	--	--	--	--	--	--	--	--	--	--	--	--	--	-	-	-
CL1080.Contig1_MrAnG	228	15	2.9068	--	--	--	--	--	--	--	--	--	--	--	--	--	--	--	--	--	--	--	--	--	--	-	-	-
CL1080.Contig2_MrAnG	229	8	1.5435	--	--	--	--	--	--	--	--	--	--	--	--	--	--	--	--	--	--	--	--	--	--	-	-	-
CL1081.Contig1_MrAnG	254	5	0.8697	--	--	--	--	--	--	--	--	--	--	--	--	--	--	--	--	--	--	--	--	--	--	-	-	-
CL1081.Contig2_MrAnG	249	7	1.2421	--	--	--	--	--	--	--	--	--	--	--	--	--	--	--	--	--	--	--	--	--	--	-	-	-
CL1082.Contig1_MrAnG	3529	8466	105.9939	gi|390358272|ref|XP_793353.3|	112.5	1e-22	PREDICTED: uncharacterized protein LOC588583, partial [Strongylocentrotus purpuratus]	--	--	--	--	sp|Q5ZMJ9|SRRM1_CHICK	62.8	5e-09	Serine/arginine repetitive matrix protein 1 OS=Gallus gallus GN=SRRM1 PE=2 SV=1	Rv3876	54.7	1e-06	COG0455	ATPases involved in chromosome partitioning	K13171	5e-09	64.7	acs:100567164	serine/arginine repetitive matrix protein 1	-	-	-
CL1082.Contig2_MrAnG	478	237	21.9066	gi|221504984|gb|EEE30649.1|	64.7	1e-09	conserved hypothetical protein [Toxoplasma gondii VEG]	--	--	--	--	sp|Q5RG44|K1211_DANRE	58.9	4e-09	Uncharacterized protein KIAA1211 homolog OS=Danio rerio GN=si:dkeyp-117h8.2 PE=4 SV=3	--	--	--	--	--	K06084	4e-08	57.4	spu:591791	F-box protein 20	-	-	-
CL1082.Contig3_MrAnG	286	29	4.4801	--	--	--	--	--	--	--	--	--	--	--	--	--	--	--	--	--	--	--	--	--	--	-	-	-
CL1082.Contig4_MrAnG	343	190	24.4745	--	--	--	--	--	--	--	--	--	--	--	--	--	--	--	--	--	--	--	--	--	--	-	-	-
CL1082.Contig5_MrAnG	563	54	4.2378	--	--	--	--	--	--	--	--	--	--	--	--	--	--	--	--	--	--	--	--	--	--	-	-	-
CL1082.Contig6_MrAnG	408	31	3.3570	gi|341883563|gb|EGT39498.1|	52.4	7e-06	hypothetical protein CAEBREN_22347 [Caenorhabditis brenneri]	--	--	--	--	sp|A9V549|EIF3A_MONBE	53.9	9e-08	Eukaryotic translation initiation factor 3 subunit A OS=Monosiga brevicollis GN=33388 PE=3 SV=1	--	--	--	--	--	K13169	8e-07	52.4	isc:IscW_ISCW018527	splicing factor, arginine/serine-rich 17	-	-	-
CL1082.Contig7_MrAnG	408	19	2.0575	gi|312372188|gb|EFR20203.1|	59.3	6e-08	hypothetical protein AND_20480 [Anopheles darlingi]	--	--	--	--	--	--	--	--	--	--	--	--	--	K11839	6e-08	56.2	mgp:100551476	ubiquitin carboxyl-terminal hydrolase 8 [EC:3.1.2.15]	-	-	-
CL1083.Contig1_MrAnG	224	10	1.9725	--	--	--	--	--	--	--	--	--	--	--	--	--	--	--	--	--	--	--	--	--	--	-	-	-
CL1083.Contig2_MrAnG	200	18	3.9765	--	--	--	--	--	--	--	--	--	--	--	--	--	--	--	--	--	--	--	--	--	--	-	-	-
CL1085.Contig1_MrAnG	778	456	25.8964	gi|399565626|dbj|BAM35674.1|	73.9	9e-12	putative reverse transcriptase [Marsupenaeus japonicus]	--	--	--	--	--	--	--	--	--	--	--	--	--	--	--	--	--	--	-	-	-
CL1085.Contig2_MrAnG	456	46	4.4570	--	--	--	--	--	--	--	--	--	--	--	--	--	--	--	--	--	--	--	--	--	--	-	-	-
CL1086.Contig1_MrAnG	372	16	1.9003	--	--	--	--	--	--	--	--	sp|Q55AX2|DOT1L_DICDI	47.4	7e-06	Histone-lysine N-methyltransferase, H3 lysine-79 specific OS=Dictyostelium discoideum GN=dotA PE=2 SV=2	--	--	--	--	--	--	--	--	--	--	-	-	-
CL1086.Contig2_MrAnG	463	13	1.2406	--	--	--	--	--	--	--	--	--	--	--	--	--	--	--	--	--	--	--	--	--	--	-	-	-
CL1086.Contig3_MrAnG	524	26	2.1923	gi|281211555|gb|EFA85717.1|	54.3	3e-06	LIM-type zinc finger-containing protein [Polysphondylium pallidum PN500]	--	--	--	--	--	--	--	--	--	--	--	--	--	--	--	--	--	--	-	-	-
CL1087.Contig1_MrAnG	237	4	0.7457	--	--	--	--	--	--	--	--	--	--	--	--	--	--	--	--	--	--	--	--	--	--	-	-	-
CL1087.Contig2_MrAnG	213	4	0.8297	--	--	--	--	--	--	--	--	--	--	--	--	--	--	--	--	--	--	--	--	--	--	-	-	-
CL1088.Contig1_MrAnG	957	27	1.2465	--	--	--	--	--	--	--	--	--	--	--	--	--	--	--	--	--	--	--	--	--	--	-	-	-
CL1088.Contig2_MrAnG	984	32	1.4368	--	--	--	--	--	--	--	--	--	--	--	--	--	--	--	--	--	--	--	--	--	--	-	-	-
CL1088.Contig3_MrAnG	309	66	9.4371	--	--	--	--	--	--	--	--	--	--	--	--	--	--	--	--	--	--	--	--	--	--	-	-	-
CL1089.Contig1_MrAnG	1288	52	1.7838	gi|410984764|ref|XP_003998696.1|	58.2	1e-06	PREDICTED: zinc finger protein 629 [Felis catus]	--	--	--	--	sp|P52742|ZN135_HUMAN	77.8	5e-14	Zinc finger protein 135 OS=Homo sapiens GN=ZNF135 PE=2 SV=3	SPBC28F2.12	59.7	1e-08	COG0086	DNA-directed RNA polymerase, beta' subunit/160 kD subunit	K09228	8e-14	79.0	ssc:100737218	KRAB domain-containing zinc finger protein	-	-	-
CL1089.Contig2_MrAnG	1196	46	1.6993	gi|410984764|ref|XP_003998696.1|	58.2	1e-06	PREDICTED: zinc finger protein 629 [Felis catus]	--	--	--	--	sp|Q8R0T2|ZN768_MOUSE	78.2	3e-14	Zinc finger protein 768 OS=Mus musculus GN=Znf768 PE=2 SV=1	SPBC28F2.12	56.2	1e-07	COG0086	DNA-directed RNA polymerase, beta' subunit/160 kD subunit	K09228	7e-14	79.0	ssc:100737218	KRAB domain-containing zinc finger protein	-	-	-
CL109.Contig1_MrAnG	1252	216	7.6226	gi|270003682|gb|EFA00130.1|	130.6	1e-28	hypothetical protein TcasGA2_TC002946 [Tribolium castaneum]	--	--	--	--	sp|P10394|POL4_DROME	97.1	7e-22	Retrovirus-related Pol polyprotein from transposon 412 OS=Drosophila melanogaster GN=POL PE=4 SV=1	SPAC9.04	70.5	6e-12	COG2801	Transposase and inactivated derivatives	K04228	8e-13	75.5	dre:100151502	arginine vasopressin receptor 2	-	-	-
CL109.Contig2_MrAnG	3466	1904	24.2713	gi|270003682|gb|EFA00130.1|	130.2	7e-28	hypothetical protein TcasGA2_TC002946 [Tribolium castaneum]	--	--	--	--	sp|P10394|POL4_DROME	98.2	1e-19	Retrovirus-related Pol polyprotein from transposon 412 OS=Drosophila melanogaster GN=POL PE=4 SV=1	SPAC9.04	70.5	2e-11	COG2801	Transposase and inactivated derivatives	K09365	2e-12	75.9	xtr:100486226	POU domain transcription factor, class 3	-	-	-
CL109.Contig3_MrAnG	204	25	5.4146	--	--	--	--	--	--	--	--	--	--	--	--	--	--	--	--	--	--	--	--	--	--	-	-	-
CL1090.Contig1_MrAnG	225	7	1.3746	--	--	--	--	--	--	--	--	--	--	--	--	--	--	--	--	--	--	--	--	--	--	-	-	-
CL1090.Contig2_MrAnG	1432	28	0.8639	--	--	--	--	gi|332232174|ref|XM_003265232.1|	63.9	2e-06	PREDICTED: Nomascus leucogenys solute carrier family 18 (vesicular monoamine), member 1, transcript variant 1 (SLC18A1), mRNA	sp|Q09624|PKD1_CAEEL	53.9	9e-07	Location of vulva defective 1 OS=Caenorhabditis elegans GN=lov-1 PE=1 SV=4	--	--	--	--	--	--	--	--	--	--	-	-	-
CL1090.Contig3_MrAnG	1521	158	4.5897	gi|449504202|ref|XP_002198250.2|	61.6	1e-07	PREDICTED: mucin-2 [Taeniopygia guttata]	gi|332232174|ref|XM_003265232.1|	63.9	2e-06	PREDICTED: Nomascus leucogenys solute carrier family 18 (vesicular monoamine), member 1, transcript variant 1 (SLC18A1), mRNA	sp|Q09624|PKD1_CAEEL	51.6	5e-06	Location of vulva defective 1 OS=Caenorhabditis elegans GN=lov-1 PE=1 SV=4	--	--	--	--	--	K10955	2e-08	61.6	tgu:100220116	intestinal mucin-2	-	-	-
CL1092.Contig1_MrAnG	286	19	2.9352	--	--	--	--	--	--	--	--	--	--	--	--	--	--	--	--	--	--	--	--	--	--	-	-	-
CL1093.Contig1_MrAnG	864	214	10.9435	gi|193652519|ref|XP_001942822.1|	315.8	1e-84	PREDICTED: dnaJ homolog subfamily C member 8-like [Acyrthosiphon pisum]	gi|395501476|ref|XR_147222.1|	69.9	2e-08	PREDICTED: Sarcophilus harrisii DnaJ (Hsp40) homolog, subfamily C, member 8 pseudogene (LOC100930031), misc_RNA	sp|Q642C0|DNJC8_RAT	270	2e-72	DnaJ homolog subfamily C member 8 OS=Rattus norvegicus GN=Dnajc8 PE=2 SV=1	SPBC36B7.03	52.0	1e-06	COG5407	Preprotein translocase subunit Sec63	K09528	2e-85	315	api:100164700	DnaJ homolog subfamily C member 8	-	-	-
CL1093.Contig2_MrAnG	660	10	0.6694	gi|321478257|gb|EFX89214.1|	190.7	4e-47	hypothetical protein DAPPUDRAFT_205588 [Daphnia pulex]	--	--	--	--	sp|Q642C0|DNJC8_RAT	152	8e-37	DnaJ homolog subfamily C member 8 OS=Rattus norvegicus GN=Dnajc8 PE=2 SV=1	--	--	--	--	--	K09528	8e-48	190	phu:Phum_PHUM221290	DnaJ homolog subfamily C member 8	-	-	-
CL1094.Contig1_MrAnG	1148	170	6.5428	--	--	--	--	--	--	--	--	--	--	--	--	--	--	--	--	--	--	--	--	--	--	-	-	-
CL1094.Contig2_MrAnG	1089	245	9.9401	--	--	--	--	--	--	--	--	--	--	--	--	--	--	--	--	--	--	--	--	--	--	-	-	-
CL1094.Contig3_MrAnG	513	21	1.8087	--	--	--	--	--	--	--	--	--	--	--	--	--	--	--	--	--	--	--	--	--	--	-	-	-
CL1095.Contig1_MrAnG	8005	1277	7.0483	gi|270003487|gb|EEZ99934.1|	164.5	9e-38	hypothetical protein TcasGA2_TC002730 [Tribolium castaneum]	gi|466650965|gb|GACT010762485.1|	71.9	5e-08	TSA: Anolis carolinensis k36:12289495 transcribed RNA sequence	sp|Q8WXE0|CSKI2_HUMAN	185	1e-45	Caskin-2 OS=Homo sapiens GN=CASKIN2 PE=1 SV=2	YEL007w	53.9	4e-06	COG5037	Gluconate transport-inducing protein	K02678	4e-11	72.8	dmo:Dmoj_GI23211	c-ets proto-oncogene protein	GO:0007411//axon guidance;GO:0007185//transmembrane receptor protein tyrosine phosphatase signaling pathway	GO:0035591//signaling adaptor activity;GO:0019903//protein phosphatase binding	GO:0030424//axon;GO:0005925//focal adhesion;GO:0005737//cytoplasm
CL1095.Contig2_MrAnG	8035	438	2.4085	gi|270003487|gb|EEZ99934.1|	164.5	9e-38	hypothetical protein TcasGA2_TC002730 [Tribolium castaneum]	gi|466650965|gb|GACT010762485.1|	71.9	5e-08	TSA: Anolis carolinensis k36:12289495 transcribed RNA sequence	sp|Q8WXE0|CSKI2_HUMAN	185	1e-45	Caskin-2 OS=Homo sapiens GN=CASKIN2 PE=1 SV=2	YEL007w	53.9	4e-06	COG5037	Gluconate transport-inducing protein	K02678	4e-11	72.8	dmo:Dmoj_GI23211	c-ets proto-oncogene protein	GO:0007411//axon guidance;GO:0007185//transmembrane receptor protein tyrosine phosphatase signaling pathway	GO:0035591//signaling adaptor activity;GO:0019903//protein phosphatase binding	GO:0030424//axon;GO:0005925//focal adhesion;GO:0005737//cytoplasm
CL1095.Contig3_MrAnG	7986	893	4.9406	gi|270003487|gb|EEZ99934.1|	164.5	9e-38	hypothetical protein TcasGA2_TC002730 [Tribolium castaneum]	gi|466650965|gb|GACT010762485.1|	71.9	5e-08	TSA: Anolis carolinensis k36:12289495 transcribed RNA sequence	sp|Q8WXE0|CSKI2_HUMAN	185	1e-45	Caskin-2 OS=Homo sapiens GN=CASKIN2 PE=1 SV=2	YEL007w	53.9	4e-06	COG5037	Gluconate transport-inducing protein	K02678	4e-11	72.8	dmo:Dmoj_GI23211	c-ets proto-oncogene protein	GO:0007411//axon guidance;GO:0007185//transmembrane receptor protein tyrosine phosphatase signaling pathway	GO:0035591//signaling adaptor activity;GO:0019903//protein phosphatase binding	GO:0030424//axon;GO:0005925//focal adhesion;GO:0005737//cytoplasm
CL1096.Contig1_MrAnG	10211	115	0.4976	gi|383851743|ref|XP_003701391.1|	60.1	3e-06	PREDICTED: uncharacterized protein LOC100882505 [Megachile rotundata]	gi|468339214|gb|GAGC010169410.1|	113	2e-20	TSA: Anolis carolinensis k26:17140385 transcribed RNA sequence	sp|Q9Y3S1|WNK2_HUMAN	599	4e-170	Serine/threonine-protein kinase WNK2 OS=Homo sapiens GN=WNK2 PE=1 SV=4	YAR019c	103	6e-21	COG0515	Serine/threonine protein kinase	K08867	0.0	698	nvi:100123914	WNK lysine deficient protein kinase [EC:2.7.11.1]	-	-	-
CL1096.Contig2_MrAnG	9038	117	0.5720	gi|383851743|ref|XP_003701391.1|	80.9	1e-12	PREDICTED: uncharacterized protein LOC100882505 [Megachile rotundata]	gi|468339214|gb|GAGC010169410.1|	113	2e-20	TSA: Anolis carolinensis k26:17140385 transcribed RNA sequence	sp|Q9H4A3|WNK1_HUMAN	646	0.0	Serine/threonine-protein kinase WNK1 OS=Homo sapiens GN=WNK1 PE=1 SV=2	YAR019c	103	5e-21	COG0515	Serine/threonine protein kinase	K08867	0.0	660	nvi:100123914	WNK lysine deficient protein kinase [EC:2.7.11.1]	GO:0044763;GO:0019220//regulation of phosphate metabolic process;GO:0006468//protein phosphorylation;GO:0050790//regulation of catalytic activity	GO:0016301//kinase activity;GO:0005488//binding	-
CL1096.Contig3_MrAnG	3988	105	1.1633	gi|470248538|ref|XP_004357812.1|	58.9	2e-06	hypothetical protein DFA_00096 [Dictyostelium fasciculatum] >gi|328871147|gb|EGG19518.1| hypothetical protein DFA_00096 [Dictyostelium fasciculatum]	--	--	--	--	sp|Q54EQ9|Y1586_DICDI	55.1	1e-06	Putative uncharacterized protein DDB_G0291608 OS=Dictyostelium discoideum GN=DDB_G0291608 PE=4 SV=1	--	--	--	--	--	K08558	4e-07	58.5	api:100162780	nuclear receptor subfamily 4 group A member 2	-	-	-
CL1096.Contig4_MrAnG	3091	61	0.8719	--	--	--	--	--	--	--	--	--	--	--	--	--	--	--	--	--	--	--	--	--	--	-	-	-
CL1098.Contig1_MrAnG	432	49	5.0115	gi|195131785|ref|XP_002010326.1|	53.1	4e-06	GI15861 [Drosophila mojavensis] >gi|193908776|gb|EDW07643.1| GI15861 [Drosophila mojavensis]	--	--	--	--	sp|O01352|DJ_DROME	53.5	1e-07	Sperm-specific protein Don juan OS=Drosophila melanogaster GN=dj PE=2 SV=2	--	--	--	--	--	K15178	3e-08	57.4	dpe:Dper_GL25666	RNA polymerase-associated protein RTF1	-	-	-
CL1099.Contig1_MrAnG	469	15	1.4131	gi|170052018|ref|XP_001862031.1|	55.8	7e-07	PFTAIRE-interacting factor 1A [Culex quinquefasciatus] >gi|167872987|gb|EDS36370.1| PFTAIRE-interacting factor 1A [Culex quinquefasciatus]	--	--	--	--	--	--	--	--	--	--	--	--	--	--	--	--	--	--	-	-	-
CL1099.Contig2_MrAnG	634	36	2.5088	gi|328720426|ref|XP_001947816.2|	56.2	1e-06	PREDICTED: hypothetical protein LOC100164843 [Acyrthosiphon pisum]	--	--	--	--	sp|P22793|TRHY_SHEEP	51.6	1e-06	Trichohyalin OS=Ovis aries GN=TCHH PE=2 SV=2	--	--	--	--	--	K06102	4e-06	51.6	aml:100476212	cingulin	-	-	-
CL11.Contig1_MrAnG	1193	587	21.7396	--	--	--	--	--	--	--	--	--	--	--	--	--	--	--	--	--	--	--	--	--	--	-	-	-
CL110.Contig1_MrAnG	228	14	2.7130	--	--	--	--	--	--	--	--	--	--	--	--	--	--	--	--	--	--	--	--	--	--	-	-	-
CL1100.Contig1_MrAnG	259	19	3.2412	--	--	--	--	--	--	--	--	--	--	--	--	--	--	--	--	--	--	--	--	--	--	-	-	-
CL1100.Contig2_MrAnG	598	59	4.3592	--	--	--	--	--	--	--	--	--	--	--	--	--	--	--	--	--	--	--	--	--	--	-	-	-
CL1101.Contig1_MrAnG	1762	16	0.4012	gi|196000721|ref|XP_002110228.1|	199.9	3e-49	expressed hypothetical protein [Trichoplax adhaerens] >gi|190586179|gb|EDV26232.1| expressed hypothetical protein [Trichoplax adhaerens]	--	--	--	--	sp|P28798|GRN_MOUSE	333	7e-91	Granulins OS=Mus musculus GN=Grn PE=1 SV=2	--	--	--	--	--	K08023	6e-08	60.1	ssc:100514300	latent transforming growth factor beta binding protein	GO:0044699	-	-
CL1101.Contig2_MrAnG	1837	44	1.0583	gi|196000721|ref|XP_002110228.1|	199.9	3e-49	expressed hypothetical protein [Trichoplax adhaerens] >gi|190586179|gb|EDV26232.1| expressed hypothetical protein [Trichoplax adhaerens]	--	--	--	--	sp|P28798|GRN_MOUSE	333	8e-91	Granulins OS=Mus musculus GN=Grn PE=1 SV=2	--	--	--	--	--	K08023	6e-08	60.1	ssc:100514300	latent transforming growth factor beta binding protein	GO:0044699	-	-
CL1102.Contig1_MrAnG	370	19	2.2689	--	--	--	--	--	--	--	--	--	--	--	--	--	--	--	--	--	--	--	--	--	--	-	-	-
CL1102.Contig2_MrAnG	336	27	3.5504	--	--	--	--	--	--	--	--	--	--	--	--	--	--	--	--	--	--	--	--	--	--	-	-	-
CL1102.Contig3_MrAnG	227	17	3.3089	--	--	--	--	--	--	--	--	--	--	--	--	--	--	--	--	--	--	--	--	--	--	-	-	-
CL1102.Contig4_MrAnG	415	12	1.2776	--	--	--	--	--	--	--	--	--	--	--	--	--	--	--	--	--	--	--	--	--	--	-	-	-
CL1102.Contig5_MrAnG	462	28	2.6778	--	--	--	--	--	--	--	--	--	--	--	--	--	--	--	--	--	--	--	--	--	--	-	-	-
CL1102.Contig6_MrAnG	535	14	1.1562	--	--	--	--	gi|187466860|emb|CU499339.5|	71.9	3e-09	Zebrafish DNA sequence from clone CH1073-98B19 in linkage group 15, complete sequence	--	--	--	--	--	--	--	--	--	--	--	--	--	--	-	-	-
CL1102.Contig7_MrAnG	571	2	0.1548	--	--	--	--	gi|187466860|emb|CU499339.5|	71.9	3e-09	Zebrafish DNA sequence from clone CH1073-98B19 in linkage group 15, complete sequence	--	--	--	--	--	--	--	--	--	--	--	--	--	--	-	-	-
CL1102.Contig8_MrAnG	261	42	7.1099	--	--	--	--	gi|187466860|emb|CU499339.5|	71.9	1e-09	Zebrafish DNA sequence from clone CH1073-98B19 in linkage group 15, complete sequence	--	--	--	--	--	--	--	--	--	--	--	--	--	--	-	-	-
CL1103.Contig1_MrAnG	268	12	1.9783	gi|76155181|gb|AAX26434.2|	97.8	1e-19	SJCHGC05322 protein [Schistosoma japonicum]	--	--	--	--	--	--	--	--	--	--	--	--	--	--	--	--	--	--	-	-	-
CL1104.Contig1_MrAnG	1954	34	0.7688	gi|321451397|gb|EFX63064.1|	365.9	4e-99	hypothetical protein DAPPUDRAFT_219748 [Daphnia pulex]	--	--	--	--	sp|Q9W032|SGT1_DROME	273	1e-72	Protein SGT1 homolog ecdysoneless OS=Drosophila melanogaster GN=ecd PE=1 SV=1	--	--	--	--	--	--	--	--	--	--	-	-	-
CL1104.Contig2_MrAnG	1003	20	0.8810	gi|91078462|ref|XP_967648.1|	150.6	1e-34	PREDICTED: similar to SGT1 protein homolog ecdysoneless [Tribolium castaneum] >gi|270004999|gb|EFA01447.1| hypothetical protein TcasGA2_TC030757 [Tribolium castaneum]	--	--	--	--	sp|Q9W032|SGT1_DROME	110	4e-24	Protein SGT1 homolog ecdysoneless OS=Drosophila melanogaster GN=ecd PE=1 SV=1	--	--	--	--	--	--	--	--	--	--	GO:0002165//instar larval or pupal development;GO:0044763;GO:0048598//embryonic morphogenesis;GO:0048513//organ development	-	-
CL1104.Contig3_MrAnG	290	10	1.5235	--	--	--	--	--	--	--	--	--	--	--	--	--	--	--	--	--	--	--	--	--	--	-	-	-
CL1104.Contig4_MrAnG	1634	6	0.1622	gi|321451397|gb|EFX63064.1|	322.4	4e-86	hypothetical protein DAPPUDRAFT_219748 [Daphnia pulex]	--	--	--	--	sp|O95905|SGT1_HUMAN	236	1e-61	Protein SGT1 OS=Homo sapiens GN=ECD PE=1 SV=1	--	--	--	--	--	--	--	--	--	--	-	-	-
CL1105.Contig1_MrAnG	387	51	5.8226	gi|123445779|ref|XP_001311646.1|	52.8	5e-06	hypothetical protein [Trichomonas vaginalis G3] >gi|121893464|gb|EAX98716.1| hypothetical protein TVAG_480920 [Trichomonas vaginalis G3]	--	--	--	--	--	--	--	--	--	--	--	--	--	--	--	--	--	--	-	-	-
CL1106.Contig1_MrAnG	1278	12	0.4149	--	--	--	--	--	--	--	--	--	--	--	--	--	--	--	--	--	--	--	--	--	--	-	-	-
CL1106.Contig2_MrAnG	954	47	2.1767	--	--	--	--	--	--	--	--	--	--	--	--	--	--	--	--	--	--	--	--	--	--	-	-	-
CL1106.Contig3_MrAnG	207	6	1.2807	--	--	--	--	--	--	--	--	--	--	--	--	--	--	--	--	--	--	--	--	--	--	-	-	-
CL1106.Contig4_MrAnG	283	16	2.4980	--	--	--	--	--	--	--	--	--	--	--	--	--	--	--	--	--	--	--	--	--	--	-	-	-
CL1108.Contig1_MrAnG	286	3	0.4635	--	--	--	--	gi|11095044|gb|AC084594.1|CBRG42E21	61.9	1e-06	Caenorhabditis briggsae cosmid G42E21, complete sequence	--	--	--	--	--	--	--	--	--	--	--	--	--	--	-	-	-
CL1108.Contig2_MrAnG	529	2	0.1670	--	--	--	--	--	--	--	--	--	--	--	--	--	--	--	--	--	--	--	--	--	--	-	-	-
CL1108.Contig3_MrAnG	238	18	3.3416	--	--	--	--	--	--	--	--	--	--	--	--	--	--	--	--	--	--	--	--	--	--	-	-	-
CL1109.Contig1_MrAnG	315	4	0.5611	--	--	--	--	--	--	--	--	--	--	--	--	--	--	--	--	--	--	--	--	--	--	-	-	-
CL1109.Contig2_MrAnG	345	18	2.3052	--	--	--	--	--	--	--	--	--	--	--	--	--	--	--	--	--	--	--	--	--	--	-	-	-
CL111.Contig1_MrAnG	642	50	3.4410	--	--	--	--	--	--	--	--	--	--	--	--	--	--	--	--	--	--	--	--	--	--	-	-	-
CL111.Contig2_MrAnG	505	21	1.8373	--	--	--	--	--	--	--	--	--	--	--	--	--	--	--	--	--	--	--	--	--	--	-	-	-
CL1110.Contig1_MrAnG	330	21	2.8116	gi|399565626|dbj|BAM35674.1|	47.4	2e-15	putative reverse transcriptase [Marsupenaeus japonicus]	--	--	--	--	--	--	--	--	--	--	--	--	--	--	--	--	--	--	-	-	-
CL1111.Contig1_MrAnG	1377	344	11.0377	--	--	--	--	--	--	--	--	--	--	--	--	--	--	--	--	--	--	--	--	--	--	-	-	-
CL1111.Contig2_MrAnG	300	66	9.7202	--	--	--	--	--	--	--	--	--	--	--	--	--	--	--	--	--	--	--	--	--	--	-	-	-
CL1111.Contig3_MrAnG	213	15	3.1115	--	--	--	--	--	--	--	--	--	--	--	--	--	--	--	--	--	--	--	--	--	--	-	-	-
CL1111.Contig4_MrAnG	285	23	3.5656	--	--	--	--	--	--	--	--	--	--	--	--	--	--	--	--	--	--	--	--	--	--	-	-	-
CL1111.Contig5_MrAnG	386	46	5.2653	--	--	--	--	--	--	--	--	--	--	--	--	--	--	--	--	--	--	--	--	--	--	-	-	-
CL1111.Contig6_MrAnG	273	31	5.0171	--	--	--	--	--	--	--	--	--	--	--	--	--	--	--	--	--	--	--	--	--	--	-	-	-
CL1112.Contig1_MrAnG	356	45	5.5849	--	--	--	--	--	--	--	--	--	--	--	--	--	--	--	--	--	--	--	--	--	--	-	-	-
CL1112.Contig2_MrAnG	259	17	2.9000	--	--	--	--	--	--	--	--	--	--	--	--	--	--	--	--	--	--	--	--	--	--	-	-	-
CL1112.Contig3_MrAnG	261	83	14.0505	--	--	--	--	--	--	--	--	--	--	--	--	--	--	--	--	--	--	--	--	--	--	-	-	-
CL1113.Contig1_MrAnG	337	68	8.9152	--	--	--	--	--	--	--	--	--	--	--	--	--	--	--	--	--	--	--	--	--	--	-	-	-
CL1113.Contig2_MrAnG	270	55	9.0002	--	--	--	--	--	--	--	--	--	--	--	--	--	--	--	--	--	--	--	--	--	--	-	-	-
CL1114.Contig1_MrAnG	605	35	2.5560	--	--	--	--	--	--	--	--	--	--	--	--	--	--	--	--	--	--	--	--	--	--	-	-	-
CL1114.Contig2_MrAnG	623	53	3.7587	--	--	--	--	--	--	--	--	--	--	--	--	--	--	--	--	--	--	--	--	--	--	-	-	-
CL1114.Contig3_MrAnG	236	14	2.6210	--	--	--	--	--	--	--	--	--	--	--	--	--	--	--	--	--	--	--	--	--	--	-	-	-
CL1114.Contig4_MrAnG	285	44	6.8212	--	--	--	--	--	--	--	--	--	--	--	--	--	--	--	--	--	--	--	--	--	--	-	-	-
CL1114.Contig5_MrAnG	222	10	1.9902	--	--	--	--	--	--	--	--	--	--	--	--	--	--	--	--	--	--	--	--	--	--	-	-	-
CL1114.Contig6_MrAnG	294	27	4.0576	--	--	--	--	--	--	--	--	--	--	--	--	--	--	--	--	--	--	--	--	--	--	-	-	-
CL1114.Contig7_MrAnG	349	434	54.9438	--	--	--	--	--	--	--	--	--	--	--	--	--	--	--	--	--	--	--	--	--	--	-	-	-
CL1115.Contig1_MrAnG	1182	19	0.7102	gi|91078322|ref|XP_972953.1|	344.7	5e-93	PREDICTED: similar to pyridoxal kinase [Tribolium castaneum] >gi|270003960|gb|EFA00408.1| hypothetical protein TcasGA2_TC003259 [Tribolium castaneum]	gi|383862932|ref|XM_003706889.1|	61.9	7e-06	PREDICTED: Megachile rotundata pyridoxal kinase-like (LOC100878755), mRNA	sp|Q0II59|PDXK_BOVIN	306	6e-83	Pyridoxal kinase OS=Bos taurus GN=PDXK PE=2 SV=1	YEL029c	183	4e-46	COG2240	Pyridoxal/pyridoxine/pyridoxamine kinase	K00868	7e-94	344	tca:661714	pyridoxine kinase [EC:2.7.1.35]	GO:0006796//phosphate-containing compound metabolic process	GO:0016301//kinase activity	-
CL1115.Contig2_MrAnG	1202	24	0.8822	gi|91078322|ref|XP_972953.1|	344.7	5e-93	PREDICTED: similar to pyridoxal kinase [Tribolium castaneum] >gi|270003960|gb|EFA00408.1| hypothetical protein TcasGA2_TC003259 [Tribolium castaneum]	gi|383862932|ref|XM_003706889.1|	61.9	7e-06	PREDICTED: Megachile rotundata pyridoxal kinase-like (LOC100878755), mRNA	sp|Q0II59|PDXK_BOVIN	306	6e-83	Pyridoxal kinase OS=Bos taurus GN=PDXK PE=2 SV=1	YEL029c	183	5e-46	COG2240	Pyridoxal/pyridoxine/pyridoxamine kinase	K00868	7e-94	344	tca:661714	pyridoxine kinase [EC:2.7.1.35]	GO:0006796//phosphate-containing compound metabolic process	GO:0016301//kinase activity	-
CL1116.Contig1_MrAnG	269	11	1.8067	gi|344244673|gb|EGW00777.1|	52.8	6e-06	Vomeronasal type-1 receptor 4 [Cricetulus griseus]	--	--	--	--	sp|Q55FI4|NOP58_DICDI	61.6	4e-10	Nucleolar protein 58 OS=Dictyostelium discoideum GN=nop58 PE=3 SV=1	YOR310c	48.1	4e-06	COG1498	Protein implicated in ribosomal biogenesis, Nop56p homolog	K14822	3e-08	57.0	tgu:100219403	rRNA-processing protein CGR1	-	-	-
CL1117.Contig1_MrAnG	1318	73	2.4472	gi|466305537|gb|EMP42701.1|	55.5	7e-06	hypothetical protein UY3_00024 [Chelonia mydas]	--	--	--	--	sp|P51892|DNLI1_XENLA	115	3e-25	DNA ligase 1 OS=Xenopus laevis GN=lig1 PE=2 SV=1	SPAC140.02	70.9	5e-12	COG0724	RNA-binding proteins (RRM domain)	K10747	1e-24	115	xla:397978	DNA ligase 1 [EC:6.5.1.1]	GO:0071704;GO:0044699;GO:0044237//cellular metabolic process;GO:0044238//primary metabolic process	GO:0005488//binding	-
CL1117.Contig2_MrAnG	1195	64	2.3663	gi|466305537|gb|EMP42701.1|	73.9	1e-11	hypothetical protein UY3_00024 [Chelonia mydas]	--	--	--	--	sp|Q9U7E0|ATRX_CAEEL	111	4e-24	Transcriptional regulator ATRX homolog OS=Caenorhabditis elegans GN=xnp-1 PE=1 SV=1	SPAC140.02	69.7	9e-12	COG0724	RNA-binding proteins (RRM domain)	K04574	1e-23	111	xtr:100101753	neurofilament heavy polypeptide	GO:0000003//reproduction;GO:0048513//organ development;GO:0044767;GO:0009987//cellular process	GO:1901363;GO:0097159//organic cyclic compound binding	-
CL1118.Contig1_MrAnG	855	62	3.2039	gi|321471473|gb|EFX82446.1|	55.1	5e-06	hypothetical protein DAPPUDRAFT_302600 [Daphnia pulex]	--	--	--	--	--	--	--	--	--	--	--	--	--	--	--	--	--	--	-	-	-
CL1118.Contig2_MrAnG	287	40	6.1579	--	--	--	--	--	--	--	--	--	--	--	--	--	--	--	--	--	--	--	--	--	--	-	-	-
CL1119.Contig1_MrAnG	275	17	2.7313	--	--	--	--	--	--	--	--	--	--	--	--	--	--	--	--	--	--	--	--	--	--	-	-	-
CL112.Contig1_MrAnG	1945	495	11.2445	gi|255068805|emb|CBA11992.1|	107.5	2e-71	endonuclease-reverse transcriptase HmRTE-e01 [Heliconius melpomene]	gi|295389224|gb|HM004574.1|	141	1e-29	Macrobrachium rosenbergii clone MR5-1 microsatellite sequence	sp|Q03278|PO21_NASVI	64.7	7e-10	Retrovirus-related Pol polyprotein from type-1 retrotransposable element R2 (Fragment) OS=Nasonia vitripennis PE=4 SV=2	--	--	--	--	--	--	--	--	--	--	-	-	-
CL112.Contig2_MrAnG	2001	1632	36.0352	gi|357606743|gb|EHJ65195.1|	141.0	7e-81	endonuclease-reverse transcriptase HmRTE-e01 [Danaus plexippus]	gi|295389224|gb|HM004574.1|	141	2e-29	Macrobrachium rosenbergii clone MR5-1 microsatellite sequence	sp|Q03278|PO21_NASVI	64.7	7e-10	Retrovirus-related Pol polyprotein from type-1 retrotransposable element R2 (Fragment) OS=Nasonia vitripennis PE=4 SV=2	--	--	--	--	--	--	--	--	--	--	-	-	-
CL112.Contig3_MrAnG	442	212	21.1918	gi|298204347|gb|ADI61822.1|	77.0	3e-13	endonuclease-reverse transcriptase [Bombyx mori]	gi|295901491|dbj|AB450971.1|	73.8	6e-10	Oryzias latipes DNA, MHC class I region, strain: cab	--	--	--	--	--	--	--	--	--	--	--	--	--	--	-	-	-
CL1122.Contig1_MrAnG	2219	101	2.0110	gi|383848572|ref|XP_003699923.1|	374.4	1e-101	PREDICTED: uncharacterized protein LOC100874765 [Megachile rotundata]	gi|268532427|ref|XM_002631296.1|	67.9	2e-07	Caenorhabditis briggsae C. briggsae CBR-LET-19 protein (Cbr-let-19) mRNA, partial cds	sp|Q8CHI8|EP400_MOUSE	280	7e-75	E1A-binding protein p400 OS=Mus musculus GN=Ep400 PE=1 SV=3	YBR112c	63.2	2e-09	COG0457	FOG: TPR repeat	K11320	1e-95	351	ame:413341	E1A-binding protein p400 [EC:3.6.4.-]	-	-	-
CL1122.Contig2_MrAnG	1994	69	1.5289	gi|383848572|ref|XP_003699923.1|	334.7	1e-89	PREDICTED: uncharacterized protein LOC100874765 [Megachile rotundata]	gi|268532427|ref|XM_002631296.1|	67.9	2e-07	Caenorhabditis briggsae C. briggsae CBR-LET-19 protein (Cbr-let-19) mRNA, partial cds	sp|Q8CHI8|EP400_MOUSE	263	1e-69	E1A-binding protein p400 OS=Mus musculus GN=Ep400 PE=1 SV=3	YBR112c	63.2	2e-09	COG0457	FOG: TPR repeat	K11320	2e-85	317	ame:413341	E1A-binding protein p400 [EC:3.6.4.-]	-	-	-
CL1122.Contig3_MrAnG	899	31	1.5235	gi|340711385|ref|XP_003394257.1|	236.5	1e-60	PREDICTED: hypothetical protein LOC100648591 [Bombus terrestris]	gi|442615713|ref|NM_078545.3|	73.8	1e-09	Drosophila melanogaster buttonhead (btd), mRNA	sp|Q8CHI8|EP400_MOUSE	206	4e-53	E1A-binding protein p400 OS=Mus musculus GN=Ep400 PE=1 SV=3	YKL032c	52.4	1e-06	COG5648	Chromatin-associated proteins containing the HMG domain	K11320	2e-61	236	ame:413341	E1A-binding protein p400 [EC:3.6.4.-]	-	GO:0097159//organic cyclic compound binding;GO:1901363	-
CL1122.Contig4_MrAnG	557	53	4.2041	--	--	--	--	--	--	--	--	--	--	--	--	--	--	--	--	--	K11320	6e-06	50.8	aag:AaeL_AAEL001440	E1A-binding protein p400 [EC:3.6.4.-]	-	-	-
CL1123.Contig1_MrAnG	1067	85	3.5197	gi|443695029|gb|ELT96028.1|	55.8	4e-06	hypothetical protein CAPTEDRAFT_227990 [Capitella teleta]	--	--	--	--	--	--	--	--	--	--	--	--	--	--	--	--	--	--	-	-	-
CL1123.Contig2_MrAnG	1050	10	0.4208	gi|443695029|gb|ELT96028.1|	55.8	4e-06	hypothetical protein CAPTEDRAFT_227990 [Capitella teleta]	--	--	--	--	--	--	--	--	--	--	--	--	--	--	--	--	--	--	-	-	-
CL1124.Contig1_MrAnG	768	89	5.1202	--	--	--	--	--	--	--	--	--	--	--	--	--	--	--	--	--	--	--	--	--	--	-	-	-
CL1125.Contig1_MrAnG	274	50	8.0626	--	--	--	--	--	--	--	--	--	--	--	--	--	--	--	--	--	--	--	--	--	--	-	-	-
CL1126.Contig1_MrAnG	1723	23	0.5898	--	--	--	--	--	--	--	--	--	--	--	--	--	--	--	--	--	--	--	--	--	--	-	-	-
CL1126.Contig2_MrAnG	4077	44	0.4768	--	--	--	--	--	--	--	--	--	--	--	--	--	--	--	--	--	--	--	--	--	--	-	-	-
CL1126.Contig3_MrAnG	4062	272	2.9586	--	--	--	--	--	--	--	--	--	--	--	--	--	--	--	--	--	--	--	--	--	--	-	-	-
CL1128.Contig1_MrAnG	206	18	3.8606	--	--	--	--	gi|76362959|gb|AC160458.4|	65.9	7e-08	Mus musculus chromosome 5, clone RP23-14C20, complete sequence	--	--	--	--	--	--	--	--	--	--	--	--	--	--	-	-	-
CL1129.Contig1_MrAnG	366	34	4.1044	--	--	--	--	--	--	--	--	--	--	--	--	--	--	--	--	--	--	--	--	--	--	-	-	-
CL1129.Contig2_MrAnG	229	4	0.7718	--	--	--	--	--	--	--	--	--	--	--	--	--	--	--	--	--	--	--	--	--	--	-	-	-
CL1130.Contig1_MrAnG	243	15	2.7273	--	--	--	--	--	--	--	--	--	--	--	--	--	--	--	--	--	--	--	--	--	--	-	-	-
CL1130.Contig2_MrAnG	212	2	0.4168	--	--	--	--	--	--	--	--	--	--	--	--	--	--	--	--	--	--	--	--	--	--	-	-	-
CL1130.Contig3_MrAnG	238	19	3.5272	--	--	--	--	--	--	--	--	--	--	--	--	--	--	--	--	--	--	--	--	--	--	-	-	-
CL1132.Contig1_MrAnG	221	8	1.5994	--	--	--	--	--	--	--	--	--	--	--	--	--	--	--	--	--	--	--	--	--	--	-	-	-
CL1133.Contig1_MrAnG	267	19	3.1441	--	--	--	--	--	--	--	--	--	--	--	--	--	--	--	--	--	--	--	--	--	--	-	-	-
CL1133.Contig2_MrAnG	389	132	14.9927	--	--	--	--	--	--	--	--	--	--	--	--	--	--	--	--	--	--	--	--	--	--	-	-	-
CL1135.Contig1_MrAnG	4488	836	8.2302	gi|443722204|gb|ELU11167.1|	113.6	1e-22	hypothetical protein CAPTEDRAFT_202309 [Capitella teleta]	--	--	--	--	sp|Q9H0J9|PAR12_HUMAN	108	8e-23	Poly [ADP-ribose] polymerase 12 OS=Homo sapiens GN=PARP12 PE=1 SV=1	SPAC140.02	68.9	7e-11	COG0724	RNA-binding proteins (RRM domain)	K15259	3e-28	129	acs:100555072	poly [ADP-ribose] polymerase 7/11/12/13 [EC:2.4.2.30]	-	-	-
CL1135.Contig2_MrAnG	4178	250	2.6438	gi|327273409|ref|XP_003221473.1|	129.0	2e-27	PREDICTED: zinc finger CCCH-type antiviral protein 1-like [Anolis carolinensis]	--	--	--	--	sp|Q9H0J9|PAR12_HUMAN	108	8e-23	Poly [ADP-ribose] polymerase 12 OS=Homo sapiens GN=PARP12 PE=1 SV=1	SPAC140.02	68.9	7e-11	COG0724	RNA-binding proteins (RRM domain)	K15259	3e-28	129	acs:100555072	poly [ADP-ribose] polymerase 7/11/12/13 [EC:2.4.2.30]	-	-	-
CL1137.Contig1_MrAnG	343	42	5.4102	--	--	--	--	--	--	--	--	--	--	--	--	--	--	--	--	--	--	--	--	--	--	-	-	-
CL1138.Contig1_MrAnG	1765	2637	66.0115	gi|270002891|gb|EEZ99338.1|	330.1	2e-88	cytochrome P450 6BQ13 [Tribolium castaneum]	--	--	--	--	sp|O70537|CP3AV_MESAU	303	8e-82	Cytochrome P450 3A31 OS=Mesocricetus auratus GN=CYP3A31 PE=2 SV=1	SMc02579	140	9e-33	COG2124	Cytochrome P450	K15002	2e-86	320	tca:656770	cytochrome P450, family 6 [EC:1.14.-.-]	-	GO:0016491//oxidoreductase activity	-
CL1138.Contig2_MrAnG	725	108	6.5817	gi|326928943|ref|XP_003210632.1|	103.6	9e-21	PREDICTED: cytochrome P450 3A9 [Meleagris gallopavo]	--	--	--	--	sp|P24463|CP3AC_CANFA	102	8e-22	Cytochrome P450 3A12 OS=Canis familiaris GN=CYP3A12 PE=2 SV=1	SMc02579	78.2	1e-14	COG2124	Cytochrome P450	K07424	3e-21	102	ssc:100144468	cytochrome P450, family 3, subfamily A [EC:1.14.14.1]	-	GO:0004497//monooxygenase activity	-
CL1139.Contig1_MrAnG	1648	37	0.9920	gi|321477623|gb|EFX88581.1|	439.5	2e-121	hypothetical protein DAPPUDRAFT_126867 [Daphnia pulex]	--	--	--	--	sp|P12955|PEPD_HUMAN	391	3e-108	Xaa-Pro dipeptidase OS=Homo sapiens GN=PEPD PE=1 SV=3	STM3058	210	7e-54	COG0006	Xaa-Pro aminopeptidase	K14213	5e-114	412	bfo:BRAFLDRAFT_217557	Xaa-Pro dipeptidase [EC:3.4.13.9]	GO:0009987//cellular process	GO:0004177//aminopeptidase activity;GO:0030145//manganese ion binding	-
CL1139.Contig2_MrAnG	1852	368	8.7793	gi|224064926|ref|XP_002188535.1|	614.0	8e-174	PREDICTED: xaa-Pro dipeptidase [Taeniopygia guttata]	--	--	--	--	sp|P12955|PEPD_HUMAN	588	2e-167	Xaa-Pro dipeptidase OS=Homo sapiens GN=PEPD PE=1 SV=3	PA5224	238	3e-62	COG0006	Xaa-Pro aminopeptidase	K14213	1e-174	613	tgu:100218638	Xaa-Pro dipeptidase [EC:3.4.13.9]	GO:0006520//cellular amino acid metabolic process;GO:0043170	GO:0046872//metal ion binding;GO:0004181//metallocarboxypeptidase activity	-
CL114.Contig1_MrAnG	536	158	13.0241	--	--	--	--	--	--	--	--	--	--	--	--	--	--	--	--	--	--	--	--	--	--	-	-	-
CL1140.Contig1_MrAnG	295	246	36.8441	--	--	--	--	--	--	--	--	--	--	--	--	--	--	--	--	--	--	--	--	--	--	-	-	-
CL1141.Contig1_MrAnG	1575	1640	46.0063	gi|390340432|ref|XP_003725242.1|	102.1	9e-20	PREDICTED: uncharacterized protein LOC100891783 [Strongylocentrotus purpuratus]	--	--	--	--	--	--	--	--	--	--	--	--	--	--	--	--	--	--	-	-	-
CL1141.Contig2_MrAnG	520	60	5.0980	gi|390340432|ref|XP_003725242.1|	62.0	1e-08	PREDICTED: uncharacterized protein LOC100891783 [Strongylocentrotus purpuratus]	--	--	--	--	--	--	--	--	--	--	--	--	--	--	--	--	--	--	-	-	-
CL1141.Contig3_MrAnG	250	21	3.7114	--	--	--	--	--	--	--	--	--	--	--	--	--	--	--	--	--	--	--	--	--	--	-	-	-
CL1141.Contig4_MrAnG	429	40	4.1196	--	--	--	--	--	--	--	--	--	--	--	--	--	--	--	--	--	--	--	--	--	--	-	-	-
CL1142.Contig1_MrAnG	598	24	1.7732	--	--	--	--	--	--	--	--	--	--	--	--	--	--	--	--	--	--	--	--	--	--	-	-	-
CL1142.Contig2_MrAnG	564	40	3.1335	--	--	--	--	--	--	--	--	--	--	--	--	--	--	--	--	--	--	--	--	--	--	-	-	-
CL1143.Contig1_MrAnG	1563	1200	33.9216	--	--	--	--	--	--	--	--	--	--	--	--	--	--	--	--	--	--	--	--	--	--	-	-	-
CL1143.Contig2_MrAnG	276	35	5.6029	--	--	--	--	--	--	--	--	--	--	--	--	--	--	--	--	--	--	--	--	--	--	-	-	-
CL1143.Contig3_MrAnG	815	66	3.5780	--	--	--	--	--	--	--	--	--	--	--	--	--	--	--	--	--	--	--	--	--	--	-	-	-
CL1144.Contig1_MrAnG	271	79	12.8799	--	--	--	--	--	--	--	--	--	--	--	--	--	--	--	--	--	--	--	--	--	--	-	-	-
CL1145.Contig1_MrAnG	512	7	0.6041	--	--	--	--	--	--	--	--	--	--	--	--	--	--	--	--	--	--	--	--	--	--	-	-	-
CL1145.Contig2_MrAnG	1658	262	6.9819	gi|270013707|gb|EFA10155.1|	553.1	1e-155	hypothetical protein TcasGA2_TC012343 [Tribolium castaneum]	--	--	--	--	sp|Q8IMX7|MIRO_DROME	523	6e-148	Mitochondrial Rho GTPase OS=Drosophila melanogaster GN=Miro PE=1 SV=1	YAL048c	217	6e-56	COG1100	GTPase SAR1 and related small G proteins	K07870	1e-155	550	tca:657284	Ras homolog gene family, member T1	GO:0019725//cellular homeostasis;GO:0051490//negative regulation of filopodium assembly;GO:0000902//cell morphogenesis;GO:0006915//apoptotic process;GO:0048489//synaptic vesicle transport;GO:0006911//phagocytosis, engulfment;GO:0047497//mitochondrion transport along microtubule;GO:0031122//cytoplasmic microtubule organization;GO:0051016//barbed-end actin filament capping;GO:0010591//regulation of…	GO:0046872//metal ion binding;GO:0000166//nucleotide binding;GO:0016787//hydrolase activity	GO:0005869//dynactin complex;GO:0016324//apical plasma membrane;GO:0031307//integral to mitochondrial outer membrane;GO:0008290//F-actin capping protein complex
CL1146.Contig1_MrAnG	210	12	2.5247	--	--	--	--	--	--	--	--	--	--	--	--	--	--	--	--	--	--	--	--	--	--	-	-	-
CL1146.Contig2_MrAnG	1303	2504	84.9072	gi|195995799|ref|XP_002107768.1|	223.0	2e-56	hypothetical protein TRIADDRAFT_19127 [Trichoplax adhaerens] >gi|190588544|gb|EDV28566.1| hypothetical protein TRIADDRAFT_19127 [Trichoplax adhaerens]	--	--	--	--	sp|P08659|LUCI_PHOPY	216	7e-56	Luciferin 4-monooxygenase OS=Photinus pyralis PE=1 SV=1	BS_lcfA	155	1e-37	COG0318	Acyl-CoA synthetases (AMP-forming)/AMP-acid ligases II	K01904	2e-28	127	cel:ZK1127.2	4-coumarate--CoA ligase [EC:6.2.1.12]	-	-	-
CL1147.Contig1_MrAnG	725	31	1.8892	gi|242022756|ref|XP_002431804.1|	75.1	3e-12	sugar transporter, putative [Pediculus humanus corporis] >gi|212517136|gb|EEB19066.1| sugar transporter, putative [Pediculus humanus corporis]	--	--	--	--	sp|Q8MKK4|TRE12_DROME	68.2	2e-11	Facilitated trehalose transporter Tret1-2 homolog OS=Drosophila melanogaster GN=Tret1-2 PE=2 SV=1	sll0771	52.4	8e-07	COG0477	Permeases of the major facilitator superfamily	K14258	1e-12	73.6	dan:Dana_GF13115	facilitated trehalose transporter	-	-	-
CL1147.Contig2_MrAnG	458	5	0.4823	--	--	--	--	--	--	--	--	--	--	--	--	--	--	--	--	--	--	--	--	--	--	-	-	-
CL1147.Contig3_MrAnG	1552	39	1.1103	gi|194755305|ref|XP_001959932.1|	178.3	9e-43	GF13115 [Drosophila ananassae] >gi|190621230|gb|EDV36754.1| GF13115 [Drosophila ananassae]	gi|90968234|emb|BX950865.11|	61.9	9e-06	Zebrafish DNA sequence from clone DKEYP-100E12 in linkage group 6, complete sequence	sp|Q8MKK4|TRE12_DROME	176	1e-43	Facilitated trehalose transporter Tret1-2 homolog OS=Drosophila melanogaster GN=Tret1-2 PE=2 SV=1	araE	116	1e-25	COG0477	Permeases of the major facilitator superfamily	K14258	1e-43	178	dan:Dana_GF13115	facilitated trehalose transporter	GO:0015766	GO:0022891//substrate-specific transmembrane transporter activity	GO:0016020//membrane
CL1148.Contig1_MrAnG	1356	1776	57.8679	gi|260784697|ref|XP_002587401.1|	133.3	3e-29	hypothetical protein BRAFLDRAFT_238613 [Branchiostoma floridae] >gi|229272547|gb|EEN43412.1| hypothetical protein BRAFLDRAFT_238613 [Branchiostoma floridae]	--	--	--	--	sp|Q862Z3|UROM_CANFA	112	1e-24	Uromodulin OS=Canis familiaris GN=UMOD PE=2 SV=1	--	--	--	--	--	K06826	8e-25	115	tad:TRIADDRAFT_57765	nidogen (entactin)	-	GO:0016491//oxidoreductase activity	-
CL1149.Contig1_MrAnG	697	15	0.9509	gi|156717996|ref|NP_001096540.1|	71.6	3e-11	von Willebrand factor A domain containing 8 [Xenopus (Silurana) tropicalis] >gi|138519745|gb|AAI35963.1| LOC100125184 protein [Xenopus (Silurana) tropicalis]	gi|395834441|ref|XM_003790164.1|	77.8	6e-11	PREDICTED: Otolemur garnettii KIAA0564 ortholog (KIAA0564), mRNA	sp|B0R0T1|VWA8_DANRE	264	2e-70	von Willebrand factor A domain-containing protein 8 OS=Danio rerio GN=si:dkey-18l1.1 PE=4 SV=1	--	--	--	--	--	--	--	--	--	--	-	GO:0017111//nucleoside-triphosphatase activity;GO:0000166//nucleotide binding	-
CL1149.Contig2_MrAnG	503	15	1.3176	gi|156717996|ref|NP_001096540.1|	61.6	1e-08	von Willebrand factor A domain containing 8 [Xenopus (Silurana) tropicalis] >gi|138519745|gb|AAI35963.1| LOC100125184 protein [Xenopus (Silurana) tropicalis]	gi|395834441|ref|XM_003790164.1|	77.8	5e-11	PREDICTED: Otolemur garnettii KIAA0564 ortholog (KIAA0564), mRNA	sp|B0R0T1|VWA8_DANRE	191	5e-49	von Willebrand factor A domain-containing protein 8 OS=Danio rerio GN=si:dkey-18l1.1 PE=4 SV=1	--	--	--	--	--	--	--	--	--	--	GO:0006200//ATP catabolic process	GO:0005524//ATP binding;GO:0016887//ATPase activity	-
CL1149.Contig3_MrAnG	626	14	0.9881	gi|449484533|ref|XP_004175140.1|	159.5	1e-37	PREDICTED: LOW QUALITY PROTEIN: von Willebrand factor A domain-containing protein 8 [Taeniopygia guttata]	--	--	--	--	sp|B0R0T1|VWA8_DANRE	154	2e-37	von Willebrand factor A domain-containing protein 8 OS=Danio rerio GN=si:dkey-18l1.1 PE=4 SV=1	--	--	--	--	--	--	--	--	--	--	-	-	-
CL115.Contig1_MrAnG	261	50	8.4642	--	--	--	--	--	--	--	--	--	--	--	--	--	--	--	--	--	--	--	--	--	--	-	-	-
CL1150.Contig1_MrAnG	229	33	6.3670	--	--	--	--	--	--	--	--	--	--	--	--	--	--	--	--	--	--	--	--	--	--	-	-	-
CL1151.Contig1_MrAnG	779	19	1.0776	gi|321478468|gb|EFX89425.1|	194.9	3e-48	hypothetical protein DAPPUDRAFT_205943 [Daphnia pulex]	--	--	--	--	sp|Q9NVV5|AIG1_HUMAN	168	1e-41	Androgen-induced gene 1 protein OS=Homo sapiens GN=AIG1 PE=1 SV=2	--	--	--	--	--	--	--	--	--	--	-	-	-
CL1151.Contig2_MrAnG	912	70	3.3912	gi|321478468|gb|EFX89425.1|	194.9	4e-48	hypothetical protein DAPPUDRAFT_205943 [Daphnia pulex]	--	--	--	--	sp|Q9NVV5|AIG1_HUMAN	168	1e-41	Androgen-induced gene 1 protein OS=Homo sapiens GN=AIG1 PE=1 SV=2	SPCC1682.02c	88.6	1e-17	COG1241	Predicted ATPase involved in replication control, Cdc46/Mcm family	K02541	2e-19	97.1	aag:AaeL_AAEL011811	minichromosome maintenance protein 3	-	-	-
CL1153.Contig1_MrAnG	2230	324	6.4194	gi|118490648|ref|XP_001238633.1|	58.9	1e-06	hypothetical protein, conserved [Eimeria tenella strain Houghton] >gi|109238416|emb|CAK51380.1| hypothetical protein, conserved [Eimeria tenella]	--	--	--	--	--	--	--	--	--	--	--	--	--	--	--	--	--	--	-	-	-
CL1155.Contig1_MrAnG	230	17	3.2657	--	--	--	--	--	--	--	--	--	--	--	--	--	--	--	--	--	--	--	--	--	--	-	-	-
CL1157.Contig1_MrAnG	3234	139	1.8990	gi|363740578|ref|XP_415419.3|	459.1	6e-127	PREDICTED: protein transport protein Sec16A [Gallus gallus]	--	--	--	--	sp|O15027|SC16A_HUMAN	409	2e-113	Protein transport protein Sec16A OS=Homo sapiens GN=SEC16A PE=1 SV=3	Rv3876	60.1	2e-08	COG0455	ATPases involved in chromosome partitioning	K11653	2e-11	72.4	gga:419540	AT-rich interactive domain-containing protein 1	-	-	-
CL1157.Contig2_MrAnG	323	33	4.5140	--	--	--	--	--	--	--	--	--	--	--	--	--	--	--	--	--	--	--	--	--	--	-	-	-
CL1157.Contig3_MrAnG	3162	154	2.1519	gi|363740578|ref|XP_415419.3|	457.2	2e-126	PREDICTED: protein transport protein Sec16A [Gallus gallus]	--	--	--	--	sp|O15027|SC16A_HUMAN	407	6e-113	Protein transport protein Sec16A OS=Homo sapiens GN=SEC16A PE=1 SV=3	Rv3876	65.5	6e-10	COG0455	ATPases involved in chromosome partitioning	K11653	3e-12	75.1	rno:297867	AT-rich interactive domain-containing protein 1	GO:0009987//cellular process	-	GO:0044444//cytoplasmic part
CL1158.Contig1_MrAnG	465	30	2.8505	--	--	--	--	gi|146336986|gb|EF364557.1|	65.9	2e-07	Macrobrachium rosenbergii clone 77 microsatellite sequence	--	--	--	--	--	--	--	--	--	--	--	--	--	--	-	-	-
CL1158.Contig2_MrAnG	439	22	2.2142	--	--	--	--	--	--	--	--	--	--	--	--	--	--	--	--	--	--	--	--	--	--	-	-	-
CL1159.Contig1_MrAnG	353	58	7.2595	--	--	--	--	--	--	--	--	--	--	--	--	--	--	--	--	--	--	--	--	--	--	-	-	-
CL116.Contig1_MrAnG	360	38	4.6638	gi|443696184|gb|ELT96955.1|	132.5	5e-30	hypothetical protein CAPTEDRAFT_106026 [Capitella teleta]	--	--	--	--	sp|Q8BRH4|MLL3_MOUSE	106	1e-23	Histone-lysine N-methyltransferase MLL3 OS=Mus musculus GN=Mll3 PE=2 SV=2	--	--	--	--	--	K09188	9e-30	128	spu:591084	histone-lysine N-methyltransferase MLL3 [EC:2.1.1.43]	-	-	-
CL116.Contig2_MrAnG	223	9	1.7832	gi|443696184|gb|ELT96955.1|	60.5	2e-08	hypothetical protein CAPTEDRAFT_106026 [Capitella teleta]	--	--	--	--	sp|Q8BRH4|MLL3_MOUSE	48.9	3e-06	Histone-lysine N-methyltransferase MLL3 OS=Mus musculus GN=Mll3 PE=2 SV=2	--	--	--	--	--	K09188	2e-08	57.4	spu:591084	histone-lysine N-methyltransferase MLL3 [EC:2.1.1.43]	-	-	-
CL1161.Contig1_MrAnG	256	41	7.0762	--	--	--	--	--	--	--	--	--	--	--	--	--	--	--	--	--	--	--	--	--	--	-	-	-
CL1161.Contig2_MrAnG	220	30	6.0249	--	--	--	--	--	--	--	--	--	--	--	--	--	--	--	--	--	--	--	--	--	--	-	-	-
CL1162.Contig1_MrAnG	366	46	5.5530	--	--	--	--	--	--	--	--	--	--	--	--	--	--	--	--	--	--	--	--	--	--	-	-	-
CL1162.Contig2_MrAnG	206	31	6.6489	--	--	--	--	--	--	--	--	--	--	--	--	--	--	--	--	--	--	--	--	--	--	-	-	-
CL1163.Contig1_MrAnG	413	118	12.6237	--	--	--	--	--	--	--	--	--	--	--	--	--	--	--	--	--	--	--	--	--	--	-	-	-
CL1163.Contig2_MrAnG	596	110	8.1546	--	--	--	--	--	--	--	--	--	--	--	--	--	--	--	--	--	--	--	--	--	--	-	-	-
CL1163.Contig3_MrAnG	1002	130	5.7323	gi|410968396|ref|XP_003990693.1|	57.0	3e-64	PREDICTED: tigger transposable element-derived protein 1-like [Felis catus]	--	--	--	--	sp|Q96MW7|TIGD1_HUMAN	96.7	4e-27	Tigger transposable element-derived protein 1 OS=Homo sapiens GN=TIGD1 PE=1 SV=1	--	--	--	--	--	K11496	3e-15	48.1	oaa:100077513	centromere protein B	-	-	-
CL1164.Contig1_MrAnG	2390	40	0.7395	gi|321476588|gb|EFX87548.1|	526.9	1e-147	hypothetical protein DAPPUDRAFT_306527 [Daphnia pulex]	--	--	--	--	sp|Q9UA35|S28A3_EPTST	405	3e-112	Solute carrier family 28 member 3 OS=Eptatretus stoutii GN=SLC28A3 PE=2 SV=1	all0378	363	6e-100	COG1972	Nucleoside permease	K11536	7e-126	452	aga:AgaP_AGAP005989	pyrimidine nucleoside transport protein	-	-	-
CL1164.Contig2_MrAnG	2415	1	0.0183	gi|321476588|gb|EFX87548.1|	526.6	2e-147	hypothetical protein DAPPUDRAFT_306527 [Daphnia pulex]	--	--	--	--	sp|Q9UA35|S28A3_EPTST	405	3e-112	Solute carrier family 28 member 3 OS=Eptatretus stoutii GN=SLC28A3 PE=2 SV=1	all0378	363	6e-100	COG1972	Nucleoside permease	K11536	7e-126	452	aga:AgaP_AGAP005989	pyrimidine nucleoside transport protein	-	-	-
CL1165.Contig1_MrAnG	301	9	1.3211	--	--	--	--	--	--	--	--	--	--	--	--	--	--	--	--	--	--	--	--	--	--	-	-	-
CL1165.Contig2_MrAnG	259	5	0.8530	--	--	--	--	--	--	--	--	--	--	--	--	--	--	--	--	--	--	--	--	--	--	-	-	-
CL1166.Contig1_MrAnG	1229	9	0.3236	gi|270005876|gb|EFA02324.1|	117.5	1e-24	hypothetical protein TcasGA2_TC007992 [Tribolium castaneum]	gi|402744178|ref|NM_200953.2|	182	3e-42	Danio rerio kinesin light chain 1a (klc1a), mRNA	sp|P46825|KLC_DORPE	538	1e-152	Kinesin light chain OS=Doryteuthis pealeii PE=2 SV=1	MA0188	135	1e-31	COG0457	FOG: TPR repeat	K10407	1e-161	569	tca:655195	kinesin light chain	-	GO:0003777//microtubule motor activity	GO:0005871//kinesin complex
CL1166.Contig2_MrAnG	1271	3	0.1043	gi|345498074|ref|XP_001600608.2|	113.2	2e-23	PREDICTED: kinesin light chain-like [Nasonia vitripennis]	gi|402744178|ref|NM_200953.2|	182	3e-42	Danio rerio kinesin light chain 1a (klc1a), mRNA	sp|P46825|KLC_DORPE	535	6e-152	Kinesin light chain OS=Doryteuthis pealeii PE=2 SV=1	MA0188	135	1e-31	COG0457	FOG: TPR repeat	K10407	7e-159	560	tca:655195	kinesin light chain	-	GO:0003777//microtubule motor activity	GO:0005871//kinesin complex
CL1166.Contig3_MrAnG	1183	1	0.0373	gi|321473971|gb|EFX84937.1|	117.5	1e-24	hypothetical protein DAPPUDRAFT_187724 [Daphnia pulex]	gi|402744178|ref|NM_200953.2|	182	3e-42	Danio rerio kinesin light chain 1a (klc1a), mRNA	sp|P46825|KLC_DORPE	527	2e-149	Kinesin light chain OS=Doryteuthis pealeii PE=2 SV=1	MA0188	135	1e-31	COG0457	FOG: TPR repeat	K10407	2e-159	562	tca:655195	kinesin light chain	-	GO:0003777//microtubule motor activity	GO:0005871//kinesin complex
CL1166.Contig4_MrAnG	1141	1	0.0387	gi|321473971|gb|EFX84937.1|	117.5	1e-24	hypothetical protein DAPPUDRAFT_187724 [Daphnia pulex]	gi|402744178|ref|NM_200953.2|	182	3e-42	Danio rerio kinesin light chain 1a (klc1a), mRNA	sp|P46825|KLC_DORPE	530	3e-150	Kinesin light chain OS=Doryteuthis pealeii PE=2 SV=1	MA0188	135	1e-31	COG0457	FOG: TPR repeat	K10407	3e-162	571	tca:655195	kinesin light chain	-	GO:0003777//microtubule motor activity	GO:0005871//kinesin complex
CL1167.Contig1_MrAnG	839	17	0.8952	--	--	--	--	--	--	--	--	--	--	--	--	--	--	--	--	--	--	--	--	--	--	-	-	-
CL1167.Contig2_MrAnG	815	19	1.0300	--	--	--	--	--	--	--	--	--	--	--	--	--	--	--	--	--	--	--	--	--	--	-	-	-
CL1168.Contig1_MrAnG	479	12	1.1069	--	--	--	--	--	--	--	--	--	--	--	--	--	--	--	--	--	--	--	--	--	--	-	-	-
CL1168.Contig2_MrAnG	460	5	0.4802	--	--	--	--	--	--	--	--	--	--	--	--	--	--	--	--	--	--	--	--	--	--	-	-	-
CL1169.Contig1_MrAnG	821	113	6.0812	gi|301604910|ref|XP_002932098.1|	70.9	1e-32	PREDICTED: copia protein-like [Xenopus (Silurana) tropicalis]	--	--	--	--	sp|P04146|COPIA_DROME	94.0	5e-29	Copia protein OS=Drosophila melanogaster GN=GIP PE=1 SV=3	--	--	--	--	--	K05658	1e-18	57.4	acs:100566687	ATP-binding cassette, subfamily B (MDR/TAP), member 1	-	-	-
CL117.Contig1_MrAnG	565	132	10.3224	--	--	--	--	--	--	--	--	--	--	--	--	--	--	--	--	--	--	--	--	--	--	-	-	-
CL1170.Contig1_MrAnG	289	26	3.9749	--	--	--	--	--	--	--	--	--	--	--	--	--	--	--	--	--	--	--	--	--	--	-	-	-
CL1171.Contig1_MrAnG	261	11	1.8621	--	--	--	--	--	--	--	--	--	--	--	--	--	--	--	--	--	--	--	--	--	--	-	-	-
CL1173.Contig1_MrAnG	337	43	5.6376	--	--	--	--	--	--	--	--	--	--	--	--	--	--	--	--	--	--	--	--	--	--	-	-	-
CL1174.Contig1_MrAnG	498	264	23.4223	--	--	--	--	--	--	--	--	--	--	--	--	--	--	--	--	--	--	--	--	--	--	-	-	-
CL1174.Contig2_MrAnG	810	73	3.9819	--	--	--	--	--	--	--	--	--	--	--	--	--	--	--	--	--	--	--	--	--	--	-	-	-
CL1175.Contig1_MrAnG	501	127	11.2001	--	--	--	--	--	--	--	--	--	--	--	--	--	--	--	--	--	--	--	--	--	--	-	-	-
CL1175.Contig2_MrAnG	323	14	1.9150	--	--	--	--	--	--	--	--	--	--	--	--	--	--	--	--	--	--	--	--	--	--	-	-	-
CL1175.Contig3_MrAnG	316	47	6.5715	--	--	--	--	--	--	--	--	--	--	--	--	--	--	--	--	--	--	--	--	--	--	-	-	-
CL1176.Contig1_MrAnG	258	46	7.8776	--	--	--	--	--	--	--	--	--	--	--	--	--	--	--	--	--	--	--	--	--	--	-	-	-
CL1177.Contig1_MrAnG	292	26	3.9341	--	--	--	--	--	--	--	--	--	--	--	--	--	--	--	--	--	--	--	--	--	--	-	-	-
CL1178.Contig1_MrAnG	1181	14	0.5238	--	--	--	--	--	--	--	--	--	--	--	--	--	--	--	--	--	--	--	--	--	--	-	-	-
CL1178.Contig2_MrAnG	1157	13	0.4964	--	--	--	--	--	--	--	--	--	--	--	--	--	--	--	--	--	--	--	--	--	--	-	-	-
CL1179.Contig1_MrAnG	225	17	3.3383	--	--	--	--	--	--	--	--	--	--	--	--	--	--	--	--	--	--	--	--	--	--	-	-	-
CL1179.Contig2_MrAnG	374	26	3.0715	gi|156379075|ref|XP_001631284.1|	53.1	4e-06	predicted protein [Nematostella vectensis] >gi|156218322|gb|EDO39221.1| predicted protein [Nematostella vectensis]	--	--	--	--	--	--	--	--	--	--	--	--	--	--	--	--	--	--	-	-	-
CL1181.Contig1_MrAnG	227	164	31.9207	--	--	--	--	gi|392306974|ref|NG_032801.1|	65.9	7e-08	Homo sapiens receptor tyrosine kinase-like orphan receptor 1 (ROR1), RefSeqGene on chromosome 1	--	--	--	--	--	--	--	--	--	--	--	--	--	--	-	-	-
CL1181.Contig2_MrAnG	250	50	8.8366	--	--	--	--	--	--	--	--	--	--	--	--	--	--	--	--	--	--	--	--	--	--	-	-	-
CL1182.Contig1_MrAnG	360	74	9.0820	--	--	--	--	gi|468830253|gb|GAGG010673692.1|	97.6	3e-17	TSA: Anolis carolinensis k41:1312053 transcribed RNA sequence	--	--	--	--	--	--	--	--	--	--	--	--	--	--	-	-	-
CL1182.Contig2_MrAnG	584	81	6.1281	--	--	--	--	gi|468938494|gb|GAGG010570426.1|	69.9	1e-08	TSA: Anolis carolinensis k36:3107712 transcribed RNA sequence	--	--	--	--	--	--	--	--	--	--	--	--	--	--	-	-	-
CL1182.Contig3_MrAnG	253	29	5.0644	--	--	--	--	--	--	--	--	--	--	--	--	--	--	--	--	--	--	--	--	--	--	-	-	-
CL1183.Contig1_MrAnG	347	27	3.4379	--	--	--	--	--	--	--	--	--	--	--	--	--	--	--	--	--	--	--	--	--	--	-	-	-
CL1184.Contig1_MrAnG	226	9	1.7595	--	--	--	--	--	--	--	--	--	--	--	--	--	--	--	--	--	--	--	--	--	--	-	-	-
CL1184.Contig2_MrAnG	810	205	11.1821	--	--	--	--	--	--	--	--	--	--	--	--	--	--	--	--	--	--	--	--	--	--	-	-	-
CL1185.Contig1_MrAnG	286	4	0.6179	--	--	--	--	--	--	--	--	--	--	--	--	--	--	--	--	--	--	--	--	--	--	-	-	-
CL1185.Contig2_MrAnG	285	7	1.0852	--	--	--	--	--	--	--	--	--	--	--	--	--	--	--	--	--	--	--	--	--	--	-	-	-
CL1186.Contig1_MrAnG	338	9	1.1765	--	--	--	--	--	--	--	--	--	--	--	--	--	--	--	--	--	--	--	--	--	--	-	-	-
CL1186.Contig2_MrAnG	291	0	0.0000	--	--	--	--	--	--	--	--	--	--	--	--	--	--	--	--	--	--	--	--	--	--	-	-	-
CL1187.Contig1_MrAnG	574	13	1.0007	gi|282165741|ref|NP_001164113.1|	83.2	7e-15	cap-n-collar [Tribolium castaneum]	--	--	--	--	--	--	--	--	--	--	--	--	--	K09041	1e-15	83.2	tca:657062	nuclear factor erythroid 2, invertebrate	-	-	-
CL1187.Contig2_MrAnG	548	13	1.0481	gi|282165741|ref|NP_001164113.1|	73.9	4e-12	cap-n-collar [Tribolium castaneum]	--	--	--	--	--	--	--	--	--	--	--	--	--	K09041	6e-13	73.9	tca:657062	nuclear factor erythroid 2, invertebrate	-	-	-
CL1188.Contig1_MrAnG	216	13	2.6592	gi|117066|sp|P00416.1|COX3_MOUSE	127.1	2e-28	RecName: Full=Cytochrome c oxidase subunit 3; AltName: Full=Cytochrome c oxidase polypeptide III >gi|896297|gb|AAB48650.1| cytochrome oxidase subunit 3 [Mus musculus] >gi|10336611|dbj|BAB13807.1| cytochrome oxidase subunit 3 (mitochondrion) [Mus musculus] >gi|32892272|gb|AAP89029.1| cytochrome c oxidase subunit III [Mus musculus] >gi|34555998|emb|CAD33913.1| cytochrome c oxidase polypeptide 3 [Mu…	gi|468463950|gb|GAGG010928993.1|	402	1e-109	TSA: Anolis carolinensis k51:1503297 transcribed RNA sequence	sp|P00416|COX3_MOUSE	127	7e-30	Cytochrome c oxidase subunit 3 OS=Mus musculus GN=Mtco3 PE=3 SV=1	Q0275	60.1	1e-09	COG1845	Heme/copper-type cytochrome/quinol oxidase, subunit 3	K02262	3e-29	127	mmu:17710	cytochrome c oxidase subunit 3	GO:0019646//aerobic electron transport chain	GO:0004129//cytochrome-c oxidase activity	GO:0016021//integral to membrane;GO:0005739//mitochondrion
CL1188.Contig2_MrAnG	700	132	8.3316	gi|829025|gb|AAD15020.1|	435.3	1e-120	cytochrome oxidase III [Rattus norvegicus]	gi|296041290|gb|HM152028.1|	1388	0.0	Rattus norvegicus strain MNS mitochondrion, complete genome	sp|P05505|COX3_RAT	435	5e-122	Cytochrome c oxidase subunit 3 OS=Rattus norvegicus GN=Mtco3 PE=1 SV=5	mlr7496	206	4e-53	COG1845	Heme/copper-type cytochrome/quinol oxidase, subunit 3	K02262	2e-121	435	rno:26204	cytochrome c oxidase subunit 3	GO:0019646//aerobic electron transport chain	GO:0004129//cytochrome-c oxidase activity	GO:0016021//integral to membrane;GO:0005739//mitochondrion
CL1189.Contig1_MrAnG	328	191	25.7285	gi|432939116|ref|XP_004082589.1|	101.7	1e-20	PREDICTED: tigger transposable element-derived protein 1-like [Oryzias latipes]	--	--	--	--	--	--	--	--	--	--	--	--	--	--	--	--	--	--	-	-	-
CL1189.Contig2_MrAnG	223	4	0.7925	gi|327271712|ref|XP_003220631.1|	70.1	3e-11	PREDICTED: putative homeodomain transcription factor 1-like [Anolis carolinensis]	--	--	--	--	--	--	--	--	--	--	--	--	--	--	--	--	--	--	-	-	-
CL1189.Contig3_MrAnG	385	0	0.0000	gi|432939116|ref|XP_004082589.1|	92.4	6e-18	PREDICTED: tigger transposable element-derived protein 1-like [Oryzias latipes]	--	--	--	--	--	--	--	--	--	--	--	--	--	--	--	--	--	--	-	-	-
CL1189.Contig4_MrAnG	300	10	1.4728	gi|327271712|ref|XP_003220631.1|	84.3	1e-15	PREDICTED: putative homeodomain transcription factor 1-like [Anolis carolinensis]	--	--	--	--	--	--	--	--	--	--	--	--	--	--	--	--	--	--	-	-	-
CL119.Contig1_MrAnG	1086	3	0.1221	gi|242025058|ref|XP_002432943.1|	394.0	6e-108	afadin, putative [Pediculus humanus corporis] >gi|212518452|gb|EEB20205.1| afadin, putative [Pediculus humanus corporis]	gi|328715606|ref|XM_001944842.2|	75.8	4e-10	PREDICTED: Acyrthosiphon pisum afadin-like (LOC100169483), mRNA	sp|O35889|AFAD_RAT	285	2e-76	Afadin OS=Rattus norvegicus GN=Mllt4 PE=1 SV=1	--	--	--	--	--	K05702	9e-109	394	phu:Phum_PHUM605280	afadin	GO:0007265//Ras protein signal transduction;GO:0046328//regulation of JNK cascade;GO:0007391//dorsal closure;GO:0007219//Notch signaling pathway;GO:0016318//ommatidial rotation;GO:0048730//epidermis morphogenesis	-	GO:0005915//zonula adherens;GO:0005938//cell cortex;GO:0005926//connecting hemi-adherens junction
CL119.Contig2_MrAnG	1971	7	0.1569	gi|242025058|ref|XP_002432943.1|	790.0	0.0	afadin, putative [Pediculus humanus corporis] >gi|212518452|gb|EEB20205.1| afadin, putative [Pediculus humanus corporis]	gi|328715606|ref|XM_001944842.2|	75.8	7e-10	PREDICTED: Acyrthosiphon pisum afadin-like (LOC100169483), mRNA	sp|Q9QZQ1|AFAD_MOUSE	509	6e-144	Afadin OS=Mus musculus GN=Mllt4 PE=1 SV=3	YOR326w	60.1	1e-08	COG5022	Myosin heavy chain	K05702	0.0	790	phu:Phum_PHUM605280	afadin	GO:0007265//Ras protein signal transduction;GO:0007219//Notch signaling pathway;GO:0048730//epidermis morphogenesis;GO:0007391//dorsal closure;GO:0046328//regulation of JNK cascade;GO:0045216//cell-cell junction organization;GO:0016318//ommatidial rotation	GO:0005515//protein binding	GO:0005915//zonula adherens;GO:0005730//nucleolus;GO:0005886//plasma membrane;GO:0005938//cell cortex;GO:0005926//connecting hemi-adherens junction
CL119.Contig3_MrAnG	516	1	0.0856	gi|242025058|ref|XP_002432943.1|	123.2	4e-27	afadin, putative [Pediculus humanus corporis] >gi|212518452|gb|EEB20205.1| afadin, putative [Pediculus humanus corporis]	--	--	--	--	sp|O35889|AFAD_RAT	84.0	2e-16	Afadin OS=Rattus norvegicus GN=Mllt4 PE=1 SV=1	--	--	--	--	--	K05702	7e-28	123	phu:Phum_PHUM605280	afadin	GO:0007165//signal transduction	GO:0050839//cell adhesion molecule binding;GO:0030274//LIM domain binding	GO:0005730//nucleolus;GO:0005886//plasma membrane;GO:0045177//apical part of cell;GO:0005913//cell-cell adherens junction;GO:0005829//cytosol
CL1190.Contig1_MrAnG	352	47	5.8994	--	--	--	--	--	--	--	--	--	--	--	--	--	--	--	--	--	--	--	--	--	--	-	-	-
CL1191.Contig1_MrAnG	336	35	4.6024	--	--	--	--	--	--	--	--	--	--	--	--	--	--	--	--	--	--	--	--	--	--	-	-	-
CL1191.Contig2_MrAnG	5114	10348	89.4026	gi|34785488|gb|AAH57706.1|	122.5	2e-25	Unknown (protein for IMAGE:6864125) [Xenopus laevis]	--	--	--	--	sp|Q9Y566|SHAN1_HUMAN	61.2	2e-08	SH3 and multiple ankyrin repeat domains protein 1 OS=Homo sapiens GN=SHANK1 PE=1 SV=2	RSc1191	52.4	8e-06	COG2812	DNA polymerase III, gamma/tau subunits	K15009	4e-08	62.4	ssc:100512353	SH3 and multiple ankyrin repeat domains protein	-	-	-
CL1191.Contig3_MrAnG	373	68	8.0548	--	--	--	--	--	--	--	--	--	--	--	--	--	--	--	--	--	--	--	--	--	--	-	-	-
CL1192.Contig1_MrAnG	1288	247	8.4730	--	--	--	--	--	--	--	--	--	--	--	--	--	--	--	--	--	--	--	--	--	--	-	-	-
CL1192.Contig2_MrAnG	369	34	4.0711	--	--	--	--	--	--	--	--	--	--	--	--	--	--	--	--	--	--	--	--	--	--	-	-	-
CL1192.Contig3_MrAnG	1314	474	15.9381	--	--	--	--	gi|96987089|gb|AC183639.2|	61.9	7e-06	Pan troglodytes chromosome X clone PTB-24B10 map human ortholog p11.23, complete sequence	--	--	--	--	--	--	--	--	--	--	--	--	--	--	-	-	-
CL1192.Contig4_MrAnG	238	16	2.9703	--	--	--	--	--	--	--	--	--	--	--	--	--	--	--	--	--	--	--	--	--	--	-	-	-
CL1194.Contig1_MrAnG	502	19	1.6723	gi|270010548|gb|EFA06996.1|	60.5	3e-08	hypothetical protein TcasGA2_TC009963 [Tribolium castaneum]	--	--	--	--	sp|Q17RH7|TPRXL_HUMAN	52.0	6e-07	Putative protein TPRXL OS=Homo sapiens GN=TPRXL PE=5 SV=2	--	--	--	--	--	K08588	2e-07	55.1	ame:725780	ubiquitin carboxyl-terminal hydrolase BAP1 [EC:3.4.19.12]	-	-	-
CL1194.Contig2_MrAnG	345	0	0.0000	gi|270010548|gb|EFA06996.1|	56.6	4e-07	hypothetical protein TcasGA2_TC009963 [Tribolium castaneum]	--	--	--	--	--	--	--	--	--	--	--	--	--	K08588	1e-07	55.1	ame:725780	ubiquitin carboxyl-terminal hydrolase BAP1 [EC:3.4.19.12]	-	-	-
CL1195.Contig1_MrAnG	573	14	1.0795	--	--	--	--	--	--	--	--	--	--	--	--	--	--	--	--	--	--	--	--	--	--	-	-	-
CL1195.Contig2_MrAnG	544	20	1.6244	--	--	--	--	--	--	--	--	--	--	--	--	--	--	--	--	--	--	--	--	--	--	-	-	-
CL1196.Contig1_MrAnG	1001	247	10.9023	gi|358339569|dbj|GAA47606.1|	54.7	8e-06	hypothetical protein CLF_100574 [Clonorchis sinensis]	--	--	--	--	--	--	--	--	--	--	--	--	--	K15001	1e-06	54.7	dmo:Dmoj_GI19140	cytochrome P450, family 4 [EC:1.14.-.-]	-	-	-
CL1197.Contig1_MrAnG	2053	59	1.2697	gi|301618694|ref|XP_002938748.1|	56.6	6e-06	PREDICTED: hypothetical protein LOC100127807 [Xenopus (Silurana) tropicalis]	--	--	--	--	--	--	--	--	--	--	--	--	--	--	--	--	--	--	-	-	-
CL1197.Contig2_MrAnG	2058	46	0.9876	gi|301618694|ref|XP_002938748.1|	56.6	6e-06	PREDICTED: hypothetical protein LOC100127807 [Xenopus (Silurana) tropicalis]	--	--	--	--	--	--	--	--	--	--	--	--	--	--	--	--	--	--	-	-	-
CL1198.Contig1_MrAnG	1709	233	6.0238	gi|270013632|gb|EFA10080.1|	120.2	3e-25	hypothetical protein TcasGA2_TC012257 [Tribolium castaneum]	--	--	--	--	--	--	--	--	--	--	--	--	--	--	--	--	--	--	GO:0035157//negative regulation of fusion cell fate specification;GO:0007423//sensory organ development;GO:0042059//negative regulation of epidermal growth factor receptor signaling pathway;GO:0046331//lateral inhibition;GO:0008360//regulation of cell shape;GO:0016319//mushroom body development;GO:0046621//negative regulation of organ growth;GO:0090138//regulation of actin cytoskeleton organizati…	GO:0005515//protein binding	GO:0005913//cell-cell adherens junction;GO:0005886//plasma membrane
CL1198.Contig2_MrAnG	1820	82	1.9907	gi|270013632|gb|EFA10080.1|	102.4	8e-20	hypothetical protein TcasGA2_TC012257 [Tribolium castaneum]	--	--	--	--	--	--	--	--	--	--	--	--	--	--	--	--	--	--	GO:0016337//cell-cell adhesion;GO:0051239;GO:0048513//organ development;GO:0030036//actin cytoskeleton organization;GO:0002009//morphogenesis of an epithelium;GO:0009966//regulation of signal transduction;GO:0030154//cell differentiation;GO:0051128//regulation of cellular component organization;GO:0048523//negative regulation of cellular process;GO:0050793//regulation of developmental process	-	GO:0016020//membrane
CL1199.Contig1_MrAnG	662	42	2.8031	gi|410932271|ref|XP_003979517.1|	53.5	4e-31	PREDICTED: uncharacterized protein LOC101074616, partial [Takifugu rubripes]	--	--	--	--	sp|P04323|POL3_DROME	53.9	2e-19	Retrovirus-related Pol polyprotein from transposon 17.6 OS=Drosophila melanogaster GN=pol PE=4 SV=1	YGR109w-b_2	43.5	3e-16	COG2801	Transposase and inactivated derivatives	K04228	3e-09	48.1	dre:100151502	arginine vasopressin receptor 2	-	-	-
CL12.Contig1_MrAnG	1356	645	21.0162	gi|410509312|dbj|BAM65722.1|	649.0	0.0	myosin heavy chain type 2 [Litopenaeus vannamei]	gi|343183154|dbj|AB613206.1|	404	1e-109	Marsupenaeus japonicus MYHb mRNA for myosin heavy chain type b, complete cds	sp|P05661|MYSA_DROME	551	2e-156	Myosin heavy chain, muscle OS=Drosophila melanogaster GN=Mhc PE=1 SV=4	SPCC645.05c	310	5e-84	COG5022	Myosin heavy chain	K10352	6e-174	610	tca:659358	myosin heavy chain	GO:0055114//oxidation-reduction process	GO:0003779//actin binding;GO:0005524//ATP binding;GO:0003774//motor activity;GO:0032440//2-alkenal reductase [NAD(P)] activity	GO:0016459//myosin complex
CL12.Contig2_MrAnG	1056	392	16.4012	gi|410509312|dbj|BAM65722.1|	511.9	2e-143	myosin heavy chain type 2 [Litopenaeus vannamei]	gi|343183154|dbj|AB613206.1|	371	5e-99	Marsupenaeus japonicus MYHb mRNA for myosin heavy chain type b, complete cds	sp|P05661|MYSA_DROME	439	4e-123	Myosin heavy chain, muscle OS=Drosophila melanogaster GN=Mhc PE=1 SV=4	SPCC645.05c	268	1e-71	COG5022	Myosin heavy chain	K10352	2e-135	482	tca:659358	myosin heavy chain	GO:0055114//oxidation-reduction process	GO:0003779//actin binding;GO:0005524//ATP binding;GO:0003774//motor activity;GO:0032440//2-alkenal reductase [NAD(P)] activity	GO:0016459//myosin complex
CL12.Contig3_MrAnG	3103	3907	55.6309	gi|343183155|dbj|BAK61430.1|	1497.3	0.0	myosin heavy chain type b [Marsupenaeus japonicus]	gi|410509311|dbj|AB758444.1|	456	1e-124	Litopenaeus vannamei MYH2 mRNA for myosin heavy chain type 2, complete cds	sp|P05661|MYSA_DROME	1291	0.0	Myosin heavy chain, muscle OS=Drosophila melanogaster GN=Mhc PE=1 SV=4	SPCC645.05c	674	0.0	COG5022	Myosin heavy chain	K10352	0.0	1408	tca:659358	myosin heavy chain	-	-	-
CL120.Contig1_MrAnG	496	52	4.6321	--	--	--	--	--	--	--	--	--	--	--	--	--	--	--	--	--	--	--	--	--	--	-	-	-
CL120.Contig2_MrAnG	671	69	4.5434	--	--	--	--	--	--	--	--	--	--	--	--	--	--	--	--	--	--	--	--	--	--	-	-	-
CL1200.Contig1_MrAnG	1429	174	5.3799	--	--	--	--	gi|41386945|gb|AC110164.26|	61.9	8e-06	Mus musculus chromosome 3, clone RP23-167C5, complete sequence	--	--	--	--	--	--	--	--	--	--	--	--	--	--	-	-	-
CL1200.Contig2_MrAnG	1416	54	1.6849	--	--	--	--	gi|41386945|gb|AC110164.26|	61.9	8e-06	Mus musculus chromosome 3, clone RP23-167C5, complete sequence	--	--	--	--	--	--	--	--	--	--	--	--	--	--	-	-	-
CL1200.Contig3_MrAnG	877	393	19.7992	--	--	--	--	gi|41386945|gb|AC110164.26|	61.9	5e-06	Mus musculus chromosome 3, clone RP23-167C5, complete sequence	--	--	--	--	--	--	--	--	--	--	--	--	--	--	-	-	-
CL1200.Contig4_MrAnG	889	80	3.9760	--	--	--	--	gi|41386945|gb|AC110164.26|	61.9	5e-06	Mus musculus chromosome 3, clone RP23-167C5, complete sequence	--	--	--	--	--	--	--	--	--	--	--	--	--	--	-	-	-
CL1200.Contig5_MrAnG	1435	129	3.9718	--	--	--	--	gi|41386945|gb|AC110164.26|	61.9	8e-06	Mus musculus chromosome 3, clone RP23-167C5, complete sequence	--	--	--	--	--	--	--	--	--	--	--	--	--	--	-	-	-
CL1200.Contig6_MrAnG	1422	50	1.5535	--	--	--	--	gi|41386945|gb|AC110164.26|	61.9	8e-06	Mus musculus chromosome 3, clone RP23-167C5, complete sequence	--	--	--	--	--	--	--	--	--	--	--	--	--	--	-	-	-
CL1201.Contig1_MrAnG	244	41	7.4242	gi|301610277|ref|XP_002934694.1|	52.8	5e-06	PREDICTED: hypothetical protein LOC100495013 [Xenopus (Silurana) tropicalis]	--	--	--	--	--	--	--	--	--	--	--	--	--	--	--	--	--	--	-	-	-
CL1202.Contig1_MrAnG	271	17	2.7716	--	--	--	--	--	--	--	--	--	--	--	--	--	--	--	--	--	--	--	--	--	--	-	-	-
CL1203.Contig1_MrAnG	456	9	0.8720	--	--	--	--	--	--	--	--	--	--	--	--	--	--	--	--	--	--	--	--	--	--	-	-	-
CL1203.Contig2_MrAnG	1000	311	13.7409	gi|304653898|tpe|CBL43379.1|	101.3	8e-20	TPA: arylamine N-acetyltransferase 6 [Tetrahymena thermophila]	--	--	--	--	sp|P18440|ARY1_HUMAN	51.2	3e-06	Arylamine N-acetyltransferase 1 OS=Homo sapiens GN=NAT1 PE=1 SV=2	--	--	--	--	--	K00622	5e-07	55.8	ssc:100511905	arylamine N-acetyltransferase [EC:2.3.1.5]	-	-	-
CL1203.Contig3_MrAnG	630	23	1.6130	--	--	--	--	--	--	--	--	--	--	--	--	--	--	--	--	--	--	--	--	--	--	-	-	-
CL1204.Contig1_MrAnG	500	162	14.3153	--	--	--	--	--	--	--	--	--	--	--	--	--	--	--	--	--	--	--	--	--	--	-	-	-
CL1204.Contig2_MrAnG	515	58	4.9759	--	--	--	--	--	--	--	--	--	--	--	--	--	--	--	--	--	--	--	--	--	--	-	-	-
CL1205.Contig1_MrAnG	905	64	3.1245	--	--	--	--	--	--	--	--	--	--	--	--	--	--	--	--	--	--	--	--	--	--	-	-	-
CL1205.Contig2_MrAnG	1414	58	1.8123	--	--	--	--	--	--	--	--	--	--	--	--	--	--	--	--	--	--	--	--	--	--	-	-	-
CL1206.Contig1_MrAnG	241	3	0.5500	--	--	--	--	--	--	--	--	--	--	--	--	--	--	--	--	--	--	--	--	--	--	-	-	-
CL1206.Contig2_MrAnG	205	15	3.2329	--	--	--	--	--	--	--	--	--	--	--	--	--	--	--	--	--	--	--	--	--	--	-	-	-
CL1206.Contig3_MrAnG	276	21	3.3617	--	--	--	--	--	--	--	--	--	--	--	--	--	--	--	--	--	--	--	--	--	--	-	-	-
CL1207.Contig1_MrAnG	590	223	16.6996	gi|307174564|gb|EFN65003.1|	62.4	1e-08	hypothetical protein EAG_06961 [Camponotus floridanus]	--	--	--	--	--	--	--	--	--	--	--	--	--	--	--	--	--	--	-	-	-
CL1208.Contig1_MrAnG	204	16	3.4653	--	--	--	--	--	--	--	--	--	--	--	--	--	--	--	--	--	--	--	--	--	--	-	-	-
CL1208.Contig2_MrAnG	211	12	2.5128	--	--	--	--	--	--	--	--	--	--	--	--	--	--	--	--	--	--	--	--	--	--	-	-	-
CL1208.Contig3_MrAnG	304	16	2.3254	--	--	--	--	--	--	--	--	--	--	--	--	--	--	--	--	--	--	--	--	--	--	-	-	-
CL1208.Contig4_MrAnG	758	1297	75.6006	--	--	--	--	--	--	--	--	--	--	--	--	--	--	--	--	--	--	--	--	--	--	-	-	-
CL121.Contig1_MrAnG	3635	1208	14.6831	gi|328785164|ref|XP_393604.4|	389.0	1e-105	PREDICTED: thioredoxin domain-containing protein 11-like isoform 1 [Apis mellifera]	--	--	--	--	sp|A4FUW8|TXD11_BOVIN	276	2e-73	Thioredoxin domain-containing protein 11 OS=Bos taurus GN=TXNDC11 PE=2 SV=1	--	--	--	--	--	--	--	--	--	--	-	-	-
CL121.Contig2_MrAnG	1902	36	0.8363	gi|307190688|gb|EFN74628.1|	151.0	2e-34	Thioredoxin domain-containing protein 11 [Camponotus floridanus]	--	--	--	--	sp|Q8K2W3|TXD11_MOUSE	110	1e-23	Thioredoxin domain-containing protein 11 OS=Mus musculus GN=Txndc11 PE=2 SV=1	--	--	--	--	--	--	--	--	--	--	-	-	-
CL1210.Contig10_MrAnG	1008	665	29.1485	gi|125995165|dbj|BAF47266.1|	522.7	1e-146	tropomyosin slow-tonic isoform [Paralithodes camtschaticus]	gi|46486939|gb|AY521627.1|	1055	0.0	Homarus americanus slow-tonic S2 tropomyosin mRNA, complete cds, alternatively spliced	sp|O44119|TPM_HOMAM	515	7e-146	Tropomyosin OS=Homarus americanus GN=TM1 PE=1 SV=1	MK0690	97.8	3e-20	COG0419	ATPase involved in DNA repair	K10373	3e-125	448	nvi:100115388	tropomyosin 1	-	-	-
CL1210.Contig11_MrAnG	1215	218	7.9275	gi|14285796|sp|O44119.1|TPM_HOMAM	522.7	1e-146	RecName: Full=Tropomyosin; AltName: Allergen=Hom a 1 >gi|2660866|gb|AAC48287.1| slow tropomyosin isoform [Homarus americanus]	gi|335346117|gb|GU369816.2|	1707	0.0	Macrobrachium rosenbergii tropomyosin mRNA, complete cds	sp|O44119|TPM_HOMAM	522	5e-148	Tropomyosin OS=Homarus americanus GN=TM1 PE=1 SV=1	MK0690	98.2	3e-20	COG0419	ATPase involved in DNA repair	K10373	9e-126	450	nvi:100115388	tropomyosin 1	-	-	-
CL1210.Contig12_MrAnG	1054	83	3.4793	gi|76789674|sp|P06754.2|TPM1_DROME	362.8	1e-98	RecName: Full=Tropomyosin-1, isoforms 9A/A/B; AltName: Full=Cytoskeletal tropomyosin; AltName: Full=Tropomyosin II	gi|335346117|gb|GU369816.2|	1049	0.0	Macrobrachium rosenbergii tropomyosin mRNA, complete cds	sp|P06754|TPM1_DROME	362	6e-100	Tropomyosin-1, isoforms 9A/A/B OS=Drosophila melanogaster GN=Tm1 PE=1 SV=2	MK0690	67.0	5e-11	COG0419	ATPase involved in DNA repair	K10373	2e-90	332	nvi:100115388	tropomyosin 1	-	-	-
CL1210.Contig1_MrAnG	1156	99	3.7838	gi|134305330|gb|ABO71783.1|	55.8	4e-06	tropomyosin [Eriocheir sinensis]	gi|335346117|gb|GU369816.2|	797	0.0	Macrobrachium rosenbergii tropomyosin mRNA, complete cds	sp|O44119|TPM_HOMAM	466	3e-131	Tropomyosin OS=Homarus americanus GN=TM1 PE=1 SV=1	AF1558	76.6	7e-14	COG1196	Chromosome segregation ATPases	K10373	1e-115	417	nvi:100115388	tropomyosin 1	-	-	-
CL1210.Contig2_MrAnG	1348	86	2.8188	gi|14285796|sp|O44119.1|TPM_HOMAM	62.4	6e-08	RecName: Full=Tropomyosin; AltName: Allergen=Hom a 1 >gi|2660866|gb|AAC48287.1| slow tropomyosin isoform [Homarus americanus]	gi|335346117|gb|GU369816.2|	1047	0.0	Macrobrachium rosenbergii tropomyosin mRNA, complete cds	sp|O44119|TPM_HOMAM	486	6e-137	Tropomyosin OS=Homarus americanus GN=TM1 PE=1 SV=1	AF1558	77.8	4e-14	COG1196	Chromosome segregation ATPases	K10373	7e-120	431	nvi:100115388	tropomyosin 1	-	-	-
CL1210.Contig3_MrAnG	1348	79	2.5894	gi|134305330|gb|ABO71783.1|	62.4	6e-08	tropomyosin [Eriocheir sinensis]	gi|335346117|gb|GU369816.2|	797	0.0	Macrobrachium rosenbergii tropomyosin mRNA, complete cds	sp|O44119|TPM_HOMAM	466	4e-131	Tropomyosin OS=Homarus americanus GN=TM1 PE=1 SV=1	AF1558	76.6	9e-14	COG1196	Chromosome segregation ATPases	K10373	1e-115	417	nvi:100115388	tropomyosin 1	-	-	-
CL1210.Contig4_MrAnG	661	17	1.1363	gi|134305330|gb|ABO71783.1|	300.1	5e-80	tropomyosin [Eriocheir sinensis]	gi|46486939|gb|AY521627.1|	416	1e-113	Homarus americanus slow-tonic S2 tropomyosin mRNA, complete cds, alternatively spliced	sp|O44119|TPM_HOMAM	297	1e-80	Tropomyosin OS=Homarus americanus GN=TM1 PE=1 SV=1	DR2133	61.2	1e-09	COG4372	Uncharacterized protein conserved in bacteria with the myosin-like domain	K10373	1e-69	263	dme:Dmel_CG4898	tropomyosin 1	-	-	-
CL1210.Contig5_MrAnG	1156	124	4.7393	gi|14285796|sp|O44119.1|TPM_HOMAM	55.8	4e-06	RecName: Full=Tropomyosin; AltName: Allergen=Hom a 1 >gi|2660866|gb|AAC48287.1| slow tropomyosin isoform [Homarus americanus]	gi|335346117|gb|GU369816.2|	1047	0.0	Macrobrachium rosenbergii tropomyosin mRNA, complete cds	sp|O44119|TPM_HOMAM	486	5e-137	Tropomyosin OS=Homarus americanus GN=TM1 PE=1 SV=1	AF1558	77.8	3e-14	COG1196	Chromosome segregation ATPases	K10373	5e-120	431	nvi:100115388	tropomyosin 1	-	-	-
CL1210.Contig6_MrAnG	1054	94	3.9404	gi|76789674|sp|P06754.2|TPM1_DROME	350.5	8e-95	RecName: Full=Tropomyosin-1, isoforms 9A/A/B; AltName: Full=Cytoskeletal tropomyosin; AltName: Full=Tropomyosin II	gi|335346117|gb|GU369816.2|	799	0.0	Macrobrachium rosenbergii tropomyosin mRNA, complete cds	sp|P06754|TPM1_DROME	350	3e-96	Tropomyosin-1, isoforms 9A/A/B OS=Drosophila melanogaster GN=Tm1 PE=1 SV=2	PAB2181	65.9	1e-10	COG1318	Predicted transcriptional regulators	K10373	4e-86	318	nvi:100115388	tropomyosin 1	-	-	-
CL1210.Contig7_MrAnG	1215	47	1.7091	gi|134305330|gb|ABO71783.1|	504.6	4e-141	tropomyosin [Eriocheir sinensis]	gi|2660865|gb|AF034953.1|AF034953	876	0.0	Homarus americanus slow tropomyosin isoform (sTm1) mRNA, complete cds	sp|O44119|TPM_HOMAM	503	3e-142	Tropomyosin OS=Homarus americanus GN=TM1 PE=1 SV=1	MK0690	92.8	1e-18	COG0419	ATPase involved in DNA repair	K10373	2e-121	436	nvi:100115388	tropomyosin 1	-	-	-
CL1210.Contig8_MrAnG	1113	42	1.6673	gi|428230094|gb|AFY98827.1|	375.2	3e-102	tropomyosin [Jasus lalandii]	gi|335346117|gb|GU369816.2|	799	0.0	Macrobrachium rosenbergii tropomyosin mRNA, complete cds	sp|O44119|TPM_HOMAM	373	5e-103	Tropomyosin OS=Homarus americanus GN=TM1 PE=1 SV=1	MK0690	79.7	8e-15	COG0419	ATPase involved in DNA repair	K10373	8e-92	337	nvi:100115388	tropomyosin 1	-	-	-
CL1210.Contig9_MrAnG	1246	52	1.8439	gi|76789674|sp|P06754.2|TPM1_DROME	350.5	1e-94	RecName: Full=Tropomyosin-1, isoforms 9A/A/B; AltName: Full=Cytoskeletal tropomyosin; AltName: Full=Tropomyosin II	gi|335346117|gb|GU369816.2|	799	0.0	Macrobrachium rosenbergii tropomyosin mRNA, complete cds	sp|P06754|TPM1_DROME	350	4e-96	Tropomyosin-1, isoforms 9A/A/B OS=Drosophila melanogaster GN=Tm1 PE=1 SV=2	PAB2181	65.9	1e-10	COG1318	Predicted transcriptional regulators	K10373	6e-86	318	nvi:100115388	tropomyosin 1	-	-	-
CL1211.Contig1_MrAnG	374	0	0.0000	gi|350422692|ref|XP_003493251.1|	55.5	9e-07	PREDICTED: echinoderm microtubule-associated protein-like 2-like isoform 2 [Bombus impatiens]	--	--	--	--	--	--	--	--	--	--	--	--	--	--	--	--	--	--	-	-	-
CL1211.Contig2_MrAnG	589	14	1.0502	gi|328717402|ref|XP_003246198.1|	114.8	2e-24	PREDICTED: hypothetical protein LOC100574890 [Acyrthosiphon pisum]	--	--	--	--	sp|Q4V8C3|EMAL1_RAT	56.6	3e-08	Echinoderm microtubule-associated protein-like 1 OS=Rattus norvegicus GN=Eml1 PE=2 SV=2	--	--	--	--	--	--	--	--	--	--	-	-	-
CL1211.Contig3_MrAnG	262	9	1.5177	--	--	--	--	--	--	--	--	--	--	--	--	--	--	--	--	--	--	--	--	--	--	-	-	-
CL1212.Contig1_MrAnG	431	12	1.2302	--	--	--	--	--	--	--	--	--	--	--	--	--	--	--	--	--	--	--	--	--	--	-	-	-
CL1212.Contig2_MrAnG	462	25	2.3909	--	--	--	--	--	--	--	--	--	--	--	--	--	--	--	--	--	--	--	--	--	--	-	-	-
CL1213.Contig1_MrAnG	398	62	6.8828	--	--	--	--	--	--	--	--	--	--	--	--	--	--	--	--	--	--	--	--	--	--	-	-	-
CL1213.Contig2_MrAnG	485	60	5.4659	--	--	--	--	--	--	--	--	--	--	--	--	--	--	--	--	--	--	--	--	--	--	-	-	-
CL1214.Contig1_MrAnG	2892	3	0.0458	gi|307204225|gb|EFN83032.1|	676.8	0.0	Lipin-2 [Harpegnathos saltator]	gi|383862899|ref|XM_003706873.1|	87.7	3e-13	PREDICTED: Megachile rotundata phosphatidate phosphatase LPIN1-like (LOC100876846), mRNA	sp|Q92539|LPIN2_HUMAN	417	9e-116	Phosphatidate phosphatase LPIN2 OS=Homo sapiens GN=LPIN2 PE=1 SV=1	SPAC1952.13	259	2e-68	COG5083	Uncharacterized protein involved in plasmid maintenance	K15728	0.0	651	ame:410201	phosphatidate phosphatase LPIN [EC:3.1.3.4]	GO:0030514//negative regulation of BMP signaling pathway;GO:0055088//lipid homeostasis;GO:0019432//triglyceride biosynthetic process;GO:0042594//response to starvation;GO:0007474//imaginal disc-derived wing vein specification;GO:0019217//regulation of fatty acid metabolic process	-	GO:0035183//female germline ring canal inner rim;GO:0005737//cytoplasm;GO:0005634//nucleus
CL1214.Contig2_MrAnG	1087	34	1.3820	--	--	--	--	--	--	--	--	--	--	--	--	--	--	--	--	--	--	--	--	--	--	-	-	-
CL1214.Contig3_MrAnG	2278	7	0.1358	gi|383862900|ref|XP_003706921.1|	558.1	7e-157	PREDICTED: phosphatidate phosphatase LPIN1-like [Megachile rotundata]	gi|383862899|ref|XM_003706873.1|	87.7	2e-13	PREDICTED: Megachile rotundata phosphatidate phosphatase LPIN1-like (LOC100876846), mRNA	sp|Q92539|LPIN2_HUMAN	391	3e-108	Phosphatidate phosphatase LPIN2 OS=Homo sapiens GN=LPIN2 PE=1 SV=1	SPAC1952.13	259	2e-68	COG5083	Uncharacterized protein involved in plasmid maintenance	K15728	1e-153	544	ame:410201	phosphatidate phosphatase LPIN [EC:3.1.3.4]	GO:0030514//negative regulation of BMP signaling pathway;GO:0055088//lipid homeostasis;GO:0019432//triglyceride biosynthetic process;GO:0042594//response to starvation;GO:0007474//imaginal disc-derived wing vein specification;GO:0019217//regulation of fatty acid metabolic process	-	GO:0035183//female germline ring canal inner rim;GO:0005737//cytoplasm;GO:0005634//nucleus
CL1214.Contig4_MrAnG	2652	4	0.0666	gi|307204225|gb|EFN83032.1|	590.9	1e-166	Lipin-2 [Harpegnathos saltator]	gi|383862899|ref|XM_003706873.1|	87.7	3e-13	PREDICTED: Megachile rotundata phosphatidate phosphatase LPIN1-like (LOC100876846), mRNA	sp|Q9BQK8|LPIN3_HUMAN	400	1e-110	Phosphatidate phosphatase LPIN3 OS=Homo sapiens GN=LPIN3 PE=1 SV=3	SPAC1952.13	259	2e-68	COG5083	Uncharacterized protein involved in plasmid maintenance	K15728	1e-162	574	ame:410201	phosphatidate phosphatase LPIN [EC:3.1.3.4]	GO:0030514//negative regulation of BMP signaling pathway;GO:0055088//lipid homeostasis;GO:0019432//triglyceride biosynthetic process;GO:0042594//response to starvation;GO:0007474//imaginal disc-derived wing vein specification;GO:0019217//regulation of fatty acid metabolic process	-	GO:0035183//female germline ring canal inner rim;GO:0005737//cytoplasm;GO:0005634//nucleus
CL1214.Contig5_MrAnG	1004	16	0.7041	--	--	--	--	--	--	--	--	--	--	--	--	--	--	--	--	--	--	--	--	--	--	-	-	-
CL1214.Contig6_MrAnG	2694	3	0.0492	gi|383862900|ref|XP_003706921.1|	594.7	8e-168	PREDICTED: phosphatidate phosphatase LPIN1-like [Megachile rotundata]	gi|383862899|ref|XM_003706873.1|	87.7	3e-13	PREDICTED: Megachile rotundata phosphatidate phosphatase LPIN1-like (LOC100876846), mRNA	sp|Q9BQK8|LPIN3_HUMAN	400	1e-110	Phosphatidate phosphatase LPIN3 OS=Homo sapiens GN=LPIN3 PE=1 SV=3	SPAC1952.13	259	2e-68	COG5083	Uncharacterized protein involved in plasmid maintenance	K15728	3e-164	579	ame:410201	phosphatidate phosphatase LPIN [EC:3.1.3.4]	GO:0030514//negative regulation of BMP signaling pathway;GO:0055088//lipid homeostasis;GO:0019432//triglyceride biosynthetic process;GO:0042594//response to starvation;GO:0007474//imaginal disc-derived wing vein specification;GO:0019217//regulation of fatty acid metabolic process	-	GO:0035183//female germline ring canal inner rim;GO:0005737//cytoplasm;GO:0005634//nucleus
CL1214.Contig7_MrAnG	2850	15	0.2325	gi|307204225|gb|EFN83032.1|	674.5	0.0	Lipin-2 [Harpegnathos saltator]	gi|383862899|ref|XM_003706873.1|	87.7	3e-13	PREDICTED: Megachile rotundata phosphatidate phosphatase LPIN1-like (LOC100876846), mRNA	sp|Q92539|LPIN2_HUMAN	416	2e-115	Phosphatidate phosphatase LPIN2 OS=Homo sapiens GN=LPIN2 PE=1 SV=1	SPAC1952.13	259	2e-68	COG5083	Uncharacterized protein involved in plasmid maintenance	K15728	0.0	646	ame:410201	phosphatidate phosphatase LPIN [EC:3.1.3.4]	GO:0030514//negative regulation of BMP signaling pathway;GO:0055088//lipid homeostasis;GO:0019432//triglyceride biosynthetic process;GO:0042594//response to starvation;GO:0007474//imaginal disc-derived wing vein specification;GO:0019217//regulation of fatty acid metabolic process	-	GO:0035183//female germline ring canal inner rim;GO:0005737//cytoplasm;GO:0005634//nucleus
CL1215.Contig1_MrAnG	264	24	4.0166	--	--	--	--	--	--	--	--	--	--	--	--	--	--	--	--	--	--	--	--	--	--	-	-	-
CL1216.Contig1_MrAnG	507	99	8.6274	--	--	--	--	--	--	--	--	--	--	--	--	--	--	--	--	--	--	--	--	--	--	-	-	-
CL1217.Contig1_MrAnG	244	11	1.9919	--	--	--	--	--	--	--	--	--	--	--	--	--	--	--	--	--	--	--	--	--	--	-	-	-
CL1218.Contig1_MrAnG	216	12	2.4546	--	--	--	--	--	--	--	--	--	--	--	--	--	--	--	--	--	--	--	--	--	--	-	-	-
CL1219.Contig1_MrAnG	489	7	0.6325	--	--	--	--	--	--	--	--	--	--	--	--	--	--	--	--	--	--	--	--	--	--	-	-	-
CL1219.Contig2_MrAnG	613	74	5.3337	--	--	--	--	--	--	--	--	--	--	--	--	--	--	--	--	--	--	--	--	--	--	-	-	-
CL1221.Contig1_MrAnG	916	141	6.8011	gi|151301100|ref|NP_001093080.1|	108.6	4e-22	ecdysteroid-regulated 16 kDa protein precursor [Bombyx mori] >gi|87248319|gb|ABD36212.1| ecdysteroid-regulated 16 kDa protein precursor [Bombyx mori]	--	--	--	--	sp|Q9DGJ3|NPC2_DANRE	96.3	8e-20	Epididymal secretory protein E1 OS=Danio rerio GN=npc2 PE=2 SV=1	--	--	--	--	--	K13443	1e-20	100	nvi:100121976	Niemann-Pick C2 protein	GO:0032367//intracellular cholesterol transport	GO:0005515//protein binding	-
CL1221.Contig2_MrAnG	824	58	3.1100	gi|151301100|ref|NP_001093080.1|	108.6	3e-22	ecdysteroid-regulated 16 kDa protein precursor [Bombyx mori] >gi|87248319|gb|ABD36212.1| ecdysteroid-regulated 16 kDa protein precursor [Bombyx mori]	--	--	--	--	sp|Q9DGJ3|NPC2_DANRE	96.3	7e-20	Epididymal secretory protein E1 OS=Danio rerio GN=npc2 PE=2 SV=1	--	--	--	--	--	K13443	1e-20	100	nvi:100121976	Niemann-Pick C2 protein	GO:0032367//intracellular cholesterol transport	GO:0005515//protein binding	-
CL1222.Contig1_MrAnG	303	27	3.9371	--	--	--	--	--	--	--	--	--	--	--	--	--	--	--	--	--	--	--	--	--	--	-	-	-
CL1224.Contig1_MrAnG	1283	1305	44.9405	gi|3907620|gb|AAC78681.1|	716.8	0.0	actin 1 [Penaeus monodon]	gi|3907619|gb|AF100986.1|AF100986	1237	0.0	Penaeus monodon actin 1 (act1) mRNA, complete cds	sp|P10995|ACT2_XENLA	701	0.0	Actin, alpha skeletal muscle 2 OS=Xenopus laevis GN=act2 PE=2 SV=1	SPBC32H8.12c	649	0.0	COG5277	Actin and related proteins	K10354	0.0	701	xla:379351	actin, alpha skeletal muscle	-	GO:0005524//ATP binding	GO:0005856//cytoskeleton;GO:0005737//cytoplasm
CL1224.Contig2_MrAnG	1309	3784	127.7221	gi|3907620|gb|AAC78681.1|	741.1	0.0	actin 1 [Penaeus monodon]	gi|3907619|gb|AF100986.1|AF100986	1441	0.0	Penaeus monodon actin 1 (act1) mRNA, complete cds	sp|P49871|ACT_MANSE	714	0.0	Actin, muscle OS=Manduca sexta PE=2 SV=1	SPBC32H8.12c	662	0.0	COG5277	Actin and related proteins	K05692	0.0	717	tca:656991	actin beta/gamma 1	-	GO:0005524//ATP binding	GO:0005856//cytoskeleton;GO:0005737//cytoplasm
CL1224.Contig3_MrAnG	265	154	25.6761	gi|207298835|gb|ACI23569.1|	125.6	7e-28	skeletal muscle actin 6 [Homarus americanus]	gi|3907619|gb|AF100986.1|AF100986	147	3e-32	Penaeus monodon actin 1 (act1) mRNA, complete cds	sp|P45521|ACT_PROCL	122	2e-28	Actin (Fragment) OS=Procambarus clarkii PE=1 SV=1	SPBC32H8.12c	113	1e-25	COG5277	Actin and related proteins	K05692	1e-27	121	cqu:CpipJ_CPIJ016462	actin beta/gamma 1	-	GO:0005524//ATP binding	GO:0005856//cytoskeleton;GO:0005737//cytoplasm
CL1224.Contig4_MrAnG	1297	126	4.2922	gi|3907620|gb|AAC78681.1|	745.0	0.0	actin 1 [Penaeus monodon]	gi|3907619|gb|AF100986.1|AF100986	1465	0.0	Penaeus monodon actin 1 (act1) mRNA, complete cds	sp|P49871|ACT_MANSE	717	0.0	Actin, muscle OS=Manduca sexta PE=2 SV=1	SPBC32H8.12c	665	0.0	COG5277	Actin and related proteins	K05692	0.0	720	tca:656991	actin beta/gamma 1	-	GO:0005524//ATP binding	GO:0005856//cytoskeleton;GO:0005737//cytoplasm
CL1224.Contig5_MrAnG	1340	167	5.5064	gi|3907620|gb|AAC78681.1|	745.0	0.0	actin 1 [Penaeus monodon]	gi|3907619|gb|AF100986.1|AF100986	1465	0.0	Penaeus monodon actin 1 (act1) mRNA, complete cds	sp|P49871|ACT_MANSE	717	0.0	Actin, muscle OS=Manduca sexta PE=2 SV=1	SPBC32H8.12c	665	0.0	COG5277	Actin and related proteins	K05692	0.0	720	tca:656991	actin beta/gamma 1	-	GO:0005524//ATP binding	GO:0005856//cytoskeleton;GO:0005737//cytoplasm
CL1224.Contig6_MrAnG	1326	163	5.4312	gi|3907620|gb|AAC78681.1|	716.8	0.0	actin 1 [Penaeus monodon]	gi|3907619|gb|AF100986.1|AF100986	1237	0.0	Penaeus monodon actin 1 (act1) mRNA, complete cds	sp|P10995|ACT2_XENLA	701	0.0	Actin, alpha skeletal muscle 2 OS=Xenopus laevis GN=act2 PE=2 SV=1	SPBC32H8.12c	649	0.0	COG5277	Actin and related proteins	K10354	0.0	701	xla:379351	actin, alpha skeletal muscle	-	GO:0005524//ATP binding	GO:0005856//cytoskeleton;GO:0005737//cytoplasm
CL1224.Contig7_MrAnG	1313	982	33.0447	gi|3907620|gb|AAC78681.1|	716.8	0.0	actin 1 [Penaeus monodon]	gi|3907619|gb|AF100986.1|AF100986	1245	0.0	Penaeus monodon actin 1 (act1) mRNA, complete cds	sp|P10995|ACT2_XENLA	701	0.0	Actin, alpha skeletal muscle 2 OS=Xenopus laevis GN=act2 PE=2 SV=1	SPBC32H8.12c	649	0.0	COG5277	Actin and related proteins	K10354	0.0	701	xla:379351	actin, alpha skeletal muscle	-	GO:0005524//ATP binding	GO:0005856//cytoskeleton;GO:0005737//cytoplasm
CL1224.Contig8_MrAnG	1327	126	4.1952	gi|3907620|gb|AAC78681.1|	745.0	0.0	actin 1 [Penaeus monodon]	gi|3907619|gb|AF100986.1|AF100986	1473	0.0	Penaeus monodon actin 1 (act1) mRNA, complete cds	sp|P49871|ACT_MANSE	717	0.0	Actin, muscle OS=Manduca sexta PE=2 SV=1	SPBC32H8.12c	665	0.0	COG5277	Actin and related proteins	K05692	0.0	720	tca:656991	actin beta/gamma 1	-	GO:0005524//ATP binding	GO:0005856//cytoskeleton;GO:0005737//cytoplasm
CL1226.Contig1_MrAnG	392	59	6.6500	gi|390351197|ref|XP_791721.3|	56.2	5e-07	PREDICTED: transient receptor potential cation channel subfamily A member 1 homolog [Strongylocentrotus purpuratus]	--	--	--	--	--	--	--	--	--	--	--	--	--	--	--	--	--	--	-	-	-
CL1226.Contig2_MrAnG	531	20	1.6641	gi|390351197|ref|XP_791721.3|	56.2	8e-07	PREDICTED: transient receptor potential cation channel subfamily A member 1 homolog [Strongylocentrotus purpuratus]	--	--	--	--	sp|Q7Z020|TRPA1_DROME	49.7	3e-06	Transient receptor potential cation channel subfamily A member 1 OS=Drosophila melanogaster GN=TrpA1 PE=2 SV=3	--	--	--	--	--	K04984	2e-07	55.8	dwi:Dwil_GK17464	transient receptor potential cation channel subfamily A member 1	-	-	-
CL1227.Contig1_MrAnG	545	48	3.8913	--	--	--	--	--	--	--	--	--	--	--	--	--	--	--	--	--	--	--	--	--	--	-	-	-
CL1228.Contig1_MrAnG	302	256	37.4531	--	--	--	--	gi|217386885|gb|FJ463658.1|	79.8	7e-12	Pseudomyrmex gracilis microsatellite Pg03 sequence	--	--	--	--	--	--	--	--	--	--	--	--	--	--	-	-	-
CL1228.Contig2_MrAnG	537	410	33.7337	--	--	--	--	gi|217386885|gb|FJ463658.1|	79.8	1e-11	Pseudomyrmex gracilis microsatellite Pg03 sequence	--	--	--	--	--	--	--	--	--	--	--	--	--	--	-	-	-
CL1228.Contig3_MrAnG	320	219	30.2377	--	--	--	--	gi|217386885|gb|FJ463658.1|	79.8	7e-12	Pseudomyrmex gracilis microsatellite Pg03 sequence	--	--	--	--	--	--	--	--	--	--	--	--	--	--	-	-	-
CL1229.Contig1_MrAnG	511	185	15.9958	--	--	--	--	--	--	--	--	--	--	--	--	--	--	--	--	--	--	--	--	--	--	-	-	-
CL123.Contig1_MrAnG	479	10	0.9224	--	--	--	--	--	--	--	--	--	--	--	--	--	--	--	--	--	--	--	--	--	--	-	-	-
CL123.Contig2_MrAnG	493	58	5.1980	--	--	--	--	--	--	--	--	--	--	--	--	--	--	--	--	--	--	--	--	--	--	-	-	-
CL1230.Contig1_MrAnG	562	7	0.5503	gi|321469343|gb|EFX80323.1|	112.1	1e-23	hypothetical protein DAPPUDRAFT_304059 [Daphnia pulex]	gi|272989000|gb|GU204220.1|	71.9	3e-09	Oncomelania hupensis clone 102 microsatellite sequence	--	--	--	--	--	--	--	--	--	K12172	2e-21	102	ame:726272	E3 SUMO-protein ligase RanBP2	-	-	-
CL1230.Contig2_MrAnG	531	7	0.5824	gi|321469343|gb|EFX80323.1|	112.1	1e-23	hypothetical protein DAPPUDRAFT_304059 [Daphnia pulex]	gi|272989000|gb|GU204220.1|	71.9	3e-09	Oncomelania hupensis clone 102 microsatellite sequence	--	--	--	--	--	--	--	--	--	K12172	1e-21	102	ame:726272	E3 SUMO-protein ligase RanBP2	-	-	-
CL1231.Contig1_MrAnG	1870	1037	24.5014	gi|242010323|ref|XP_002425918.1|	99.8	5e-19	conserved hypothetical protein [Pediculus humanus corporis] >gi|212509894|gb|EEB13180.1| conserved hypothetical protein [Pediculus humanus corporis]	--	--	--	--	sp|Q70J99|UN13D_HUMAN	53.1	2e-06	Protein unc-13 homolog D OS=Homo sapiens GN=UNC13D PE=1 SV=1	--	--	--	--	--	K15621	5e-08	60.5	api:100163315	BAI1-associated protein 3	-	-	-
CL1231.Contig2_MrAnG	737	103	6.1748	--	--	--	--	gi|110350092|gb|AC175704.3|	75.8	3e-10	Tupaia belangeri, clone XX-8161E7, complete sequence	--	--	--	--	--	--	--	--	--	--	--	--	--	--	-	-	-
CL1232.Contig1_MrAnG	253	16	2.7942	--	--	--	--	--	--	--	--	--	--	--	--	--	--	--	--	--	--	--	--	--	--	-	-	-
CL1233.Contig1_MrAnG	393	690	77.5731	--	--	--	--	gi|109804228|emb|AM284393.1|	73.8	6e-10	Macrobrachium malcolmsonii microsatellite DNA, clone Mm-02	--	--	--	--	--	--	--	--	--	--	--	--	--	--	-	-	-
CL1235.Contig1_MrAnG	212	45	9.3785	--	--	--	--	gi|146336986|gb|EF364557.1|	65.9	7e-08	Macrobrachium rosenbergii clone 77 microsatellite sequence	--	--	--	--	--	--	--	--	--	--	--	--	--	--	-	-	-
CL1236.Contig1_MrAnG	1666	141	3.7394	gi|242023690|ref|XP_002432264.1|	57.0	3e-06	Chromodomain helicase-DNA-binding protein, putative [Pediculus humanus corporis] >gi|212517673|gb|EEB19526.1| Chromodomain helicase-DNA-binding protein, putative [Pediculus humanus corporis]	gi|328784650|ref|XM_624411.3|	258	8e-65	PREDICTED: Apis mellifera chromodomain-helicase-DNA-binding protein Mi-2 homolog (LOC552031), mRNA	sp|O97159|CHDM_DROME	470	4e-132	Chromodomain-helicase-DNA-binding protein Mi-2 homolog OS=Drosophila melanogaster GN=Mi-2 PE=1 SV=2	aq_2032	76.6	1e-13	COG0532	Translation initiation factor 2 (IF-2; GTPase)	K11643	2e-136	486	phu:Phum_PHUM578860	chromodomain-helicase-DNA-binding protein 4 [EC:3.6.4.12]	GO:0000122//negative regulation of transcription from RNA polymerase II promoter;GO:0048813//dendrite morphogenesis;GO:0006333//chromatin assembly or disassembly;GO:0007517//muscle organ development;GO:0042766//nucleosome mobilization	GO:0005515//protein binding;GO:0008270//zinc ion binding;GO:0031491//nucleosome binding;GO:0016740//transferase activity;GO:0003677//DNA binding;GO:0004003//ATP-dependent DNA helicase activity;GO:0070615//nucleosome-dependent ATPase activity;GO:0005524//ATP binding	GO:0005700//polytene chromosome;GO:0016581//NuRD complex
CL1236.Contig2_MrAnG	1523	170	4.9318	gi|242023690|ref|XP_002432264.1|	57.0	3e-06	Chromodomain helicase-DNA-binding protein, putative [Pediculus humanus corporis] >gi|212517673|gb|EEB19526.1| Chromodomain helicase-DNA-binding protein, putative [Pediculus humanus corporis]	gi|328784650|ref|XM_624411.3|	258	7e-65	PREDICTED: Apis mellifera chromodomain-helicase-DNA-binding protein Mi-2 homolog (LOC552031), mRNA	sp|O97159|CHDM_DROME	469	5e-132	Chromodomain-helicase-DNA-binding protein Mi-2 homolog OS=Drosophila melanogaster GN=Mi-2 PE=1 SV=2	aq_2032	76.6	1e-13	COG0532	Translation initiation factor 2 (IF-2; GTPase)	K11643	2e-136	486	phu:Phum_PHUM578860	chromodomain-helicase-DNA-binding protein 4 [EC:3.6.4.12]	GO:0000122//negative regulation of transcription from RNA polymerase II promoter;GO:0048813//dendrite morphogenesis;GO:0006333//chromatin assembly or disassembly;GO:0007517//muscle organ development;GO:0042766//nucleosome mobilization	GO:0005515//protein binding;GO:0008270//zinc ion binding;GO:0031491//nucleosome binding;GO:0016740//transferase activity;GO:0003677//DNA binding;GO:0004003//ATP-dependent DNA helicase activity;GO:0070615//nucleosome-dependent ATPase activity;GO:0005524//ATP binding	GO:0005700//polytene chromosome;GO:0016581//NuRD complex
CL1236.Contig3_MrAnG	1452	60	1.8257	gi|242023690|ref|XP_002432264.1|	57.0	3e-06	Chromodomain helicase-DNA-binding protein, putative [Pediculus humanus corporis] >gi|212517673|gb|EEB19526.1| Chromodomain helicase-DNA-binding protein, putative [Pediculus humanus corporis]	gi|328784650|ref|XM_624411.3|	258	7e-65	PREDICTED: Apis mellifera chromodomain-helicase-DNA-binding protein Mi-2 homolog (LOC552031), mRNA	sp|O97159|CHDM_DROME	470	3e-132	Chromodomain-helicase-DNA-binding protein Mi-2 homolog OS=Drosophila melanogaster GN=Mi-2 PE=1 SV=2	aq_2032	76.6	1e-13	COG0532	Translation initiation factor 2 (IF-2; GTPase)	K11643	2e-136	486	phu:Phum_PHUM578860	chromodomain-helicase-DNA-binding protein 4 [EC:3.6.4.12]	GO:0000122//negative regulation of transcription from RNA polymerase II promoter;GO:0048813//dendrite morphogenesis;GO:0006333//chromatin assembly or disassembly;GO:0007517//muscle organ development;GO:0042766//nucleosome mobilization	GO:0005515//protein binding;GO:0008270//zinc ion binding;GO:0031491//nucleosome binding;GO:0016740//transferase activity;GO:0003677//DNA binding;GO:0004003//ATP-dependent DNA helicase activity;GO:0070615//nucleosome-dependent ATPase activity;GO:0005524//ATP binding	GO:0005700//polytene chromosome;GO:0016581//NuRD complex
CL1237.Contig1_MrAnG	736	357	21.4311	gi|340721869|ref|XP_003399336.1|	91.3	4e-17	PREDICTED: hypothetical protein LOC100647546 [Bombus terrestris]	--	--	--	--	sp|Q8WXX7|AUTS2_HUMAN	61.6	2e-09	Autism susceptibility gene 2 protein OS=Homo sapiens GN=AUTS2 PE=1 SV=1	--	--	--	--	--	K08132	2e-07	56.6	tgu:100226890	collagen, type XII, alpha	-	-	-
CL1237.Contig2_MrAnG	1220	612	22.1639	gi|340721869|ref|XP_003399336.1|	211.8	5e-53	PREDICTED: hypothetical protein LOC100647546 [Bombus terrestris]	gi|380016118|ref|XM_003691988.1|	73.8	2e-09	PREDICTED: Apis florea uncharacterized LOC100865778 (LOC100865778), mRNA	sp|Q8WXX7|AUTS2_HUMAN	134	4e-31	Autism susceptibility gene 2 protein OS=Homo sapiens GN=AUTS2 PE=1 SV=1	--	--	--	--	--	K11722	1e-09	65.1	aml:100463607	bromodomain-containing protein 4	-	-	-
CL1238.Contig1_MrAnG	2505	43366	764.8848	gi|403334965|gb|EJY66653.1|	28.1	8e-34	hypothetical protein OXYTRI_13058 [Oxytricha trifallax]	gi|56968020|gb|AY859566.1|	957	0.0	Crangon franciscorum 28S ribosomal RNA gene, partial sequence	--	--	--	--	--	--	--	--	--	K09105	7e-07	52.4	oaa:100076328	transcription factor E3	-	-	-
CL1238.Contig2_MrAnG	209	109	23.0428	gi|343455261|gb|AEM36070.1|	109.4	5e-23	senescence-associated protein [Mytilus edulis]	gi|374429576|ref|NR_046246.1|	414	1e-113	Rattus norvegicus 28S ribosomal RNA (Rn28s), ribosomal RNA	--	--	--	--	--	--	--	--	--	--	--	--	--	--	-	-	-
CL1239.Contig1_MrAnG	538	1	0.0821	--	--	--	--	--	--	--	--	--	--	--	--	--	--	--	--	--	--	--	--	--	--	-	-	-
CL1239.Contig2_MrAnG	612	7	0.5054	--	--	--	--	--	--	--	--	--	--	--	--	--	--	--	--	--	--	--	--	--	--	-	-	-
CL124.Contig1_MrAnG	265	30	5.0018	--	--	--	--	--	--	--	--	--	--	--	--	--	--	--	--	--	--	--	--	--	--	-	-	-
CL124.Contig2_MrAnG	356	63	7.8189	--	--	--	--	--	--	--	--	--	--	--	--	--	--	--	--	--	--	--	--	--	--	-	-	-
CL1240.Contig1_MrAnG	408	64	6.9307	gi|321451161|gb|EFX62905.1|	56.6	4e-07	hypothetical protein DAPPUDRAFT_119745 [Daphnia pulex]	--	--	--	--	--	--	--	--	--	--	--	--	--	--	--	--	--	--	-	-	-
CL1241.Contig1_MrAnG	968	55	2.5104	--	--	--	--	--	--	--	--	--	--	--	--	--	--	--	--	--	--	--	--	--	--	-	-	-
CL1241.Contig2_MrAnG	1384	69	2.2028	--	--	--	--	--	--	--	--	--	--	--	--	--	--	--	--	--	--	--	--	--	--	-	-	-
CL1241.Contig3_MrAnG	1168	102	3.8584	--	--	--	--	--	--	--	--	--	--	--	--	--	--	--	--	--	--	--	--	--	--	-	-	-
CL1241.Contig4_MrAnG	845	11	0.5752	--	--	--	--	--	--	--	--	--	--	--	--	--	--	--	--	--	--	--	--	--	--	-	-	-
CL1242.Contig1_MrAnG	290	22	3.3518	--	--	--	--	--	--	--	--	--	--	--	--	--	--	--	--	--	--	--	--	--	--	-	-	-
CL1242.Contig2_MrAnG	885	206	10.2844	--	--	--	--	--	--	--	--	--	--	--	--	--	--	--	--	--	--	--	--	--	--	-	-	-
CL1243.Contig1_MrAnG	520	661	56.1633	gi|109727161|gb|ABG45886.1|	346.3	3e-94	heat shock cognate 70 [Macrobrachium nipponense]	gi|109727160|gb|DQ660140.1|	856	0.0	Macrobrachium nipponense heat shock cognate 70 (hsc70) mRNA, complete cds	sp|P08108|HSP70_ONCMY	316	2e-86	Heat shock cognate 70 kDa protein OS=Oncorhynchus mykiss GN=hsc71 PE=2 SV=2	SPAC13G7.02c	283	1e-76	COG0443	Molecular chaperone	K03283	8e-86	315	cin:100187210	heat shock 70kDa protein 1/8	GO:0006950//response to stress	GO:0005524//ATP binding	-
CL1243.Contig2_MrAnG	2465	12069	216.3260	gi|42794532|gb|AAS45710.1|	1281.5	0.0	heat shock protein 70 [Macrobrachium rosenbergii]	gi|42794531|gb|AY466445.1|	4698	0.0	Macrobrachium rosenbergii heat shock protein 70 mRNA, complete cds	sp|P08108|HSP70_ONCMY	1141	0.0	Heat shock cognate 70 kDa protein OS=Oncorhynchus mykiss GN=hsc71 PE=2 SV=2	SPAC13G7.02c	982	0.0	COG0443	Molecular chaperone	K03283	0.0	1155	ame:409418	heat shock 70kDa protein 1/8	GO:0006950//response to stress	GO:0005524//ATP binding	-
CL1243.Contig3_MrAnG	376	45	5.2878	gi|148594078|emb|CAL68989.1|	229.9	2e-59	heat shock protein 70 kDa [Cyanagraea praedator]	gi|48374348|gb|AY466497.1|	299	5e-78	Macrobrachium rosenbergii heat shock protein 70-like mRNA, complete sequence	sp|Q9I8F9|HSP71_ORYLA	219	8e-58	Heat shock 70 kDa protein 1 OS=Oryzias latipes PE=3 SV=1	YER103w	204	3e-53	COG0443	Molecular chaperone	K03283	2e-57	220	acs:100551584	heat shock 70kDa protein 1/8	GO:0006950//response to stress	GO:0005524//ATP binding	-
CL1243.Contig4_MrAnG	1644	324	8.7076	gi|158147455|emb|CAL68992.1|	983.0	0.0	heat shock protein 70 kDa [Xantho incisus]	gi|48374348|gb|AY466497.1|	2147	0.0	Macrobrachium rosenbergii heat shock protein 70-like mRNA, complete sequence	sp|Q9U639|HSP7D_MANSE	874	0.0	Heat shock 70 kDa protein cognate 4 OS=Manduca sexta PE=2 SV=1	SPAC13G7.02c	806	0.0	COG0443	Molecular chaperone	K03283	0.0	889	ame:409418	heat shock 70kDa protein 1/8	-	-	-
CL1244.Contig1_MrAnG	621	152	10.8145	gi|399565626|dbj|BAM35674.1|	47.8	1e-18	putative reverse transcriptase [Marsupenaeus japonicus]	--	--	--	--	--	--	--	--	--	--	--	--	--	--	--	--	--	--	-	-	-
CL1245.Contig1_MrAnG	792	11	0.6137	gi|321478944|gb|EFX89900.1|	194.5	4e-48	hypothetical protein DAPPUDRAFT_205016 [Daphnia pulex]	gi|459173815|ref|XM_002120469.2|	61.9	4e-06	PREDICTED: Ciona intestinalis phosphatidylinositol N-acetylglucosaminyltransferase subunit A-like (LOC100178746), mRNA	sp|P37287|PIGA_HUMAN	176	5e-44	Phosphatidylinositol N-acetylglucosaminyltransferase subunit A OS=Homo sapiens GN=PIGA PE=1 SV=1	SPBC3D6.07	154	1e-37	COG0438	Glycosyltransferase	K03857	1e-46	186	ecb:100055827	phosphatidylinositol glycan, class A [EC:2.4.1.198]	-	GO:0016740//transferase activity	-
CL1245.Contig2_MrAnG	890	30	1.4893	gi|321478944|gb|EFX89900.1|	262.3	2e-68	hypothetical protein DAPPUDRAFT_205016 [Daphnia pulex]	gi|459173815|ref|XM_002120469.2|	61.9	5e-06	PREDICTED: Ciona intestinalis phosphatidylinositol N-acetylglucosaminyltransferase subunit A-like (LOC100178746), mRNA	sp|P37287|PIGA_HUMAN	233	3e-61	Phosphatidylinositol N-acetylglucosaminyltransferase subunit A OS=Homo sapiens GN=PIGA PE=1 SV=1	SPBC3D6.07	219	5e-57	COG0438	Glycosyltransferase	K03857	1e-63	243	ecb:100055827	phosphatidylinositol glycan, class A [EC:2.4.1.198]	-	-	-
CL1246.Contig1_MrAnG	819	6	0.3237	gi|63055532|gb|AAY29120.1|	57.8	7e-07	cement precursor protein 3B variant 1 [Phragmatopoma californica]	--	--	--	--	sp|P07856|SERI1_BOMMO	62.4	1e-09	Sericin 1 OS=Bombyx mori GN=ser1 PE=1 SV=2	XF1267	58.9	1e-08	COG5297	Cellobiohydrolase A (1,4-beta-cellobiosidase A)	K15616	5e-09	62.0	spu:584048	eyes absent homolog 1 [EC:3.1.3.48]	-	-	-
CL1246.Contig2_MrAnG	1736	13	0.3309	gi|115938067|ref|XP_789024.2|	470.7	1e-130	PREDICTED: eyes absent homolog 1 isoform 2 [Strongylocentrotus purpuratus]	gi|449488848|ref|XM_002192404.2|	115	8e-22	PREDICTED: Taeniopygia guttata eyes absent homolog 3 (Drosophila) (EYA3), mRNA	sp|O95677|EYA4_HUMAN	461	3e-129	Eyes absent homolog 4 OS=Homo sapiens GN=EYA4 PE=1 SV=2	XF1267	57.0	1e-07	COG5297	Cellobiohydrolase A (1,4-beta-cellobiosidase A)	K15616	1e-131	470	spu:584048	eyes absent homolog 1 [EC:3.1.3.48]	-	-	-
CL1246.Contig3_MrAnG	992	11	0.4899	gi|291231607|ref|XP_002735755.1|	433.3	8e-120	PREDICTED: eyes absent 1-like [Saccoglossus kowalevskii]	gi|449488848|ref|XM_002192404.2|	115	4e-22	PREDICTED: Taeniopygia guttata eyes absent homolog 3 (Drosophila) (EYA3), mRNA	sp|O95677|EYA4_HUMAN	427	2e-119	Eyes absent homolog 4 OS=Homo sapiens GN=EYA4 PE=1 SV=2	--	--	--	--	--	K15616	4e-118	424	spu:584048	eyes absent homolog 1 [EC:3.1.3.48]	-	-	-
CL1247.Contig1_MrAnG	225	10	1.9637	--	--	--	--	--	--	--	--	--	--	--	--	--	--	--	--	--	--	--	--	--	--	-	-	-
CL1247.Contig2_MrAnG	310	18	2.5655	--	--	--	--	--	--	--	--	--	--	--	--	--	--	--	--	--	--	--	--	--	--	-	-	-
CL1248.Contig1_MrAnG	334	8	1.0583	--	--	--	--	gi|37605798|emb|AL954215.1|	75.8	1e-10	Pan troglodytes chromosome 22 clone RP43-034B14 map 22q22.11, complete sequence	--	--	--	--	--	--	--	--	--	--	--	--	--	--	-	-	-
CL1248.Contig2_MrAnG	254	35	6.0882	--	--	--	--	gi|37605798|emb|AL954215.1|	75.8	9e-11	Pan troglodytes chromosome 22 clone RP43-034B14 map 22q22.11, complete sequence	--	--	--	--	--	--	--	--	--	--	--	--	--	--	-	-	-
CL1249.Contig1_MrAnG	246	18	3.2329	--	--	--	--	--	--	--	--	--	--	--	--	--	--	--	--	--	--	--	--	--	--	-	-	-
CL1249.Contig2_MrAnG	369	26	3.1132	--	--	--	--	--	--	--	--	--	--	--	--	--	--	--	--	--	--	--	--	--	--	-	-	-
CL125.Contig1_MrAnG	424	66	6.8775	--	--	--	--	--	--	--	--	--	--	--	--	--	--	--	--	--	--	--	--	--	--	-	-	-
CL125.Contig2_MrAnG	513	65	5.5982	--	--	--	--	--	--	--	--	--	--	--	--	--	--	--	--	--	--	--	--	--	--	-	-	-
CL1250.Contig1_MrAnG	218	27	5.4722	--	--	--	--	--	--	--	--	--	--	--	--	--	--	--	--	--	--	--	--	--	--	-	-	-
CL1250.Contig2_MrAnG	272	50	8.1219	--	--	--	--	--	--	--	--	--	--	--	--	--	--	--	--	--	--	--	--	--	--	-	-	-
CL1251.Contig1_MrAnG	937	21	0.9902	gi|307176248|gb|EFN65879.1|	65.1	5e-09	Myotubularin-related protein 10-B [Camponotus floridanus]	--	--	--	--	sp|Q9NWQ9|CN119_HUMAN	90.1	6e-18	Uncharacterized protein C14orf119 OS=Homo sapiens GN=C14orf119 PE=1 SV=1	--	--	--	--	--	--	--	--	--	--	-	-	-
CL1251.Contig2_MrAnG	1081	6	0.2452	gi|108879264|gb|EAT43489.1|	98.2	7e-19	AAEL005086-PA [Aedes aegypti]	--	--	--	--	sp|Q9NWQ9|CN119_HUMAN	90.1	8e-18	Uncharacterized protein C14orf119 OS=Homo sapiens GN=C14orf119 PE=1 SV=1	--	--	--	--	--	--	--	--	--	--	-	-	-
CL1251.Contig3_MrAnG	1318	46	1.5420	gi|108879264|gb|EAT43489.1|	98.2	1e-18	AAEL005086-PA [Aedes aegypti]	--	--	--	--	sp|Q9NWQ9|CN119_HUMAN	90.1	1e-17	Uncharacterized protein C14orf119 OS=Homo sapiens GN=C14orf119 PE=1 SV=1	--	--	--	--	--	--	--	--	--	--	-	-	-
CL1252.Contig1_MrAnG	253	33	5.7630	--	--	--	--	--	--	--	--	--	--	--	--	--	--	--	--	--	--	--	--	--	--	-	-	-
CL1252.Contig2_MrAnG	1891	535	12.5002	gi|125901787|gb|ABN58714.1|	124.4	2e-26	pol-like protein [Biomphalaria glabrata]	--	--	--	--	sp|Q869W0|HBX2_DICDI	63.2	2e-09	Homeobox protein 2 OS=Dictyostelium discoideum GN=hbx2 PE=2 SV=1	--	--	--	--	--	K12740	3e-06	54.7	hsa:4820	NK-tumor recognition protein	-	-	-
CL1253.Contig1_MrAnG	2300	2643	50.7719	gi|270012471|gb|EFA08919.1|	374.0	1e-101	hypothetical protein TcasGA2_TC006625 [Tribolium castaneum]	--	--	--	--	sp|Q8BN82|S17A5_MOUSE	317	1e-85	Sialin OS=Mus musculus GN=Slc17a5 PE=2 SV=2	dgoT	116	1e-25	COG0477	Permeases of the major facilitator superfamily	K08193	7e-100	365	aag:AaeL_AAEL006514	MFS transporter, ACS family, solute carrier family 17 (sodium-dependent inorganic phosphate cotransporter), other	-	-	-
CL1253.Contig2_MrAnG	2636	1991	33.3718	gi|270012471|gb|EFA08919.1|	374.0	2e-101	hypothetical protein TcasGA2_TC006625 [Tribolium castaneum]	--	--	--	--	sp|Q8BN82|S17A5_MOUSE	317	1e-85	Sialin OS=Mus musculus GN=Slc17a5 PE=2 SV=2	dgoT	116	2e-25	COG0477	Permeases of the major facilitator superfamily	K08193	8e-100	365	aag:AaeL_AAEL006514	MFS transporter, ACS family, solute carrier family 17 (sodium-dependent inorganic phosphate cotransporter), other	-	-	-
CL1253.Contig3_MrAnG	1829	4979	120.2771	gi|270012471|gb|EFA08919.1|	371.3	9e-101	hypothetical protein TcasGA2_TC006625 [Tribolium castaneum]	--	--	--	--	sp|Q8BN82|S17A5_MOUSE	316	1e-85	Sialin OS=Mus musculus GN=Slc17a5 PE=2 SV=2	dgoT	116	1e-25	COG0477	Permeases of the major facilitator superfamily	K08193	2e-100	367	aag:AaeL_AAEL006514	MFS transporter, ACS family, solute carrier family 17 (sodium-dependent inorganic phosphate cotransporter), other	-	-	-
CL1253.Contig4_MrAnG	2165	3324	67.8356	gi|270012471|gb|EFA08919.1|	371.3	1e-100	hypothetical protein TcasGA2_TC006625 [Tribolium castaneum]	--	--	--	--	sp|Q8BN82|S17A5_MOUSE	316	1e-85	Sialin OS=Mus musculus GN=Slc17a5 PE=2 SV=2	dgoT	116	1e-25	COG0477	Permeases of the major facilitator superfamily	K08193	3e-100	367	aag:AaeL_AAEL006514	MFS transporter, ACS family, solute carrier family 17 (sodium-dependent inorganic phosphate cotransporter), other	-	-	-
CL1253.Contig5_MrAnG	202	25	5.4682	--	--	--	--	--	--	--	--	--	--	--	--	--	--	--	--	--	--	--	--	--	--	-	-	-
CL1254.Contig1_MrAnG	290	5	0.7618	gi|443732937|gb|ELU17500.1|	79.3	6e-14	hypothetical protein CAPTEDRAFT_183046 [Capitella teleta]	--	--	--	--	sp|P70398|USP9X_MOUSE	72.0	3e-13	Probable ubiquitin carboxyl-terminal hydrolase FAF-X OS=Mus musculus GN=Usp9x PE=1 SV=2	--	--	--	--	--	K11840	2e-14	77.4	bfo:BRAFLDRAFT_275724	ubiquitin carboxyl-terminal hydrolase 9/24 [EC:3.1.2.15]	-	GO:0016787//hydrolase activity	-
CL1254.Contig2_MrAnG	609	78	5.6589	gi|260795991|ref|XP_002592988.1|	248.4	1e-64	hypothetical protein BRAFLDRAFT_275724 [Branchiostoma floridae] >gi|229278212|gb|EEN48999.1| hypothetical protein BRAFLDRAFT_275724 [Branchiostoma floridae]	--	--	--	--	sp|Q93008|USP9X_HUMAN	236	3e-62	Probable ubiquitin carboxyl-terminal hydrolase FAF-X OS=Homo sapiens GN=USP9X PE=1 SV=3	--	--	--	--	--	K11840	2e-65	248	bfo:BRAFLDRAFT_275724	ubiquitin carboxyl-terminal hydrolase 9/24 [EC:3.1.2.15]	GO:0006508//proteolysis	GO:0008233//peptidase activity	-
CL1255.Contig1_MrAnG	215	32	6.5761	--	--	--	--	--	--	--	--	--	--	--	--	--	--	--	--	--	--	--	--	--	--	-	-	-
CL1255.Contig2_MrAnG	263	73	12.2637	--	--	--	--	--	--	--	--	--	--	--	--	--	--	--	--	--	--	--	--	--	--	-	-	-
CL1256.Contig1_MrAnG	1009	0	0.0000	gi|260828901|ref|XP_002609401.1|	111.3	7e-23	hypothetical protein BRAFLDRAFT_124622 [Branchiostoma floridae] >gi|229294757|gb|EEN65411.1| hypothetical protein BRAFLDRAFT_124622 [Branchiostoma floridae]	--	--	--	--	--	--	--	--	--	--	--	--	--	--	--	--	--	--	-	-	-
CL1256.Contig2_MrAnG	1851	29	0.6922	gi|321452261|gb|EFX63688.1|	274.2	1e-71	hypothetical protein DAPPUDRAFT_267921 [Daphnia pulex]	--	--	--	--	--	--	--	--	--	--	--	--	--	--	--	--	--	--	-	-	-
CL1256.Contig3_MrAnG	1712	0	0.0000	gi|321452261|gb|EFX63688.1|	274.2	1e-71	hypothetical protein DAPPUDRAFT_267921 [Daphnia pulex]	--	--	--	--	--	--	--	--	--	--	--	--	--	--	--	--	--	--	-	-	-
CL1256.Contig4_MrAnG	917	0	0.0000	gi|260828901|ref|XP_002609401.1|	111.3	6e-23	hypothetical protein BRAFLDRAFT_124622 [Branchiostoma floridae] >gi|229294757|gb|EEN65411.1| hypothetical protein BRAFLDRAFT_124622 [Branchiostoma floridae]	--	--	--	--	--	--	--	--	--	--	--	--	--	--	--	--	--	--	-	-	-
CL1256.Contig5_MrAnG	1056	0	0.0000	gi|260828901|ref|XP_002609401.1|	111.3	8e-23	hypothetical protein BRAFLDRAFT_124622 [Branchiostoma floridae] >gi|229294757|gb|EEN65411.1| hypothetical protein BRAFLDRAFT_124622 [Branchiostoma floridae]	--	--	--	--	--	--	--	--	--	--	--	--	--	--	--	--	--	--	-	-	-
CL1257.Contig1_MrAnG	1072	720	29.6751	--	--	--	--	--	--	--	--	--	--	--	--	--	--	--	--	--	--	--	--	--	--	-	-	-
CL1259.Contig1_MrAnG	426	114	11.8236	--	--	--	--	--	--	--	--	--	--	--	--	--	--	--	--	--	--	--	--	--	--	-	-	-
CL126.Contig1_MrAnG	1223	71	2.5650	gi|260790717|ref|XP_002590388.1|	288.1	6e-76	hypothetical protein BRAFLDRAFT_76662 [Branchiostoma floridae] >gi|229275580|gb|EEN46399.1| hypothetical protein BRAFLDRAFT_76662 [Branchiostoma floridae]	--	--	--	--	sp|Q9Y0Y7|LANC3_DROME	243	6e-64	LanC-like protein 3 homolog OS=Drosophila melanogaster GN=CG2061 PE=1 SV=1	--	--	--	--	--	--	--	--	--	--	GO:0008152//metabolic process;GO:0007186//G-protein coupled receptor signaling pathway	GO:0003824//catalytic activity;GO:0004930//G-protein coupled receptor activity	-
CL126.Contig2_MrAnG	1181	43	1.6087	gi|405950399|gb|EKC18390.1|	123.6	1e-26	LanC-like protein 3 [Crassostrea gigas]	--	--	--	--	sp|Q8CD19|LANC3_MOUSE	105	3e-22	LanC-like protein 3 OS=Mus musculus GN=Lancl3 PE=2 SV=2	--	--	--	--	--	--	--	--	--	--	GO:0008152//metabolic process	GO:0003824//catalytic activity	-
CL1261.Contig1_MrAnG	224	8	1.5780	--	--	--	--	--	--	--	--	--	--	--	--	--	--	--	--	--	--	--	--	--	--	-	-	-
CL1261.Contig2_MrAnG	219	5	1.0087	--	--	--	--	--	--	--	--	--	--	--	--	--	--	--	--	--	--	--	--	--	--	-	-	-
CL1262.Contig1_MrAnG	207	20	4.2689	--	--	--	--	--	--	--	--	--	--	--	--	--	--	--	--	--	--	--	--	--	--	-	-	-
CL1262.Contig2_MrAnG	746	1	0.0592	gi|170595123|ref|XP_001902255.1|	56.2	1e-06	U88 [Brugia malayi]	gi|48374125|emb|BX901884.7|	61.9	4e-06	Zebrafish DNA sequence from clone DKEY-89E13 in linkage group 4, complete sequence	--	--	--	--	--	--	--	--	--	--	--	--	--	--	-	-	-
CL1262.Contig3_MrAnG	771	23	1.3180	gi|170595123|ref|XP_001902255.1|	56.2	1e-06	U88 [Brugia malayi]	gi|48374125|emb|BX901884.7|	61.9	4e-06	Zebrafish DNA sequence from clone DKEY-89E13 in linkage group 4, complete sequence	--	--	--	--	--	--	--	--	--	--	--	--	--	--	-	-	-
CL1263.Contig1_MrAnG	742	48	2.8582	--	--	--	--	--	--	--	--	--	--	--	--	--	--	--	--	--	--	--	--	--	--	-	-	-
CL1263.Contig2_MrAnG	745	17	1.0082	--	--	--	--	--	--	--	--	--	--	--	--	--	--	--	--	--	--	--	--	--	--	-	-	-
CL1263.Contig3_MrAnG	784	50	2.8178	--	--	--	--	--	--	--	--	--	--	--	--	--	--	--	--	--	--	--	--	--	--	-	-	-
CL1263.Contig4_MrAnG	791	30	1.6757	--	--	--	--	--	--	--	--	--	--	--	--	--	--	--	--	--	--	--	--	--	--	-	-	-
CL1265.Contig1_MrAnG	529	52	4.3431	gi|221505451|gb|EEE31096.1|	52.8	8e-06	chloride channel protein k, putative [Toxoplasma gondii VEG]	--	--	--	--	sp|Q91Z58|CF132_MOUSE	48.9	6e-06	Uncharacterized protein C6orf132 homolog OS=Mus musculus PE=1 SV=2	--	--	--	--	--	K14317	2e-06	52.0	dre:100529857	nuclear pore complex protein Nup214	-	-	-
CL1266.Contig1_MrAnG	312	39	5.5229	--	--	--	--	--	--	--	--	--	--	--	--	--	--	--	--	--	--	--	--	--	--	-	-	-
CL1267.Contig1_MrAnG	264	32	5.3555	--	--	--	--	--	--	--	--	--	--	--	--	--	--	--	--	--	--	--	--	--	--	-	-	-
CL1268.Contig1_MrAnG	389	4	0.4543	--	--	--	--	--	--	--	--	--	--	--	--	--	--	--	--	--	--	--	--	--	--	-	-	-
CL1268.Contig2_MrAnG	419	40	4.2179	--	--	--	--	--	--	--	--	--	--	--	--	--	--	--	--	--	--	--	--	--	--	-	-	-
CL1269.Contig1_MrAnG	402	4	0.4396	--	--	--	--	--	--	--	--	--	--	--	--	--	--	--	--	--	--	--	--	--	--	-	-	-
CL1269.Contig2_MrAnG	407	8	0.8685	--	--	--	--	--	--	--	--	--	--	--	--	--	--	--	--	--	--	--	--	--	--	-	-	-
CL127.Contig1_MrAnG	1033	215	9.1959	gi|390359721|ref|XP_783336.3|	153.3	1e-35	PREDICTED: uncharacterized protein LOC578054 [Strongylocentrotus purpuratus]	gi|145843858|gb|EF204202.1|	502	1e-138	Macrobrachium rosenbergii clone SUGocc28-17 microsatellite sequence	sp|P10394|POL4_DROME	110	4e-24	Retrovirus-related Pol polyprotein from transposon 412 OS=Drosophila melanogaster GN=POL PE=4 SV=1	SPAC9.04	85.9	1e-16	COG2801	Transposase and inactivated derivatives	K09365	2e-22	107	xtr:100486226	POU domain transcription factor, class 3	-	-	-
CL127.Contig2_MrAnG	402	36	3.9567	gi|449690973|ref|XP_004212520.1|	39.7	6e-13	PREDICTED: gypsy retrotransposon integrase-like protein 1-like [Hydra magnipapillata]	--	--	--	--	sp|Q09575|YRD6_CAEEL	38.5	2e-06	Uncharacterized protein K02A2.6 OS=Caenorhabditis elegans GN=K02A2.6 PE=2 SV=1	--	--	--	--	--	--	--	--	--	--	-	-	-
CL1270.Contig1_MrAnG	338	63	8.2353	--	--	--	--	gi|13876418|gb|AC069255.18|AC069255	60.0	7e-06	Homo sapiens 3 BAC RP11-568N1 (Roswell Park Cancer Institute Human BAC Library) complete sequence	--	--	--	--	--	--	--	--	--	--	--	--	--	--	-	-	-
CL1270.Contig2_MrAnG	279	7	1.1085	--	--	--	--	gi|13876418|gb|AC069255.18|AC069255	60.0	6e-06	Homo sapiens 3 BAC RP11-568N1 (Roswell Park Cancer Institute Human BAC Library) complete sequence	--	--	--	--	--	--	--	--	--	--	--	--	--	--	-	-	-
CL1270.Contig3_MrAnG	667	124	8.2139	--	--	--	--	--	--	--	--	--	--	--	--	--	--	--	--	--	--	--	--	--	--	-	-	-
CL1272.Contig1_MrAnG	235	19	3.5722	--	--	--	--	--	--	--	--	--	--	--	--	--	--	--	--	--	--	--	--	--	--	-	-	-
CL1273.Contig1_MrAnG	570	35	2.7130	--	--	--	--	--	--	--	--	--	--	--	--	--	--	--	--	--	--	--	--	--	--	-	-	-
CL1273.Contig2_MrAnG	564	14	1.0967	--	--	--	--	--	--	--	--	--	--	--	--	--	--	--	--	--	--	--	--	--	--	-	-	-
CL1274.Contig1_MrAnG	855	27	1.3953	gi|307178988|gb|EFN67504.1|	63.5	1e-08	hypothetical protein EAG_02891 [Camponotus floridanus]	--	--	--	--	sp|P56959|FUS_MOUSE	109	8e-24	RNA-binding protein FUS OS=Mus musculus GN=Fus PE=2 SV=1	DR0392	64.7	2e-10	COG2823	Predicted periplasmic or secreted lipoprotein	K13098	6e-26	118	xtr:100038234	RNA-binding protein FUS	-	GO:0005488//binding	GO:0044424//intracellular part
CL1274.Contig2_MrAnG	1773	319	7.9494	gi|345490315|ref|XP_001606397.2|	357.5	1e-96	PREDICTED: hypothetical protein LOC100122794 [Nasonia vitripennis]	--	--	--	--	sp|Q28009|FUS_BOVIN	309	1e-83	RNA-binding protein FUS OS=Bos taurus GN=FUS PE=2 SV=2	XF0818	80.9	7e-15	COG2730	Endoglucanase	K13098	2e-98	360	nvi:100122794	RNA-binding protein FUS	-	GO:0005488//binding	-
CL1274.Contig3_MrAnG	1582	295	8.2389	gi|345490315|ref|XP_001606397.2|	67.4	2e-09	PREDICTED: hypothetical protein LOC100122794 [Nasonia vitripennis]	--	--	--	--	sp|Q27294|CAZ_DROME	275	2e-73	RNA-binding protein cabeza OS=Drosophila melanogaster GN=caz PE=2 SV=2	XF0818	80.9	6e-15	COG2730	Endoglucanase	K13098	9e-87	321	nvi:100122794	RNA-binding protein FUS	-	-	-
CL1274.Contig4_MrAnG	1974	104	2.3278	gi|322792857|gb|EFZ16690.1|	377.1	1e-102	hypothetical protein SINV_10530 [Solenopsis invicta]	--	--	--	--	sp|P56959|FUS_MOUSE	340	7e-93	RNA-binding protein FUS OS=Mus musculus GN=Fus PE=2 SV=1	XF0818	80.9	8e-15	COG2730	Endoglucanase	K13098	2e-100	367	phu:Phum_PHUM175000	RNA-binding protein FUS	-	GO:0097159//organic cyclic compound binding;GO:1901363	GO:0044424//intracellular part
CL1275.Contig1_MrAnG	533	135	11.1908	gi|340711809|ref|XP_003394461.1|	81.6	1e-14	PREDICTED: UPF0547 protein C16orf87 homolog [Bombus terrestris] >gi|350402418|ref|XP_003486476.1| PREDICTED: UPF0547 protein C16orf87 homolog [Bombus impatiens]	--	--	--	--	sp|O17966|TOP1_CAEEL	52.0	7e-07	DNA topoisomerase 1 OS=Caenorhabditis elegans GN=top-1 PE=2 SV=1	--	--	--	--	--	K03163	2e-06	52.0	cel:M01E5.5	DNA topoisomerase I [EC:5.99.1.2]	-	-	-
CL1275.Contig2_MrAnG	503	26	2.2838	gi|340711809|ref|XP_003394461.1|	82.0	1e-14	PREDICTED: UPF0547 protein C16orf87 homolog [Bombus terrestris] >gi|350402418|ref|XP_003486476.1| PREDICTED: UPF0547 protein C16orf87 homolog [Bombus impatiens]	--	--	--	--	sp|O17966|TOP1_CAEEL	51.2	1e-06	DNA topoisomerase 1 OS=Caenorhabditis elegans GN=top-1 PE=2 SV=1	--	--	--	--	--	K03163	3e-06	51.2	cel:M01E5.5	DNA topoisomerase I [EC:5.99.1.2]	-	-	-
CL1276.Contig1_MrAnG	241	15	2.7500	--	--	--	--	--	--	--	--	--	--	--	--	--	--	--	--	--	--	--	--	--	--	-	-	-
CL1276.Contig2_MrAnG	421	29	3.0435	--	--	--	--	--	--	--	--	--	--	--	--	--	--	--	--	--	--	--	--	--	--	-	-	-
CL1277.Contig1_MrAnG	1706	344	8.9091	gi|405968076|gb|EKC33178.1|	79.7	5e-13	UPF0636 protein C4orf41-like protein [Crassostrea gigas]	--	--	--	--	sp|A0AUT1|TCHP_XENLA	241	4e-63	Trichoplein keratin filament-binding protein OS=Xenopus laevis GN=tchp PE=2 SV=1	MK0690	73.9	8e-13	COG0419	ATPase involved in DNA repair	K10352	2e-37	157	cin:100176037	myosin heavy chain	GO:0044763	-	GO:0044444//cytoplasmic part;GO:0044430//cytoskeletal part;GO:0016020//membrane;GO:0071944//cell periphery
CL1277.Contig2_MrAnG	523	4	0.3379	gi|426247421|ref|XP_004017484.1|	97.4	3e-19	PREDICTED: trichoplein keratin filament-binding protein [Ovis aries]	--	--	--	--	sp|Q9BT92|TCHP_HUMAN	95.5	5e-20	Trichoplein keratin filament-binding protein OS=Homo sapiens GN=TCHP PE=1 SV=1	--	--	--	--	--	K10352	3e-15	81.3	cin:100176037	myosin heavy chain	GO:0030308//negative regulation of cell growth;GO:0006915//apoptotic process	GO:0005515//protein binding	GO:0005886//plasma membrane;GO:0045179//apical cortex;GO:0005813//centrosome;GO:0005739//mitochondrion;GO:0045095//keratin filament
CL1278.Contig1_MrAnG	1353	133	4.3432	--	--	--	--	--	--	--	--	--	--	--	--	--	--	--	--	--	--	--	--	--	--	-	-	-
CL1278.Contig2_MrAnG	1329	75	2.4934	--	--	--	--	--	--	--	--	--	--	--	--	--	--	--	--	--	--	--	--	--	--	-	-	-
CL1278.Contig3_MrAnG	4159	22	0.2337	gi|189240894|ref|XP_972548.2|	676.0	0.0	PREDICTED: similar to partitioning defective 3, par-3 [Tribolium castaneum]	gi|328719477|ref|XM_001943148.2|	65.9	2e-06	PREDICTED: Acyrthosiphon pisum partitioning defective 3 homolog, transcript variant 1 (LOC100162138), mRNA	sp|Q8TEW0|PARD3_HUMAN	322	4e-87	Partitioning defective 3 homolog OS=Homo sapiens GN=PARD3 PE=1 SV=2	--	--	--	--	--	K04237	0.0	676	tca:661284	partitioning defective protein 3	GO:0048699//generation of neurons;GO:0007163//establishment or maintenance of cell polarity;GO:0045165//cell fate commitment;GO:0016337//cell-cell adhesion;GO:0051301//cell division;GO:0022607//cellular component assembly;GO:0008105//asymmetric protein localization;GO:0030707//ovarian follicle cell development;GO:0007308//oocyte construction;GO:0009790//embryo development;GO:0050794//regulation o…	GO:0005488//binding	GO:0071944//cell periphery;GO:0043296//apical junction complex;GO:0005913//cell-cell adherens junction
CL1278.Contig4_MrAnG	4390	159	1.6002	gi|328719478|ref|XP_001943183.2|	686.4	0.0	PREDICTED: partitioning defective 3 homolog isoform 1 [Acyrthosiphon pisum]	gi|291233446|ref|XM_002736618.1|	69.9	1e-07	PREDICTED: Saccoglossus kowalevskii partitioning-defective protein 3 homolog (LOC100371218), mRNA	sp|Q8TEW0|PARD3_HUMAN	381	6e-105	Partitioning defective 3 homolog OS=Homo sapiens GN=PARD3 PE=1 SV=2	--	--	--	--	--	K04237	0.0	672	api:100162138	partitioning defective protein 3	GO:0048699//generation of neurons;GO:0007163//establishment or maintenance of cell polarity;GO:0045165//cell fate commitment;GO:0016337//cell-cell adhesion;GO:0051301//cell division;GO:0022607//cellular component assembly;GO:0008105//asymmetric protein localization;GO:0030707//ovarian follicle cell development;GO:0007308//oocyte construction;GO:0009790//embryo development;GO:0050794//regulation o…	GO:0005488//binding	GO:0071944//cell periphery;GO:0043296//apical junction complex;GO:0005913//cell-cell adherens junction
CL1279.Contig1_MrAnG	336	28	3.6819	--	--	--	--	--	--	--	--	--	--	--	--	--	--	--	--	--	--	--	--	--	--	-	-	-
CL1279.Contig2_MrAnG	329	22	2.9545	--	--	--	--	--	--	--	--	--	--	--	--	--	--	--	--	--	--	--	--	--	--	-	-	-
CL1279.Contig3_MrAnG	252	16	2.8053	--	--	--	--	--	--	--	--	--	--	--	--	--	--	--	--	--	--	--	--	--	--	-	-	-
CL1279.Contig4_MrAnG	203	7	1.5235	--	--	--	--	--	--	--	--	--	--	--	--	--	--	--	--	--	--	--	--	--	--	-	-	-
CL128.Contig1_MrAnG	2253	4272	83.7769	gi|125901786|gb|ABN58713.1|	102.1	1e-19	gag-like protein [Biomphalaria glabrata]	--	--	--	--	sp|Q8SSQ0|GEFR_DICDI	71.6	7e-12	Ras guanine nucleotide exchange factor R OS=Dictyostelium discoideum GN=gefR PE=1 SV=1	--	--	--	--	--	K15076	2e-06	55.5	nvi:100123609	transcription elongation factor B, polypeptide 3	-	-	-
CL1280.Contig1_MrAnG	512	41	3.5381	--	--	--	--	--	--	--	--	--	--	--	--	--	--	--	--	--	--	--	--	--	--	-	-	-
CL1280.Contig2_MrAnG	745	71	4.2107	--	--	--	--	--	--	--	--	--	--	--	--	--	--	--	--	--	--	--	--	--	--	-	-	-
CL1281.Contig1_MrAnG	361	56	6.8539	--	--	--	--	--	--	--	--	--	--	--	--	--	--	--	--	--	--	--	--	--	--	-	-	-
CL1282.Contig1_MrAnG	486	20	1.8182	gi|297670004|ref|XP_002813170.1|	52.8	6e-06	PREDICTED: uncharacterized protein LOC100442257 [Pongo abelii]	--	--	--	--	sp|Q75JC9|Y8484_DICDI	54.3	1e-07	Uncharacterized protein DDB_G0271670 OS=Dictyostelium discoideum GN=DDB_G0271670 PE=4 SV=1	--	--	--	--	--	--	--	--	--	--	-	-	-
CL1282.Contig2_MrAnG	508	20	1.7395	gi|297670004|ref|XP_002813170.1|	52.8	7e-06	PREDICTED: uncharacterized protein LOC100442257 [Pongo abelii]	--	--	--	--	sp|Q17RH7|TPRXL_HUMAN	49.7	3e-06	Putative protein TPRXL OS=Homo sapiens GN=TPRXL PE=5 SV=2	--	--	--	--	--	--	--	--	--	--	-	-	-
CL1283.Contig1_MrAnG	1383	100	3.1947	gi|410925823|ref|XP_003976379.1|	393.7	1e-107	PREDICTED: D-threo-3-hydroxyaspartate dehydratase-like [Takifugu rubripes]	--	--	--	--	--	--	--	--	SPAC1039.06	177	5e-44	COG3616	Predicted amino acid aldolase or racemase	--	--	--	--	--	-	-	-
CL1283.Contig2_MrAnG	1429	80	2.4735	gi|410925823|ref|XP_003976379.1|	393.7	1e-107	PREDICTED: D-threo-3-hydroxyaspartate dehydratase-like [Takifugu rubripes]	--	--	--	--	--	--	--	--	SPAC1039.06	177	5e-44	COG3616	Predicted amino acid aldolase or racemase	--	--	--	--	--	-	-	-
CL1284.Contig1_MrAnG	215	21	4.3155	--	--	--	--	--	--	--	--	--	--	--	--	--	--	--	--	--	--	--	--	--	--	-	-	-
CL1285.Contig1_MrAnG	386	32	3.6628	gi|255068805|emb|CBA11992.1|	25.4	1e-32	endonuclease-reverse transcriptase HmRTE-e01 [Heliconius melpomene]	--	--	--	--	sp|Q03274|PO22_POPJA	54.7	5e-08	Retrovirus-related Pol polyprotein from type-1 retrotransposable element R2 (Fragment) OS=Popillia japonica PE=4 SV=1	--	--	--	--	--	K06478	1e-09	62.0	acs:100563672	protein tyrosine phosphatase, receptor type, C [EC:3.1.3.48]	-	-	-
CL1286.Contig1_MrAnG	224	25	4.9311	--	--	--	--	--	--	--	--	--	--	--	--	--	--	--	--	--	--	--	--	--	--	-	-	-
CL1286.Contig2_MrAnG	568	483	37.5710	--	--	--	--	--	--	--	--	--	--	--	--	--	--	--	--	--	--	--	--	--	--	-	-	-
CL1286.Contig3_MrAnG	251	117	20.5952	--	--	--	--	gi|242099008|emb|FN402056.1|	63.9	3e-07	Equus caballus microsatellite DNA, locus ABGe12846	--	--	--	--	--	--	--	--	--	--	--	--	--	--	-	-	-
CL1286.Contig4_MrAnG	263	147	24.6954	--	--	--	--	--	--	--	--	--	--	--	--	--	--	--	--	--	--	--	--	--	--	-	-	-
CL1287.Contig1_MrAnG	2066	30	0.6416	gi|195019982|ref|XP_001985095.1|	78.6	1e-12	GH14694 [Drosophila grimshawi] >gi|193898577|gb|EDV97443.1| GH14694 [Drosophila grimshawi]	--	--	--	--	sp|Q503M4|MT12B_DANRE	71.6	6e-12	Monocarboxylate transporter 12-B OS=Danio rerio GN=slc16a12b PE=2 SV=1	--	--	--	--	--	K11810	2e-11	71.6	dre:449947	MFS transporter, MCP family, solute carrier family 16 (monocarboxylic acid transporters), member 12	-	-	-
CL1287.Contig2_MrAnG	2139	81	1.6731	gi|115533490|ref|NP_001041268.1|	82.4	1e-13	Protein PES-22, isoform c [Caenorhabditis elegans] >gi|351064315|emb|CCD72669.1| Protein MCT-4, isoform c [Caenorhabditis elegans]	--	--	--	--	sp|Q503M4|MT12B_DANRE	71.6	6e-12	Monocarboxylate transporter 12-B OS=Danio rerio GN=slc16a12b PE=2 SV=1	--	--	--	--	--	K11810	2e-11	71.6	dre:449947	MFS transporter, MCP family, solute carrier family 16 (monocarboxylic acid transporters), member 12	-	-	-
CL1288.Contig1_MrAnG	324	26	3.5455	--	--	--	--	--	--	--	--	--	--	--	--	--	--	--	--	--	--	--	--	--	--	-	-	-
CL1289.Contig1_MrAnG	452	22	2.1505	--	--	--	--	--	--	--	--	--	--	--	--	--	--	--	--	--	--	--	--	--	--	-	-	-
CL1289.Contig2_MrAnG	355	14	1.7424	--	--	--	--	--	--	--	--	--	--	--	--	--	--	--	--	--	--	--	--	--	--	-	-	-
CL129.Contig1_MrAnG	591	95	7.1022	--	--	--	--	--	--	--	--	--	--	--	--	--	--	--	--	--	--	--	--	--	--	-	-	-
CL1290.Contig1_MrAnG	222	34	6.7668	--	--	--	--	--	--	--	--	--	--	--	--	--	--	--	--	--	--	--	--	--	--	-	-	-
CL1290.Contig2_MrAnG	273	38	6.1500	--	--	--	--	--	--	--	--	--	--	--	--	--	--	--	--	--	--	--	--	--	--	-	-	-
CL1291.Contig1_MrAnG	365	41	4.9630	--	--	--	--	--	--	--	--	--	--	--	--	--	--	--	--	--	--	--	--	--	--	-	-	-
CL1292.Contig1_MrAnG	760	298	17.3244	--	--	--	--	--	--	--	--	--	--	--	--	--	--	--	--	--	--	--	--	--	--	-	-	-
CL1293.Contig1_MrAnG	1156	184	7.0326	--	--	--	--	--	--	--	--	--	--	--	--	--	--	--	--	--	--	--	--	--	--	-	-	-
CL1294.Contig1_MrAnG	239	10	1.8487	--	--	--	--	--	--	--	--	--	--	--	--	--	--	--	--	--	--	--	--	--	--	-	-	-
CL1294.Contig2_MrAnG	379	50	5.8289	--	--	--	--	--	--	--	--	--	--	--	--	--	--	--	--	--	--	--	--	--	--	-	-	-
CL1295.Contig1_MrAnG	417	13	1.3774	--	--	--	--	gi|304376981|gb|AC241717.3|	69.9	9e-09	Rattus norvegicus Y Chr BAC RNECO-69D11 (Amplicon Express Rat SHR-Akr (EcoR1 Digest) BAC library) complete sequence	--	--	--	--	--	--	--	--	--	--	--	--	--	--	-	-	-
CL1295.Contig2_MrAnG	389	10	1.1358	--	--	--	--	gi|304376981|gb|AC241717.3|	69.9	9e-09	Rattus norvegicus Y Chr BAC RNECO-69D11 (Amplicon Express Rat SHR-Akr (EcoR1 Digest) BAC library) complete sequence	--	--	--	--	--	--	--	--	--	--	--	--	--	--	-	-	-
CL1296.Contig1_MrAnG	706	1774	111.0205	--	--	--	--	--	--	--	--	--	--	--	--	--	--	--	--	--	--	--	--	--	--	-	-	-
CL1296.Contig2_MrAnG	630	190	13.3250	--	--	--	--	--	--	--	--	--	--	--	--	--	--	--	--	--	--	--	--	--	--	-	-	-
CL1297.Contig1_MrAnG	404	36	3.9371	--	--	--	--	--	--	--	--	--	--	--	--	--	--	--	--	--	--	--	--	--	--	-	-	-
CL1297.Contig2_MrAnG	535	66	5.4506	--	--	--	--	--	--	--	--	--	--	--	--	--	--	--	--	--	--	--	--	--	--	-	-	-
CL1297.Contig3_MrAnG	238	29	5.3836	--	--	--	--	--	--	--	--	--	--	--	--	--	--	--	--	--	--	--	--	--	--	-	-	-
CL1297.Contig4_MrAnG	715	50	3.0897	--	--	--	--	--	--	--	--	--	--	--	--	--	--	--	--	--	--	--	--	--	--	-	-	-
CL1297.Contig5_MrAnG	689	51	3.2704	--	--	--	--	--	--	--	--	--	--	--	--	--	--	--	--	--	--	--	--	--	--	-	-	-
CL1297.Contig6_MrAnG	696	1083	68.7501	--	--	--	--	--	--	--	--	--	--	--	--	--	--	--	--	--	--	--	--	--	--	-	-	-
CL1297.Contig7_MrAnG	555	30	2.3883	--	--	--	--	--	--	--	--	--	--	--	--	--	--	--	--	--	--	--	--	--	--	-	-	-
CL1297.Contig8_MrAnG	874	1193	60.3092	--	--	--	--	--	--	--	--	--	--	--	--	--	--	--	--	--	--	--	--	--	--	-	-	-
CL1298.Contig1_MrAnG	2363	217	4.0574	gi|332241050|ref|XP_003269701.1|	615.1	5e-174	PREDICTED: protein Hook homolog 3 [Nomascus leucogenys]	--	--	--	--	sp|Q86VS8|HOOK3_HUMAN	613	4e-175	Protein Hook homolog 3 OS=Homo sapiens GN=HOOK3 PE=1 SV=2	PAB0812	82.8	2e-15	COG0419	ATPase involved in DNA repair	K11498	4e-20	100	dwi:Dwil_GK14900	centromeric protein E	GO:0071539//protein localization to centrosome;GO:0097150//neuronal stem cell maintenance;GO:0034454//microtubule anchoring at centrosome;GO:0022027//interkinetic nuclear migration;GO:0050768//negative regulation of neurogenesis;GO:0008333//endosome to lysosome transport;GO:0031122//cytoplasmic microtubule organization;GO:0045022//early endosome to late endosome transport;GO:0051645//Golgi locali…	GO:0008017//microtubule binding;GO:0042802//identical protein binding	GO:0070695//FHF complex;GO:0030897//HOPS complex;GO:0034451//centriolar satellite;GO:0005801//cis-Golgi network;GO:0005794//Golgi apparatus;GO:0000242//pericentriolar material
CL1298.Contig2_MrAnG	2428	113	2.0563	gi|332241050|ref|XP_003269701.1|	615.1	5e-174	PREDICTED: protein Hook homolog 3 [Nomascus leucogenys]	--	--	--	--	sp|Q86VS8|HOOK3_HUMAN	613	4e-175	Protein Hook homolog 3 OS=Homo sapiens GN=HOOK3 PE=1 SV=2	PAB0812	82.8	3e-15	COG0419	ATPase involved in DNA repair	K11498	4e-20	100	dwi:Dwil_GK14900	centromeric protein E	GO:0071539//protein localization to centrosome;GO:0097150//neuronal stem cell maintenance;GO:0034454//microtubule anchoring at centrosome;GO:0022027//interkinetic nuclear migration;GO:0050768//negative regulation of neurogenesis;GO:0008333//endosome to lysosome transport;GO:0031122//cytoplasmic microtubule organization;GO:0045022//early endosome to late endosome transport;GO:0051645//Golgi locali…	GO:0008017//microtubule binding;GO:0042802//identical protein binding	GO:0070695//FHF complex;GO:0030897//HOPS complex;GO:0034451//centriolar satellite;GO:0005801//cis-Golgi network;GO:0005794//Golgi apparatus;GO:0000242//pericentriolar material
CL1298.Contig3_MrAnG	2459	3	0.0539	gi|332241050|ref|XP_003269701.1|	615.1	5e-174	PREDICTED: protein Hook homolog 3 [Nomascus leucogenys]	--	--	--	--	sp|Q86VS8|HOOK3_HUMAN	613	4e-175	Protein Hook homolog 3 OS=Homo sapiens GN=HOOK3 PE=1 SV=2	PAB0812	82.8	3e-15	COG0419	ATPase involved in DNA repair	K11498	4e-20	100	dwi:Dwil_GK14900	centromeric protein E	GO:0071539//protein localization to centrosome;GO:0097150//neuronal stem cell maintenance;GO:0034454//microtubule anchoring at centrosome;GO:0022027//interkinetic nuclear migration;GO:0050768//negative regulation of neurogenesis;GO:0008333//endosome to lysosome transport;GO:0031122//cytoplasmic microtubule organization;GO:0045022//early endosome to late endosome transport;GO:0051645//Golgi locali…	GO:0008017//microtubule binding;GO:0042802//identical protein binding	GO:0070695//FHF complex;GO:0030897//HOPS complex;GO:0034451//centriolar satellite;GO:0005801//cis-Golgi network;GO:0005794//Golgi apparatus;GO:0000242//pericentriolar material
CL1299.Contig1_MrAnG	284	36	5.6007	--	--	--	--	--	--	--	--	--	--	--	--	--	--	--	--	--	--	--	--	--	--	-	-	-
CL1299.Contig2_MrAnG	309	17	2.4308	--	--	--	--	--	--	--	--	--	--	--	--	--	--	--	--	--	--	--	--	--	--	-	-	-
CL13.Contig10_MrAnG	281	0	0.0000	--	--	--	--	--	--	--	--	--	--	--	--	--	--	--	--	--	--	--	--	--	--	-	-	-
CL13.Contig11_MrAnG	252	12	2.1039	--	--	--	--	--	--	--	--	--	--	--	--	--	--	--	--	--	--	--	--	--	--	-	-	-
CL13.Contig1_MrAnG	945	244	11.4081	--	--	--	--	gi|3849824|gb|AC005900.1|AC005900	67.9	8e-08	Homo sapiens chromosome 17, clone hRPK.998_F_8, complete sequence	--	--	--	--	--	--	--	--	--	--	--	--	--	--	-	-	-
CL13.Contig2_MrAnG	457	201	19.4328	--	--	--	--	--	--	--	--	--	--	--	--	--	--	--	--	--	--	--	--	--	--	-	-	-
CL13.Contig3_MrAnG	279	69	10.9270	--	--	--	--	--	--	--	--	--	--	--	--	--	--	--	--	--	--	--	--	--	--	-	-	-
CL13.Contig4_MrAnG	658	134	8.9977	--	--	--	--	gi|71648586|gb|AC161921.5|	63.9	9e-07	Mus musculus chromosome 1, clone RP24-402C17, complete sequence	--	--	--	--	--	--	--	--	--	--	--	--	--	--	-	-	-
CL13.Contig5_MrAnG	1025	202	8.7073	--	--	--	--	--	--	--	--	--	--	--	--	--	--	--	--	--	--	--	--	--	--	-	-	-
CL13.Contig6_MrAnG	212	14	2.9177	--	--	--	--	--	--	--	--	--	--	--	--	--	--	--	--	--	--	--	--	--	--	-	-	-
CL13.Contig7_MrAnG	1878	1021	24.0206	--	--	--	--	--	--	--	--	--	--	--	--	--	--	--	--	--	--	--	--	--	--	-	-	-
CL13.Contig8_MrAnG	209	11	2.3254	--	--	--	--	--	--	--	--	--	--	--	--	--	--	--	--	--	--	--	--	--	--	-	-	-
CL13.Contig9_MrAnG	1403	13733	432.4762	--	--	--	--	--	--	--	--	--	--	--	--	--	--	--	--	--	--	--	--	--	--	-	-	-
CL130.Contig1_MrAnG	534	14	1.1584	--	--	--	--	--	--	--	--	--	--	--	--	--	--	--	--	--	--	--	--	--	--	-	-	-
CL130.Contig2_MrAnG	361	11	1.3463	--	--	--	--	--	--	--	--	--	--	--	--	--	--	--	--	--	--	--	--	--	--	-	-	-
CL1300.Contig1_MrAnG	217	30	6.1082	--	--	--	--	--	--	--	--	--	--	--	--	--	--	--	--	--	--	--	--	--	--	-	-	-
CL1301.Contig1_MrAnG	630	14	0.9818	gi|260816940|ref|XP_002603345.1|	125.2	2e-27	hypothetical protein BRAFLDRAFT_113988 [Branchiostoma floridae] >gi|229288664|gb|EEN59356.1| hypothetical protein BRAFLDRAFT_113988 [Branchiostoma floridae]	--	--	--	--	sp|Q86X83|COMD2_HUMAN	113	3e-25	COMM domain-containing protein 2 OS=Homo sapiens GN=COMMD2 PE=1 SV=2	--	--	--	--	--	--	--	--	--	--	-	GO:0005515//protein binding	-
CL1301.Contig2_MrAnG	856	54	2.7872	gi|332022229|gb|EGI62544.1|	155.2	3e-36	COMM domain-containing protein 2 [Acromyrmex echinatior]	--	--	--	--	sp|Q5R610|COMD2_PONAB	142	7e-34	COMM domain-containing protein 2 OS=Pongo abelii GN=COMMD2 PE=2 SV=1	--	--	--	--	--	--	--	--	--	--	-	GO:0005515//protein binding	-
CL1302.Contig1_MrAnG	573	52	4.0096	--	--	--	--	gi|6624940|emb|AL121756.14|	61.9	3e-06	Human DNA sequence from clone RP4-726C3 on chromosome 20, complete sequence	--	--	--	--	--	--	--	--	--	--	--	--	--	--	-	-	-
CL1302.Contig2_MrAnG	333	26	3.4497	--	--	--	--	--	--	--	--	--	--	--	--	--	--	--	--	--	--	--	--	--	--	-	-	-
CL1302.Contig3_MrAnG	725	54	3.2909	--	--	--	--	gi|6624940|emb|AL121756.14|	61.9	4e-06	Human DNA sequence from clone RP4-726C3 on chromosome 20, complete sequence	--	--	--	--	--	--	--	--	--	--	--	--	--	--	-	-	-
CL1303.Contig1_MrAnG	357	0	0.0000	--	--	--	--	gi|14625559|emb|AL354938.12|	61.9	2e-06	Human DNA sequence from clone RP11-86L19 on chromosome 9, complete sequence	--	--	--	--	--	--	--	--	--	--	--	--	--	--	-	-	-
CL1303.Contig2_MrAnG	583	102	7.7301	--	--	--	--	gi|14625559|emb|AL354938.12|	61.9	3e-06	Human DNA sequence from clone RP11-86L19 on chromosome 9, complete sequence	--	--	--	--	--	--	--	--	--	--	--	--	--	--	-	-	-
CL1306.Contig1_MrAnG	335	1	0.1319	--	--	--	--	--	--	--	--	--	--	--	--	--	--	--	--	--	--	--	--	--	--	-	-	-
CL1306.Contig2_MrAnG	736	22	1.3207	--	--	--	--	--	--	--	--	--	--	--	--	--	--	--	--	--	--	--	--	--	--	-	-	-
CL1306.Contig3_MrAnG	498	2	0.1774	--	--	--	--	--	--	--	--	--	--	--	--	--	--	--	--	--	--	--	--	--	--	-	-	-
CL1307.Contig1_MrAnG	833	314	16.6548	--	--	--	--	--	--	--	--	--	--	--	--	--	--	--	--	--	--	--	--	--	--	-	-	-
CL1307.Contig2_MrAnG	898	805	39.6072	--	--	--	--	--	--	--	--	--	--	--	--	--	--	--	--	--	--	--	--	--	--	-	-	-
CL1307.Contig3_MrAnG	250	29	5.1252	--	--	--	--	--	--	--	--	--	--	--	--	--	--	--	--	--	--	--	--	--	--	-	-	-
CL1308.Contig1_MrAnG	1012	121	5.2827	--	--	--	--	--	--	--	--	--	--	--	--	--	--	--	--	--	--	--	--	--	--	-	-	-
CL1308.Contig2_MrAnG	919	102	4.9039	--	--	--	--	--	--	--	--	--	--	--	--	--	--	--	--	--	--	--	--	--	--	-	-	-
CL1309.Contig1_MrAnG	589	50	3.7507	--	--	--	--	--	--	--	--	--	--	--	--	--	--	--	--	--	--	--	--	--	--	-	-	-
CL1310.Contig1_MrAnG	3902	6612	74.8687	gi|91091536|ref|XP_970641.1|	807.0	0.0	PREDICTED: similar to Asparaginyl-tRNA synthetase CG10687-PA [Tribolium castaneum] >gi|270000923|gb|EEZ97370.1| hypothetical protein TcasGA2_TC011193 [Tribolium castaneum]	gi|459319618|gb|GAFX01019354.1|	73.8	6e-09	TSA: Dendroctonus ponderosae Dendroctonus_ponderosae_Newbler_isotig18298 transcribed RNA sequence	sp|Q2KJG3|SYNC_BOVIN	775	0.0	Asparagine--tRNA ligase, cytoplasmic OS=Bos taurus GN=NARS PE=2 SV=3	YHR019c	538	3e-152	COG0017	Aspartyl/asparaginyl-tRNA synthetases	K01893	0.0	806	tca:659223	asparaginyl-tRNA synthetase [EC:6.1.1.22]	GO:0006421//asparaginyl-tRNA aminoacylation	GO:0004816//asparagine-tRNA ligase activity;GO:0003676//nucleic acid binding;GO:0005524//ATP binding	GO:0005737//cytoplasm
CL1310.Contig2_MrAnG	827	935	49.9529	--	--	--	--	--	--	--	--	--	--	--	--	--	--	--	--	--	--	--	--	--	--	-	-	-
CL1311.Contig1_MrAnG	967	175	7.9959	gi|449686286|ref|XP_004211130.1|	120.2	1e-25	PREDICTED: uncharacterized protein LOC101236621, partial [Hydra magnipapillata]	--	--	--	--	--	--	--	--	--	--	--	--	--	K14209	2e-07	57.0	hmg:100204140	solute carrier family 36 (proton-coupled amino acid transporter)	-	-	-
CL1311.Contig2_MrAnG	2427	1967	35.8087	gi|449686286|ref|XP_004211130.1|	174.9	1e-41	PREDICTED: uncharacterized protein LOC101236621, partial [Hydra magnipapillata]	--	--	--	--	--	--	--	--	--	--	--	--	--	K14209	7e-07	57.0	hmg:100204140	solute carrier family 36 (proton-coupled amino acid transporter)	-	-	-
CL1312.Contig1_MrAnG	501	6	0.5291	gi|340710551|ref|XP_003393851.1|	237.3	2e-61	PREDICTED: programmed cell death protein 6-like isoform 1 [Bombus terrestris] >gi|350415410|ref|XP_003490631.1| PREDICTED: programmed cell death protein 6-like isoform 1 [Bombus impatiens]	gi|195453668|ref|XM_002073852.1|	63.9	7e-07	Drosophila willistoni GK14354 (Dwil\GK14354), mRNA	sp|P12815|PDCD6_MOUSE	205	4e-53	Programmed cell death protein 6 OS=Mus musculus GN=Pdcd6 PE=1 SV=2	--	--	--	--	--	K07359	2e-60	231	dpo:Dpse_GA27481	calcium/calmodulin-dependent protein kinase kinase [EC:2.7.11.17]	-	GO:0005509//calcium ion binding	-
CL1312.Contig2_MrAnG	519	39	3.3201	gi|322796929|gb|EFZ19281.1|	251.5	1e-65	hypothetical protein SINV_09251 [Solenopsis invicta]	gi|195453668|ref|XM_002073852.1|	63.9	7e-07	Drosophila willistoni GK14354 (Dwil\GK14354), mRNA	sp|P12815|PDCD6_MOUSE	213	2e-55	Programmed cell death protein 6 OS=Mus musculus GN=Pdcd6 PE=1 SV=2	--	--	--	--	--	K07359	8e-65	246	dpo:Dpse_GA27481	calcium/calmodulin-dependent protein kinase kinase [EC:2.7.11.17]	-	GO:0005509//calcium ion binding	-
CL1313.Contig1_MrAnG	419	3	0.3163	--	--	--	--	--	--	--	--	--	--	--	--	--	--	--	--	--	--	--	--	--	--	-	-	-
CL1313.Contig2_MrAnG	1284	7	0.2409	gi|465986338|gb|EMP37116.1|	149.8	2e-34	Arginine/serine-rich coiled-coil protein 2 [Chelonia mydas]	--	--	--	--	sp|A6QLS2|RSRC2_BOVIN	143	9e-34	Arginine/serine-rich coiled-coil protein 2 OS=Bos taurus GN=RSRC2 PE=2 SV=2	PA2976	69.7	1e-11	COG1530	Ribonucleases G and E	K13170	1e-21	105	ame:726190	splicing factor, arginine/serine-rich 18	-	-	-
CL1313.Contig3_MrAnG	1329	10	0.3325	gi|383856022|ref|XP_003703509.1|	53.9	1e-30	PREDICTED: uncharacterized protein LOC100877322 [Megachile rotundata]	--	--	--	--	sp|Q5PQR4|RSRC2_RAT	108	6e-30	Arginine/serine-rich coiled-coil protein 2 OS=Rattus norvegicus GN=Rsrc2 PE=2 SV=1	SPAC140.02	51.2	4e-06	COG0724	RNA-binding proteins (RRM domain)	K13108	2e-19	62.0	dmo:Dmoj_GI21565	smad nuclear-interacting protein 1	-	-	-
CL1313.Contig4_MrAnG	1315	8	0.2688	gi|193695280|ref|XP_001951783.1|	159.1	4e-37	PREDICTED: hypothetical protein LOC100166599 [Acyrthosiphon pisum]	--	--	--	--	sp|A6QLS2|RSRC2_BOVIN	143	1e-33	Arginine/serine-rich coiled-coil protein 2 OS=Bos taurus GN=RSRC2 PE=2 SV=2	PA2976	70.1	8e-12	COG1530	Ribonucleases G and E	K13091	1e-21	104	bmy:Bm1_08755	RNA-binding protein 39	-	-	-
CL1313.Contig5_MrAnG	1298	8	0.2723	gi|193695280|ref|XP_001951783.1|	30.0	8e-31	PREDICTED: hypothetical protein LOC100166599 [Acyrthosiphon pisum]	--	--	--	--	sp|Q5PQR4|RSRC2_RAT	108	6e-30	Arginine/serine-rich coiled-coil protein 2 OS=Rattus norvegicus GN=Rsrc2 PE=2 SV=1	--	--	--	--	--	K13091	3e-18	73.2	bmy:Bm1_08755	RNA-binding protein 39	-	-	-
CL1314.Contig1_MrAnG	513	906	78.0307	--	--	--	--	--	--	--	--	--	--	--	--	--	--	--	--	--	--	--	--	--	--	-	-	-
CL1315.Contig1_MrAnG	797	19	1.0533	gi|351704746|gb|EHB07665.1|	73.2	1e-11	hypothetical protein GW7_08078 [Heterocephalus glaber]	--	--	--	--	sp|Q54J55|MYBX_DICDI	82.8	8e-16	Myb-like protein X OS=Dictyostelium discoideum GN=mybX PE=3 SV=1	aq_2032	65.5	1e-10	COG0532	Translation initiation factor 2 (IF-2; GTPase)	K04952	8e-15	81.3	rno:83686	cyclic nucleotide gated channel beta 1	-	-	-
CL1315.Contig2_MrAnG	1056	192	8.0333	gi|351704746|gb|EHB07665.1|	73.2	2e-11	hypothetical protein GW7_08078 [Heterocephalus glaber]	--	--	--	--	sp|Q54J55|MYBX_DICDI	82.8	1e-15	Myb-like protein X OS=Dictyostelium discoideum GN=mybX PE=3 SV=1	aq_2032	65.5	2e-10	COG0532	Translation initiation factor 2 (IF-2; GTPase)	K12494	4e-17	89.4	tca:657863	PH and SEC7 domain-containing protein	-	-	-
CL1316.Contig1_MrAnG	201	9	1.9783	--	--	--	--	--	--	--	--	--	--	--	--	--	--	--	--	--	--	--	--	--	--	-	-	-
CL1318.Contig1_MrAnG	1605	504	13.8743	--	--	--	--	--	--	--	--	--	--	--	--	--	--	--	--	--	--	--	--	--	--	-	-	-
CL1318.Contig2_MrAnG	1416	391	12.2002	--	--	--	--	--	--	--	--	--	--	--	--	--	--	--	--	--	--	--	--	--	--	-	-	-
CL1318.Contig3_MrAnG	779	235	13.3286	--	--	--	--	--	--	--	--	--	--	--	--	--	--	--	--	--	--	--	--	--	--	-	-	-
CL1318.Contig4_MrAnG	371	39	4.6446	--	--	--	--	--	--	--	--	--	--	--	--	--	--	--	--	--	--	--	--	--	--	-	-	-
CL1319.Contig1_MrAnG	1693	68	1.7746	--	--	--	--	--	--	--	--	--	--	--	--	--	--	--	--	--	--	--	--	--	--	-	-	-
CL1319.Contig2_MrAnG	1991	31	0.6879	--	--	--	--	--	--	--	--	--	--	--	--	--	--	--	--	--	--	--	--	--	--	-	-	-
CL1320.Contig1_MrAnG	305	31	4.4907	--	--	--	--	--	--	--	--	--	--	--	--	--	--	--	--	--	--	--	--	--	--	-	-	-
CL1321.Contig1_MrAnG	387	46	5.2517	--	--	--	--	--	--	--	--	--	--	--	--	--	--	--	--	--	--	--	--	--	--	-	-	-
CL1322.Contig1_MrAnG	537	9	0.7405	--	--	--	--	--	--	--	--	--	--	--	--	--	--	--	--	--	--	--	--	--	--	-	-	-
CL1322.Contig2_MrAnG	590	9	0.6740	--	--	--	--	--	--	--	--	--	--	--	--	--	--	--	--	--	--	--	--	--	--	-	-	-
CL1323.Contig1_MrAnG	1967	1127	25.3148	gi|156541194|ref|XP_001599545.1|	472.2	4e-131	PREDICTED: pre-mRNA-splicing factor SLU7-like [Nasonia vitripennis]	gi|291240864|ref|XM_002740291.1|	93.7	3e-15	PREDICTED: Saccoglossus kowalevskii DNA segment, Chr 11, ERATO Doi 730, expressed-like (LOC100374345), mRNA	sp|Q5U3F2|SLU7_DANRE	452	1e-126	Pre-mRNA-splicing factor SLU7 OS=Danio rerio GN=slu7 PE=2 SV=1	SPAC140.02	56.2	2e-07	COG0724	RNA-binding proteins (RRM domain)	K12819	5e-132	472	nvi:100114581	pre-mRNA-processing factor SLU7	-	GO:0005488//binding	-
CL1324.Contig1_MrAnG	439	1020	102.6574	--	--	--	--	gi|49533836|gb|AC121300.11|	60.0	9e-06	Mus musculus chromosome 6, clone RP23-408I12, complete sequence	--	--	--	--	--	--	--	--	--	--	--	--	--	--	-	-	-
CL1325.Contig1_MrAnG	979	126	5.6865	--	--	--	--	--	--	--	--	--	--	--	--	--	--	--	--	--	--	--	--	--	--	-	-	-
CL1326.Contig1_MrAnG	1097	21	0.8458	gi|91091838|ref|XP_967644.1|	221.5	6e-56	PREDICTED: similar to kynurenine formamidase [Tribolium castaneum] >gi|270000822|gb|EEZ97269.1| hypothetical protein TcasGA2_TC011070 [Tribolium castaneum]	--	--	--	--	sp|Q566U4|KFA_DANRE	200	4e-51	Kynurenine formamidase OS=Danio rerio GN=afmid PE=2 SV=2	mll5717	117	4e-26	COG0657	Esterase/lipase	K01432	8e-57	221	tca:655994	arylformamidase [EC:3.5.1.9]	GO:0019441//tryptophan catabolic process to kynurenine	-	GO:0005737//cytoplasm
CL1326.Contig2_MrAnG	1137	57	2.2150	gi|91091838|ref|XP_967644.1|	218.8	4e-55	PREDICTED: similar to kynurenine formamidase [Tribolium castaneum] >gi|270000822|gb|EEZ97269.1| hypothetical protein TcasGA2_TC011070 [Tribolium castaneum]	--	--	--	--	sp|Q566U4|KFA_DANRE	207	5e-53	Kynurenine formamidase OS=Danio rerio GN=afmid PE=2 SV=2	mll5717	117	4e-26	COG0657	Esterase/lipase	K01432	5e-56	218	tca:655994	arylformamidase [EC:3.5.1.9]	GO:0019441//tryptophan catabolic process to kynurenine	-	GO:0005737//cytoplasm
CL1327.Contig1_MrAnG	463	84	8.0159	gi|330801477|ref|XP_003288753.1|	52.4	7e-06	hypothetical protein DICPUDRAFT_79541 [Dictyostelium purpureum] >gi|325081187|gb|EGC34712.1| hypothetical protein DICPUDRAFT_79541 [Dictyostelium purpureum]	--	--	--	--	sp|Q75JC9|Y8484_DICDI	54.3	1e-07	Uncharacterized protein DDB_G0271670 OS=Dictyostelium discoideum GN=DDB_G0271670 PE=4 SV=1	--	--	--	--	--	K11584	6e-06	50.1	dwi:Dwil_GK11246	protein phosphatase 2 (formerly 2A), regulatory subunit B'	-	GO:0016787//hydrolase activity	-
CL1328.Contig1_MrAnG	213	18	3.7338	--	--	--	--	--	--	--	--	--	--	--	--	--	--	--	--	--	--	--	--	--	--	-	-	-
CL1328.Contig2_MrAnG	263	4	0.6720	--	--	--	--	--	--	--	--	--	--	--	--	--	--	--	--	--	--	--	--	--	--	-	-	-
CL1328.Contig3_MrAnG	243	28	5.0910	--	--	--	--	--	--	--	--	--	--	--	--	--	--	--	--	--	--	--	--	--	--	-	-	-
CL1328.Contig4_MrAnG	233	6	1.1378	--	--	--	--	--	--	--	--	--	--	--	--	--	--	--	--	--	--	--	--	--	--	-	-	-
CL1329.Contig1_MrAnG	501	606	53.4428	--	--	--	--	--	--	--	--	--	--	--	--	--	--	--	--	--	--	--	--	--	--	-	-	-
CL1329.Contig2_MrAnG	2302	1340	25.7190	--	--	--	--	--	--	--	--	--	--	--	--	--	--	--	--	--	--	--	--	--	--	-	-	-
CL1329.Contig3_MrAnG	2091	6859	144.9310	gi|443688062|gb|ELT90864.1|	185.7	8e-45	hypothetical protein CAPTEDRAFT_184037 [Capitella teleta]	--	--	--	--	sp|P37111|ACY1_PIG	174	5e-43	Aminoacylase-1 OS=Sus scrofa GN=ACY1 PE=1 SV=2	YJL172w	64.3	8e-10	COG0624	Acetylornithine deacetylase/Succinyl-diaminopimelate desuccinylase and related deacylases	K14677	2e-43	178	bfo:BRAFLDRAFT_262219	aminoacylase [EC:3.5.1.14]	GO:0071704;GO:0044238//primary metabolic process	GO:0004046//aminoacylase activity	-
CL1329.Contig4_MrAnG	2224	467	9.2776	--	--	--	--	--	--	--	--	--	--	--	--	--	--	--	--	--	--	--	--	--	--	-	-	-
CL133.Contig1_MrAnG	541	42	3.4301	--	--	--	--	--	--	--	--	--	--	--	--	--	--	--	--	--	--	--	--	--	--	-	-	-
CL133.Contig2_MrAnG	1000	67	2.9603	gi|270313067|gb|ACZ73615.1|	62.8	3e-08	gag-like protein [Adineta vaga]	--	--	--	--	--	--	--	--	--	--	--	--	--	--	--	--	--	--	-	-	-
CL1331.Contig1_MrAnG	281	101	15.8807	--	--	--	--	--	--	--	--	--	--	--	--	--	--	--	--	--	--	--	--	--	--	-	-	-
CL1332.Contig1_MrAnG	354	43	5.3669	--	--	--	--	--	--	--	--	--	--	--	--	--	--	--	--	--	--	--	--	--	--	-	-	-
CL1332.Contig2_MrAnG	218	13	2.6348	--	--	--	--	--	--	--	--	--	--	--	--	--	--	--	--	--	--	--	--	--	--	-	-	-
CL1333.Contig1_MrAnG	303	14	2.0415	gi|307180535|gb|EFN68500.1|	39.7	3e-14	Histone-lysine N-methyltransferase SETMAR [Camponotus floridanus]	--	--	--	--	--	--	--	--	--	--	--	--	--	--	--	--	--	--	-	-	-
CL1334.Contig1_MrAnG	801	0	0.0000	gi|321477864|gb|EFX88822.1|	145.6	2e-33	hypothetical protein DAPPUDRAFT_41538 [Daphnia pulex]	gi|354797631|gb|JN962132.1|	61.9	4e-06	Mus musculus targeted KO-first, conditional ready, lacZ-tagged mutant allele Zfp266:tm1a(EUCOMM)Wtsi; transgenic	sp|Q5HZE0|MCATL_RAT	124	3e-28	Mitochondrial carnitine/acylcarnitine carrier protein CACL OS=Rattus norvegicus GN=Slc25a29 PE=2 SV=1	--	--	--	--	--	K15109	1e-33	143	phu:Phum_PHUM347220	solute carrier family 25 (mitochondrial carnitine/acylcarnitine transporter), member 20/29	GO:0055085//transmembrane transport	-	GO:0016021//integral to membrane
CL1334.Contig2_MrAnG	1975	513	11.4764	gi|340719084|ref|XP_003397987.1|	318.9	6e-85	PREDICTED: mitochondrial carnitine/acylcarnitine carrier protein CACL-like isoform 1 [Bombus terrestris]	--	--	--	--	sp|Q08DK7|MCATL_BOVIN	288	3e-77	Mitochondrial carnitine/acylcarnitine carrier protein CACL OS=Bos taurus GN=SLC25A29 PE=2 SV=1	--	--	--	--	--	K15109	4e-85	316	aag:AaeL_AAEL008494	solute carrier family 25 (mitochondrial carnitine/acylcarnitine transporter), member 20/29	-	-	-
CL1335.Contig1_MrAnG	485	49	4.4638	--	--	--	--	--	--	--	--	--	--	--	--	--	--	--	--	--	--	--	--	--	--	-	-	-
CL1335.Contig2_MrAnG	437	24	2.4265	--	--	--	--	--	--	--	--	--	--	--	--	--	--	--	--	--	--	--	--	--	--	-	-	-
CL1336.Contig1_MrAnG	214	1	0.2065	--	--	--	--	--	--	--	--	--	--	--	--	--	--	--	--	--	--	--	--	--	--	-	-	-
CL1336.Contig2_MrAnG	398	40	4.4405	--	--	--	--	--	--	--	--	--	--	--	--	--	--	--	--	--	--	--	--	--	--	-	-	-
CL1337.Contig1_MrAnG	539	26	2.1313	gi|391347058|ref|XP_003747782.1|	55.8	1e-06	PREDICTED: diuretic hormone receptor-like [Metaseiulus occidentalis]	--	--	--	--	sp|Q16983|DIHR_ACHDO	52.0	7e-07	Diuretic hormone receptor OS=Acheta domesticus PE=2 SV=1	--	--	--	--	--	K04578	5e-07	54.3	aga:AgaP_AGAP005464	corticotropin releasing hormone receptor 1	-	-	-
CL1337.Contig2_MrAnG	717	60	3.6973	gi|158294221|ref|XP_315468.4|	126.7	1e-27	AGAP005465-PA [Anopheles gambiae str. PEST] >gi|157015463|gb|EAA11147.5| AGAP005465-PA [Anopheles gambiae str. PEST]	--	--	--	--	sp|Q16983|DIHR_ACHDO	122	1e-27	Diuretic hormone receptor OS=Acheta domesticus PE=2 SV=1	--	--	--	--	--	K04578	1e-28	126	aga:AgaP_AGAP005465	corticotropin releasing hormone receptor 1	GO:0007165//signal transduction	GO:0004871//signal transducer activity	-
CL1338.Contig1_MrAnG	254	57	9.9151	--	--	--	--	--	--	--	--	--	--	--	--	--	--	--	--	--	--	--	--	--	--	-	-	-
CL1339.Contig1_MrAnG	346	21	2.6816	--	--	--	--	--	--	--	--	--	--	--	--	--	--	--	--	--	--	--	--	--	--	-	-	-
CL134.Contig1_MrAnG	1460	628	19.0047	gi|254587315|emb|CAX83714.1|	32.3	3e-17	reverse transcriptase [Schistosoma japonicum]	--	--	--	--	--	--	--	--	--	--	--	--	--	K08633	9e-09	62.4	xtr:100494209	a disintegrin and metalloproteinase with thrombospondin motifs 19 [EC:3.4.24.-]	-	-	-
CL134.Contig2_MrAnG	415	45	4.7909	--	--	--	--	--	--	--	--	--	--	--	--	--	--	--	--	--	--	--	--	--	--	-	-	-
CL134.Contig3_MrAnG	255	25	4.3317	--	--	--	--	--	--	--	--	--	--	--	--	--	--	--	--	--	--	--	--	--	--	-	-	-
CL1340.Contig1_MrAnG	255	26	4.5049	--	--	--	--	--	--	--	--	--	--	--	--	--	--	--	--	--	--	--	--	--	--	-	-	-
CL1342.Contig1_MrAnG	446	153	15.1569	--	--	--	--	--	--	--	--	--	--	--	--	--	--	--	--	--	--	--	--	--	--	-	-	-
CL1343.Contig1_MrAnG	2226	150580	2988.7979	gi|403334965|gb|EJY66653.1|	205.7	9e-51	hypothetical protein OXYTRI_13058 [Oxytricha trifallax]	gi|110332422|gb|DQ642856.1|	3655	0.0	Macrobrachium rosebergii 18S ribosomal RNA gene, partial sequence	--	--	--	--	--	--	--	--	--	K05692	4e-07	57.8	ptr:746570	actin beta/gamma 1	-	-	-
CL1347.Contig1_MrAnG	448	7	0.6904	gi|91077948|ref|XP_966879.1|	141.4	1e-32	PREDICTED: similar to mitochondrial ribosome recycling factor [Tribolium castaneum] >gi|270002287|gb|EEZ98734.1| hypothetical protein TcasGA2_TC001287 [Tribolium castaneum]	--	--	--	--	sp|Q0VCQ4|RRFM_BOVIN	121	5e-28	Ribosome-recycling factor, mitochondrial OS=Bos taurus GN=MRRF PE=2 SV=1	CC1920	57.0	1e-08	COG0233	Ribosome recycling factor	K02838	2e-33	141	tca:655257	ribosome recycling factor	-	-	-
CL1347.Contig2_MrAnG	793	90	5.0145	gi|91077948|ref|XP_966879.1|	211.8	2e-53	PREDICTED: similar to mitochondrial ribosome recycling factor [Tribolium castaneum] >gi|270002287|gb|EEZ98734.1| hypothetical protein TcasGA2_TC001287 [Tribolium castaneum]	--	--	--	--	sp|Q0VCQ4|RRFM_BOVIN	181	2e-45	Ribosome-recycling factor, mitochondrial OS=Bos taurus GN=MRRF PE=2 SV=1	SMc02098	88.2	1e-17	COG0233	Ribosome recycling factor	K02838	4e-54	211	tca:655257	ribosome recycling factor	-	-	-
CL1349.Contig1_MrAnG	617	75	5.3707	--	--	--	--	--	--	--	--	--	--	--	--	--	--	--	--	--	--	--	--	--	--	-	-	-
CL135.Contig1_MrAnG	2855	7	0.1083	gi|154344449|ref|XP_001568166.1|	129.8	8e-28	proteophosphoglycan ppg4 [Leishmania braziliensis MHOM/BR/75/M2904] >gi|134065503|emb|CAM43270.1| proteophosphoglycan ppg4 [Leishmania braziliensis MHOM/BR/75/M2904]	--	--	--	--	sp|Q9NZW4|DSPP_HUMAN	107	1e-22	Dentin sialophosphoprotein OS=Homo sapiens GN=DSPP PE=1 SV=2	XF1267	51.6	7e-06	COG5297	Cellobiohydrolase A (1,4-beta-cellobiosidase A)	K15144	2e-12	75.9	nvi:100122399	mediator of RNA polymerase II transcription subunit 1	GO:0034641//cellular nitrogen compound metabolic process;GO:0044238//primary metabolic process;GO:0006725//cellular aromatic compound metabolic process;GO:0046483//heterocycle metabolic process;GO:1901360;GO:0043170	GO:0003824//catalytic activity	-
CL135.Contig2_MrAnG	2854	45	0.6966	gi|154344449|ref|XP_001568166.1|	129.8	8e-28	proteophosphoglycan ppg4 [Leishmania braziliensis MHOM/BR/75/M2904] >gi|134065503|emb|CAM43270.1| proteophosphoglycan ppg4 [Leishmania braziliensis MHOM/BR/75/M2904]	--	--	--	--	sp|Q9NZW4|DSPP_HUMAN	107	1e-22	Dentin sialophosphoprotein OS=Homo sapiens GN=DSPP PE=1 SV=2	XF1267	51.6	7e-06	COG5297	Cellobiohydrolase A (1,4-beta-cellobiosidase A)	K15144	2e-12	75.9	nvi:100122399	mediator of RNA polymerase II transcription subunit 1	GO:0034641//cellular nitrogen compound metabolic process;GO:0044238//primary metabolic process;GO:0006725//cellular aromatic compound metabolic process;GO:0046483//heterocycle metabolic process;GO:1901360;GO:0043170	GO:0003824//catalytic activity	-
CL1350.Contig1_MrAnG	447	78	7.7098	--	--	--	--	--	--	--	--	--	--	--	--	--	--	--	--	--	--	--	--	--	--	-	-	-
CL1352.Contig1_MrAnG	297	46	6.8431	--	--	--	--	--	--	--	--	--	--	--	--	--	--	--	--	--	--	--	--	--	--	-	-	-
CL1352.Contig2_MrAnG	483	64	5.8545	--	--	--	--	--	--	--	--	--	--	--	--	--	--	--	--	--	--	--	--	--	--	-	-	-
CL1353.Contig1_MrAnG	455	34	3.3016	--	--	--	--	--	--	--	--	--	--	--	--	--	--	--	--	--	--	--	--	--	--	-	-	-
CL1353.Contig2_MrAnG	330	7	0.9372	--	--	--	--	--	--	--	--	--	--	--	--	--	--	--	--	--	--	--	--	--	--	-	-	-
CL1355.Contig1_MrAnG	228	7	1.3565	--	--	--	--	--	--	--	--	--	--	--	--	--	--	--	--	--	--	--	--	--	--	-	-	-
CL1356.Contig1_MrAnG	234	10	1.8882	--	--	--	--	--	--	--	--	--	--	--	--	--	--	--	--	--	--	--	--	--	--	-	-	-
CL1356.Contig2_MrAnG	489	76	6.8669	--	--	--	--	--	--	--	--	--	--	--	--	--	--	--	--	--	--	--	--	--	--	-	-	-
CL1358.Contig1_MrAnG	2242	27	0.5321	gi|260801289|ref|XP_002595528.1|	62.0	1e-07	hypothetical protein BRAFLDRAFT_69066 [Branchiostoma floridae] >gi|229280775|gb|EEN51540.1| hypothetical protein BRAFLDRAFT_69066 [Branchiostoma floridae]	--	--	--	--	--	--	--	--	--	--	--	--	--	--	--	--	--	--	-	-	-
CL1358.Contig2_MrAnG	2266	27	0.5265	gi|260818908|ref|XP_002604624.1|	63.2	7e-08	hypothetical protein BRAFLDRAFT_92858 [Branchiostoma floridae] >gi|229289952|gb|EEN60635.1| hypothetical protein BRAFLDRAFT_92858 [Branchiostoma floridae]	--	--	--	--	--	--	--	--	--	--	--	--	--	--	--	--	--	--	-	-	-
CL1358.Contig3_MrAnG	2537	16	0.2786	gi|260818908|ref|XP_002604624.1|	63.2	8e-08	hypothetical protein BRAFLDRAFT_92858 [Branchiostoma floridae] >gi|229289952|gb|EEN60635.1| hypothetical protein BRAFLDRAFT_92858 [Branchiostoma floridae]	--	--	--	--	--	--	--	--	--	--	--	--	--	--	--	--	--	--	-	-	-
CL1358.Contig4_MrAnG	1474	15	0.4496	--	--	--	--	--	--	--	--	--	--	--	--	--	--	--	--	--	--	--	--	--	--	-	-	-
CL1358.Contig5_MrAnG	2513	23	0.4044	gi|260801289|ref|XP_002595528.1|	62.0	1e-07	hypothetical protein BRAFLDRAFT_69066 [Branchiostoma floridae] >gi|229280775|gb|EEN51540.1| hypothetical protein BRAFLDRAFT_69066 [Branchiostoma floridae]	--	--	--	--	--	--	--	--	--	--	--	--	--	--	--	--	--	--	-	-	-
CL1359.Contig1_MrAnG	1414	38	1.1874	--	--	--	--	--	--	--	--	--	--	--	--	--	--	--	--	--	--	--	--	--	--	-	-	-
CL1359.Contig2_MrAnG	860	12	0.6165	--	--	--	--	--	--	--	--	--	--	--	--	--	--	--	--	--	--	--	--	--	--	-	-	-
CL1359.Contig3_MrAnG	1390	91	2.8926	--	--	--	--	--	--	--	--	--	--	--	--	--	--	--	--	--	--	--	--	--	--	-	-	-
CL136.Contig1_MrAnG	360	112	13.7458	--	--	--	--	--	--	--	--	--	--	--	--	--	--	--	--	--	--	--	--	--	--	-	-	-
CL136.Contig2_MrAnG	201	26	5.7152	--	--	--	--	--	--	--	--	--	--	--	--	--	--	--	--	--	--	--	--	--	--	-	-	-
CL1360.Contig1_MrAnG	400	109	12.0398	gi|307209190|gb|EFN86301.1|	117.9	1e-25	hypothetical protein EAI_03498 [Harpegnathos saltator]	--	--	--	--	sp|P21260|YPRO_OWEFU	112	2e-25	Uncharacterized proline-rich protein (Fragment) OS=Owenia fusiformis PE=4 SV=1	XF0818	87.4	6e-18	COG2730	Endoglucanase	K15516	2e-22	103	isc:IscW_ISCW002912	fragile X mental retardation protein	-	-	-
CL1361.Contig1_MrAnG	636	49	3.4040	--	--	--	--	--	--	--	--	--	--	--	--	--	--	--	--	--	--	--	--	--	--	-	-	-
CL1361.Contig2_MrAnG	368	3	0.3602	--	--	--	--	--	--	--	--	--	--	--	--	--	--	--	--	--	--	--	--	--	--	-	-	-
CL1362.Contig1_MrAnG	202	18	3.9371	--	--	--	--	--	--	--	--	--	--	--	--	--	--	--	--	--	--	--	--	--	--	-	-	-
CL1363.Contig10_MrAnG	7326	13	0.0784	gi|328790075|ref|XP_001120790.2|	679.5	0.0	PREDICTED: laccase-1-like [Apis mellifera]	--	--	--	--	sp|Q75JC9|Y8484_DICDI	104	3e-21	Uncharacterized protein DDB_G0271670 OS=Dictyostelium discoideum GN=DDB_G0271670 PE=4 SV=1	YMR058w	167	3e-40	COG2132	Putative multicopper oxidases	K00540	2e-26	124	cel:F21D5.3	[EC:1.-.-.-]	-	-	-
CL1363.Contig11_MrAnG	7169	934	5.7563	gi|321470899|gb|EFX81873.1|	658.7	0.0	hypothetical protein DAPPUDRAFT_317026 [Daphnia pulex]	--	--	--	--	sp|Q75JC9|Y8484_DICDI	104	3e-21	Uncharacterized protein DDB_G0271670 OS=Dictyostelium discoideum GN=DDB_G0271670 PE=4 SV=1	YMR058w	167	3e-40	COG2132	Putative multicopper oxidases	K00540	1e-26	124	cel:F21D5.3	[EC:1.-.-.-]	-	-	-
CL1363.Contig12_MrAnG	7306	13	0.0786	gi|328790075|ref|XP_001120790.2|	679.5	0.0	PREDICTED: laccase-1-like [Apis mellifera]	--	--	--	--	sp|Q75JC9|Y8484_DICDI	104	3e-21	Uncharacterized protein DDB_G0271670 OS=Dictyostelium discoideum GN=DDB_G0271670 PE=4 SV=1	YMR058w	167	3e-40	COG2132	Putative multicopper oxidases	K00540	2e-26	124	cel:F21D5.3	[EC:1.-.-.-]	-	-	-
CL1363.Contig1_MrAnG	6193	7	0.0499	gi|328790075|ref|XP_001120790.2|	679.5	0.0	PREDICTED: laccase-1-like [Apis mellifera]	gi|468777933|gb|GAGG010725908.1|	63.9	9e-06	TSA: Anolis carolinensis k41:4708154 transcribed RNA sequence	--	--	--	--	YMR058w	167	3e-40	COG2132	Putative multicopper oxidases	K00540	1e-26	124	cel:F21D5.3	[EC:1.-.-.-]	-	-	-
CL1363.Contig2_MrAnG	6215	7	0.0498	gi|328790075|ref|XP_001120790.2|	679.5	0.0	PREDICTED: laccase-1-like [Apis mellifera]	gi|468777933|gb|GAGG010725908.1|	63.9	9e-06	TSA: Anolis carolinensis k41:4708154 transcribed RNA sequence	--	--	--	--	YMR058w	167	3e-40	COG2132	Putative multicopper oxidases	K00540	1e-26	124	cel:F21D5.3	[EC:1.-.-.-]	-	-	-
CL1363.Contig3_MrAnG	6058	8	0.0583	gi|321470899|gb|EFX81873.1|	658.7	0.0	hypothetical protein DAPPUDRAFT_317026 [Daphnia pulex]	gi|468777933|gb|GAGG010725908.1|	63.9	9e-06	TSA: Anolis carolinensis k41:4708154 transcribed RNA sequence	--	--	--	--	YMR058w	167	3e-40	COG2132	Putative multicopper oxidases	K00540	1e-26	124	cel:F21D5.3	[EC:1.-.-.-]	-	-	-
CL1363.Contig4_MrAnG	7284	13	0.0789	gi|328790075|ref|XP_001120790.2|	679.5	0.0	PREDICTED: laccase-1-like [Apis mellifera]	--	--	--	--	sp|Q75JC9|Y8484_DICDI	104	3e-21	Uncharacterized protein DDB_G0271670 OS=Dictyostelium discoideum GN=DDB_G0271670 PE=4 SV=1	YMR058w	167	3e-40	COG2132	Putative multicopper oxidases	K00540	2e-26	124	cel:F21D5.3	[EC:1.-.-.-]	-	-	-
CL1363.Contig5_MrAnG	6195	7	0.0499	gi|328790075|ref|XP_001120790.2|	679.5	0.0	PREDICTED: laccase-1-like [Apis mellifera]	gi|468777933|gb|GAGG010725908.1|	63.9	9e-06	TSA: Anolis carolinensis k41:4708154 transcribed RNA sequence	--	--	--	--	YMR058w	167	3e-40	COG2132	Putative multicopper oxidases	K00540	1e-26	124	cel:F21D5.3	[EC:1.-.-.-]	-	-	-
CL1363.Contig6_MrAnG	7304	13	0.0786	gi|328790075|ref|XP_001120790.2|	679.5	0.0	PREDICTED: laccase-1-like [Apis mellifera]	--	--	--	--	sp|Q75JC9|Y8484_DICDI	104	3e-21	Uncharacterized protein DDB_G0271670 OS=Dictyostelium discoideum GN=DDB_G0271670 PE=4 SV=1	YMR058w	167	3e-40	COG2132	Putative multicopper oxidases	K00540	2e-26	124	cel:F21D5.3	[EC:1.-.-.-]	-	-	-
CL1363.Contig7_MrAnG	7147	166	1.0262	gi|321470899|gb|EFX81873.1|	658.7	0.0	hypothetical protein DAPPUDRAFT_317026 [Daphnia pulex]	--	--	--	--	sp|Q75JC9|Y8484_DICDI	104	3e-21	Uncharacterized protein DDB_G0271670 OS=Dictyostelium discoideum GN=DDB_G0271670 PE=4 SV=1	YMR058w	167	3e-40	COG2132	Putative multicopper oxidases	K00540	1e-26	124	cel:F21D5.3	[EC:1.-.-.-]	-	-	-
CL1363.Contig8_MrAnG	6036	7	0.0512	gi|321470899|gb|EFX81873.1|	658.7	0.0	hypothetical protein DAPPUDRAFT_317026 [Daphnia pulex]	gi|468777933|gb|GAGG010725908.1|	63.9	9e-06	TSA: Anolis carolinensis k41:4708154 transcribed RNA sequence	--	--	--	--	YMR058w	167	3e-40	COG2132	Putative multicopper oxidases	K00540	1e-26	124	cel:F21D5.3	[EC:1.-.-.-]	-	-	-
CL1363.Contig9_MrAnG	6173	7	0.0501	gi|328790075|ref|XP_001120790.2|	679.5	0.0	PREDICTED: laccase-1-like [Apis mellifera]	gi|468777933|gb|GAGG010725908.1|	63.9	9e-06	TSA: Anolis carolinensis k41:4708154 transcribed RNA sequence	--	--	--	--	YMR058w	167	3e-40	COG2132	Putative multicopper oxidases	K00540	1e-26	124	cel:F21D5.3	[EC:1.-.-.-]	-	-	-
CL1364.Contig1_MrAnG	225	20	3.9274	gi|167537664|ref|XP_001750500.1|	52.4	7e-06	hypothetical protein [Monosiga brevicollis MX1] >gi|163771040|gb|EDQ84714.1| predicted protein [Monosiga brevicollis MX1]	--	--	--	--	--	--	--	--	--	--	--	--	--	--	--	--	--	--	-	-	-
CL1365.Contig1_MrAnG	732	1	0.0604	gi|443699632|gb|ELT99009.1|	214.9	2e-54	hypothetical protein CAPTEDRAFT_179200 [Capitella teleta]	gi|465976108|ref|XM_004264162.1|	69.9	2e-08	PREDICTED: Orcinus orca oxysterol binding protein (OSBP), mRNA	sp|Q3B7Z2|OSBP1_MOUSE	194	2e-49	Oxysterol-binding protein 1 OS=Mus musculus GN=Osbp PE=1 SV=3	--	--	--	--	--	--	--	--	--	--	-	-	-
CL1365.Contig2_MrAnG	695	0	0.0000	gi|443699632|gb|ELT99009.1|	216.1	1e-54	hypothetical protein CAPTEDRAFT_179200 [Capitella teleta]	gi|465976108|ref|XM_004264162.1|	69.9	2e-08	PREDICTED: Orcinus orca oxysterol binding protein (OSBP), mRNA	sp|P22059|OSBP1_HUMAN	186	5e-47	Oxysterol-binding protein 1 OS=Homo sapiens GN=OSBP PE=1 SV=1	--	--	--	--	--	--	--	--	--	--	-	-	-
CL1365.Contig3_MrAnG	446	0	0.0000	gi|241732997|ref|XP_002412306.1|	102.8	5e-21	oxysterol-binding protein 1, putative [Ixodes scapularis] >gi|215505553|gb|EEC15047.1| oxysterol-binding protein 1, putative [Ixodes scapularis]	--	--	--	--	sp|Q3B7Z2|OSBP1_MOUSE	81.3	7e-16	Oxysterol-binding protein 1 OS=Mus musculus GN=Osbp PE=1 SV=3	--	--	--	--	--	--	--	--	--	--	-	-	-
CL1366.Contig1_MrAnG	620	19	1.3540	--	--	--	--	--	--	--	--	--	--	--	--	--	--	--	--	--	--	--	--	--	--	-	-	-
CL1366.Contig2_MrAnG	607	77	5.6048	--	--	--	--	--	--	--	--	--	--	--	--	--	--	--	--	--	--	--	--	--	--	-	-	-
CL1367.Contig1_MrAnG	741	180	10.7327	--	--	--	--	--	--	--	--	--	--	--	--	--	--	--	--	--	--	--	--	--	--	-	-	-
CL1368.Contig1_MrAnG	620	22	1.5678	--	--	--	--	--	--	--	--	--	--	--	--	--	--	--	--	--	--	--	--	--	--	-	-	-
CL1368.Contig2_MrAnG	581	8	0.6084	--	--	--	--	--	--	--	--	--	--	--	--	--	--	--	--	--	--	--	--	--	--	-	-	-
CL1369.Contig1_MrAnG	558	53	4.1966	gi|170044681|ref|XP_001849967.1|	53.1	7e-06	conserved hypothetical protein [Culex quinquefasciatus] >gi|167867732|gb|EDS31115.1| conserved hypothetical protein [Culex quinquefasciatus]	--	--	--	--	--	--	--	--	--	--	--	--	--	--	--	--	--	--	-	-	-
CL1369.Contig2_MrAnG	599	25	1.8440	gi|307183883|gb|EFN70494.1|	57.0	6e-07	hypothetical protein EAG_07438 [Camponotus floridanus]	--	--	--	--	--	--	--	--	--	--	--	--	--	--	--	--	--	--	-	-	-
CL137.Contig1_MrAnG	1386	287	9.1490	--	--	--	--	--	--	--	--	--	--	--	--	--	--	--	--	--	--	--	--	--	--	-	-	-
CL1371.Contig1_MrAnG	254	29	5.0445	--	--	--	--	--	--	--	--	--	--	--	--	--	--	--	--	--	--	--	--	--	--	-	-	-
CL1371.Contig2_MrAnG	300	42	6.1856	--	--	--	--	--	--	--	--	--	--	--	--	--	--	--	--	--	--	--	--	--	--	-	-	-
CL1372.Contig1_MrAnG	328	32	4.3105	gi|380018592|ref|XP_003693211.1|	56.2	5e-07	PREDICTED: bifunctional polynucleotide phosphatase/kinase-like [Apis florea]	--	--	--	--	--	--	--	--	--	--	--	--	--	K08073	1e-07	55.1	ame:552254	bifunctional polynucleotide phosphatase/kinase [EC:3.1.3.32 2.7.1.78]	-	-	-
CL1372.Contig2_MrAnG	290	26	3.9612	gi|242008188|ref|XP_002424893.1|	79.3	6e-14	polynucleotide kinase- 3&apos;-phosphatase, putative [Pediculus humanus corporis] >gi|212508466|gb|EEB12155.1| polynucleotide kinase- 3&apos;-phosphatase, putative [Pediculus humanus corporis]	--	--	--	--	sp|Q7T287|APTX_XENLA	55.1	4e-08	Aprataxin OS=Xenopus laevis GN=aptx PE=2 SV=1	--	--	--	--	--	K08073	6e-15	79.3	phu:Phum_PHUM159210	bifunctional polynucleotide phosphatase/kinase [EC:3.1.3.32 2.7.1.78]	-	-	-
CL1373.Contig1_MrAnG	1628	24	0.6513	--	--	--	--	--	--	--	--	--	--	--	--	--	--	--	--	--	--	--	--	--	--	-	-	-
CL1373.Contig2_MrAnG	3957	158	1.7642	gi|2706876|dbj|BAA24033.1|	69.7	1e-09	NCAM-140 [Cynops pyrrhogaster]	--	--	--	--	sp|P13596|NCAM1_RAT	62.4	8e-09	Neural cell adhesion molecule 1 OS=Rattus norvegicus GN=Ncam1 PE=1 SV=1	--	--	--	--	--	K06491	8e-09	64.3	ecb:100062164	neural cell adhesion molecule	-	-	-
CL1373.Contig3_MrAnG	3834	148	1.7055	gi|2706876|dbj|BAA24033.1|	72.8	1e-10	NCAM-140 [Cynops pyrrhogaster]	--	--	--	--	sp|P13596|NCAM1_RAT	66.6	4e-10	Neural cell adhesion molecule 1 OS=Rattus norvegicus GN=Ncam1 PE=1 SV=1	--	--	--	--	--	K06491	3e-10	68.9	oaa:100081069	neural cell adhesion molecule	-	-	-
CL1374.Contig1_MrAnG	558	32	2.5338	--	--	--	--	--	--	--	--	--	--	--	--	--	--	--	--	--	--	--	--	--	--	-	-	-
CL1374.Contig2_MrAnG	1511	1349	39.4459	gi|158301083|ref|XP_320847.4|	168.7	7e-40	AGAP011666-PA [Anopheles gambiae str. PEST] >gi|157013470|gb|EAA00770.5| AGAP011666-PA [Anopheles gambiae str. PEST]	--	--	--	--	--	--	--	--	--	--	--	--	--	--	--	--	--	--	-	-	-
CL1374.Contig3_MrAnG	528	152	12.7193	--	--	--	--	--	--	--	--	--	--	--	--	--	--	--	--	--	--	--	--	--	--	-	-	-
CL1375.Contig1_MrAnG	1123	146	5.7442	gi|449665567|ref|XP_004206176.1|	99.4	3e-19	PREDICTED: uncharacterized protein LOC101240642 [Hydra magnipapillata]	--	--	--	--	--	--	--	--	--	--	--	--	--	K15196	5e-21	102	hmg:100202027	transcription factor IIIB 90 kDa subunit	-	-	-
CL1375.Contig2_MrAnG	672	119	7.8241	--	--	--	--	--	--	--	--	--	--	--	--	--	--	--	--	--	--	--	--	--	--	-	-	-
CL1377.Contig1_MrAnG	1643	898	24.1487	--	--	--	--	--	--	--	--	--	--	--	--	--	--	--	--	--	--	--	--	--	--	-	-	-
CL1378.Contig1_MrAnG	570	5	0.3876	--	--	--	--	--	--	--	--	--	--	--	--	--	--	--	--	--	--	--	--	--	--	-	-	-
CL1378.Contig2_MrAnG	610	32	2.3178	--	--	--	--	--	--	--	--	--	--	--	--	--	--	--	--	--	--	--	--	--	--	-	-	-
CL1379.Contig1_MrAnG	548	235	18.9471	--	--	--	--	--	--	--	--	--	--	--	--	--	--	--	--	--	--	--	--	--	--	-	-	-
CL138.Contig1_MrAnG	944	336	15.7261	gi|390338085|ref|XP_782676.3|	66.6	2e-09	PREDICTED: pre-mRNA-splicing factor CWC25 homolog [Strongylocentrotus purpuratus]	--	--	--	--	sp|Q551H4|FRAY2_DICDI	103	4e-22	Serine/threonine-protein kinase fray2 OS=Dictyostelium discoideum GN=fray2 PE=3 SV=1	SPAC140.02	57.0	5e-08	COG0724	RNA-binding proteins (RRM domain)	K12182	2e-23	110	dpe:Dper_GL26577	hepatocyte growth factor-regulated tyrosine kinase substrate	GO:0044763	-	-
CL138.Contig2_MrAnG	923	131	6.2708	gi|307169913|gb|EFN62422.1|	123.2	1e-26	Coiled-coil domain-containing protein 49 [Camponotus floridanus]	--	--	--	--	sp|Q551H4|FRAY2_DICDI	107	5e-23	Serine/threonine-protein kinase fray2 OS=Dictyostelium discoideum GN=fray2 PE=3 SV=1	SPAC27D7.14c	52.8	8e-07	COG0457	FOG: TPR repeat	K12182	4e-24	112	dpe:Dper_GL26577	hepatocyte growth factor-regulated tyrosine kinase substrate	GO:0044763	-	-
CL1380.Contig1_MrAnG	243	27	4.9092	--	--	--	--	--	--	--	--	--	--	--	--	--	--	--	--	--	--	--	--	--	--	-	-	-
CL1382.Contig1_MrAnG	368	37	4.4423	--	--	--	--	--	--	--	--	--	--	--	--	--	--	--	--	--	--	--	--	--	--	-	-	-
CL1382.Contig2_MrAnG	284	34	5.2895	--	--	--	--	--	--	--	--	--	--	--	--	--	--	--	--	--	--	--	--	--	--	-	-	-
CL1382.Contig3_MrAnG	241	35	6.4166	--	--	--	--	--	--	--	--	--	--	--	--	--	--	--	--	--	--	--	--	--	--	-	-	-
CL1382.Contig4_MrAnG	994	222	9.8678	gi|426244379|ref|XP_004016000.1|	68.6	2e-31	PREDICTED: tigger transposable element-derived protein 1-like [Ovis aries]	--	--	--	--	sp|Q96MW7|TIGD1_HUMAN	55.1	3e-20	Tigger transposable element-derived protein 1 OS=Homo sapiens GN=TIGD1 PE=1 SV=1	--	--	--	--	--	K10077	1e-09	64.3	ecb:100061887	layilin	-	-	-
CL1382.Contig5_MrAnG	272	32	5.1980	--	--	--	--	--	--	--	--	--	--	--	--	--	--	--	--	--	--	--	--	--	--	-	-	-
CL1385.Contig1_MrAnG	324	40	5.4547	gi|471407335|ref|XP_004385254.1|	57.4	2e-07	PREDICTED: zinc finger protein 208-like [Trichechus manatus latirostris]	--	--	--	--	sp|Q6ZMW2|ZN782_HUMAN	107	8e-24	Zinc finger protein 782 OS=Homo sapiens GN=ZNF782 PE=2 SV=1	SPAC144.09c	60.8	6e-10	COG5048	FOG: Zn-finger	K09228	2e-23	107	mmu:234358	KRAB domain-containing zinc finger protein	-	-	-
CL1385.Contig2_MrAnG	324	35	4.7728	gi|326667465|ref|XP_700431.5|	59.3	6e-08	PREDICTED: hypothetical protein LOC571721 [Danio rerio]	--	--	--	--	sp|P18735|ZG7_XENLA	97.8	5e-21	Gastrula zinc finger protein XlCGF7.1 (Fragment) OS=Xenopus laevis PE=3 SV=1	SPAC144.09c	62.4	2e-10	COG5048	FOG: Zn-finger	K09228	2e-20	97.4	cfa:100687500	KRAB domain-containing zinc finger protein	-	-	-
CL1386.Contig1_MrAnG	1385	11	0.3509	--	--	--	--	--	--	--	--	--	--	--	--	--	--	--	--	--	--	--	--	--	--	-	-	-
CL1386.Contig2_MrAnG	1370	58	1.8705	--	--	--	--	--	--	--	--	--	--	--	--	--	--	--	--	--	--	--	--	--	--	-	-	-
CL1387.Contig1_MrAnG	263	68	11.4237	--	--	--	--	--	--	--	--	--	--	--	--	--	--	--	--	--	--	--	--	--	--	-	-	-
CL1388.Contig1_MrAnG	262	47	7.9259	gi|307179970|gb|EFN68079.1|	27.7	3e-13	hypothetical protein EAG_05235 [Camponotus floridanus]	gi|468246930|gb|GAGC010215562.1|	163	5e-37	TSA: Anolis carolinensis k26:20696810 transcribed RNA sequence	--	--	--	--	--	--	--	--	--	--	--	--	--	--	-	-	-
CL1389.Contig1_MrAnG	1569	49	1.3798	gi|431910116|gb|ELK13189.1|	55.8	7e-06	Mucin-2 [Pteropus alecto]	--	--	--	--	sp|Q6P4R8|NFRKB_HUMAN	63.9	9e-10	Nuclear factor related to kappa-B-binding protein OS=Homo sapiens GN=NFRKB PE=1 SV=2	--	--	--	--	--	K14971	5e-11	70.1	dse:Dsec_GM12764	nuclear receptor coactivator 6	-	-	-
CL1389.Contig2_MrAnG	1076	0	0.0000	gi|195341109|ref|XP_002037154.1|	55.8	4e-06	GM12764 [Drosophila sechellia] >gi|194131270|gb|EDW53313.1| GM12764 [Drosophila sechellia]	--	--	--	--	--	--	--	--	--	--	--	--	--	K14971	6e-07	55.8	dse:Dsec_GM12764	nuclear receptor coactivator 6	-	-	-
CL1390.Contig10_MrAnG	3808	84	0.9746	gi|242010269|ref|XP_002425891.1|	114.0	6e-23	pre-mRNA-splicing factor clf-1, putative [Pediculus humanus corporis] >gi|212509867|gb|EEB13153.1| pre-mRNA-splicing factor clf-1, putative [Pediculus humanus corporis]	gi|354500464|ref|XM_003512272.1|	73.8	6e-09	PREDICTED: Cricetulus griseus PRP39 pre-mRNA processing factor 39 homolog (yeast) (Prpf39), mRNA	sp|Q1JPZ7|PRP39_DANRE	310	2e-83	Pre-mRNA-processing factor 39 OS=Danio rerio GN=prpf39 PE=2 SV=2	--	--	--	--	--	K13217	2e-112	408	phu:Phum_PHUM226810	pre-mRNA-processing factor 39	-	-	-
CL1390.Contig11_MrAnG	2354	127	2.3837	gi|242010269|ref|XP_002425891.1|	407.9	1e-111	pre-mRNA-splicing factor clf-1, putative [Pediculus humanus corporis] >gi|212509867|gb|EEB13153.1| pre-mRNA-splicing factor clf-1, putative [Pediculus humanus corporis]	--	--	--	--	sp|Q1JPZ7|PRP39_DANRE	309	2e-83	Pre-mRNA-processing factor 39 OS=Danio rerio GN=prpf39 PE=2 SV=2	--	--	--	--	--	K13217	2e-112	407	phu:Phum_PHUM226810	pre-mRNA-processing factor 39	-	-	-
CL1390.Contig1_MrAnG	3349	159	2.0977	gi|242010269|ref|XP_002425891.1|	408.7	1e-111	pre-mRNA-splicing factor clf-1, putative [Pediculus humanus corporis] >gi|212509867|gb|EEB13153.1| pre-mRNA-splicing factor clf-1, putative [Pediculus humanus corporis]	--	--	--	--	sp|Q1JPZ7|PRP39_DANRE	310	1e-83	Pre-mRNA-processing factor 39 OS=Danio rerio GN=prpf39 PE=2 SV=2	--	--	--	--	--	K13217	1e-112	408	phu:Phum_PHUM226810	pre-mRNA-processing factor 39	-	-	-
CL1390.Contig2_MrAnG	2291	181	3.4907	gi|242010269|ref|XP_002425891.1|	292.0	9e-77	pre-mRNA-splicing factor clf-1, putative [Pediculus humanus corporis] >gi|212509867|gb|EEB13153.1| pre-mRNA-splicing factor clf-1, putative [Pediculus humanus corporis]	--	--	--	--	sp|Q7KRW8|PRP39_DROME	229	3e-59	Pre-mRNA-processing factor 39 OS=Drosophila melanogaster GN=CG1646 PE=1 SV=1	--	--	--	--	--	K13217	1e-77	291	phu:Phum_PHUM226810	pre-mRNA-processing factor 39	-	-	-
CL1390.Contig3_MrAnG	3214	77	1.0585	gi|242010269|ref|XP_002425891.1|	69.7	1e-09	pre-mRNA-splicing factor clf-1, putative [Pediculus humanus corporis] >gi|212509867|gb|EEB13153.1| pre-mRNA-splicing factor clf-1, putative [Pediculus humanus corporis]	gi|354500464|ref|XM_003512272.1|	73.8	5e-09	PREDICTED: Cricetulus griseus PRP39 pre-mRNA processing factor 39 homolog (yeast) (Prpf39), mRNA	sp|Q1JPZ7|PRP39_DANRE	310	1e-83	Pre-mRNA-processing factor 39 OS=Danio rerio GN=prpf39 PE=2 SV=2	--	--	--	--	--	K13217	1e-112	408	phu:Phum_PHUM226810	pre-mRNA-processing factor 39	-	-	-
CL1390.Contig4_MrAnG	795	18	1.0004	gi|357608294|gb|EHJ65917.1|	125.2	3e-27	putative PRP39 pre-mRNA processing factor 39-like protein [Danaus plexippus]	gi|354500464|ref|XM_003512272.1|	73.8	1e-09	PREDICTED: Cricetulus griseus PRP39 pre-mRNA processing factor 39 homolog (yeast) (Prpf39), mRNA	sp|Q7KRW8|PRP39_DROME	110	3e-24	Pre-mRNA-processing factor 39 OS=Drosophila melanogaster GN=CG1646 PE=1 SV=1	--	--	--	--	--	K13217	2e-26	119	tca:658885	pre-mRNA-processing factor 39	GO:0000381//regulation of alternative mRNA splicing, via spliceosome	-	GO:0005634//nucleus
CL1390.Contig5_MrAnG	3062	71	1.0245	gi|242010269|ref|XP_002425891.1|	515.4	7e-144	pre-mRNA-splicing factor clf-1, putative [Pediculus humanus corporis] >gi|212509867|gb|EEB13153.1| pre-mRNA-splicing factor clf-1, putative [Pediculus humanus corporis]	gi|354500464|ref|XM_003512272.1|	73.8	5e-09	PREDICTED: Cricetulus griseus PRP39 pre-mRNA processing factor 39 homolog (yeast) (Prpf39), mRNA	sp|Q1JPZ7|PRP39_DANRE	400	7e-111	Pre-mRNA-processing factor 39 OS=Danio rerio GN=prpf39 PE=2 SV=2	SPAC6F12.17	80.1	2e-14	COG5107	Pre-mRNA 3'-end processing (cleavage and polyadenylation) factor	K13217	9e-145	515	phu:Phum_PHUM226810	pre-mRNA-processing factor 39	-	-	-
CL1390.Contig6_MrAnG	2904	166	2.5256	gi|242010269|ref|XP_002425891.1|	513.1	3e-143	pre-mRNA-splicing factor clf-1, putative [Pediculus humanus corporis] >gi|212509867|gb|EEB13153.1| pre-mRNA-splicing factor clf-1, putative [Pediculus humanus corporis]	gi|354500464|ref|XM_003512272.1|	73.8	4e-09	PREDICTED: Cricetulus griseus PRP39 pre-mRNA processing factor 39 homolog (yeast) (Prpf39), mRNA	sp|Q1JPZ7|PRP39_DANRE	399	1e-110	Pre-mRNA-processing factor 39 OS=Danio rerio GN=prpf39 PE=2 SV=2	SPAC6F12.17	80.1	2e-14	COG5107	Pre-mRNA 3'-end processing (cleavage and polyadenylation) factor	K13217	4e-144	513	phu:Phum_PHUM226810	pre-mRNA-processing factor 39	-	-	-
CL1390.Contig7_MrAnG	1917	74	1.7055	gi|242010269|ref|XP_002425891.1|	260.4	2e-67	pre-mRNA-splicing factor clf-1, putative [Pediculus humanus corporis] >gi|212509867|gb|EEB13153.1| pre-mRNA-splicing factor clf-1, putative [Pediculus humanus corporis]	--	--	--	--	sp|Q7KRW8|PRP39_DROME	229	2e-59	Pre-mRNA-processing factor 39 OS=Drosophila melanogaster GN=CG1646 PE=1 SV=1	--	--	--	--	--	K13217	3e-68	260	phu:Phum_PHUM226810	pre-mRNA-processing factor 39	-	-	-
CL1390.Contig8_MrAnG	3650	76	0.9200	gi|242010269|ref|XP_002425891.1|	111.7	3e-22	pre-mRNA-splicing factor clf-1, putative [Pediculus humanus corporis] >gi|212509867|gb|EEB13153.1| pre-mRNA-splicing factor clf-1, putative [Pediculus humanus corporis]	gi|354500464|ref|XM_003512272.1|	73.8	5e-09	PREDICTED: Cricetulus griseus PRP39 pre-mRNA processing factor 39 homolog (yeast) (Prpf39), mRNA	sp|Q1JPZ7|PRP39_DANRE	310	2e-83	Pre-mRNA-processing factor 39 OS=Danio rerio GN=prpf39 PE=2 SV=2	--	--	--	--	--	K13217	1e-112	408	phu:Phum_PHUM226810	pre-mRNA-processing factor 39	-	-	-
CL1390.Contig9_MrAnG	2468	69	1.2353	gi|242010269|ref|XP_002425891.1|	471.1	1e-130	pre-mRNA-splicing factor clf-1, putative [Pediculus humanus corporis] >gi|212509867|gb|EEB13153.1| pre-mRNA-splicing factor clf-1, putative [Pediculus humanus corporis]	gi|354500464|ref|XM_003512272.1|	73.8	4e-09	PREDICTED: Cricetulus griseus PRP39 pre-mRNA processing factor 39 homolog (yeast) (Prpf39), mRNA	sp|Q4KLU2|PRP39_XENLA	360	1e-98	Pre-mRNA-processing factor 39 OS=Xenopus laevis GN=prpf39 PE=2 SV=1	YDR235w	68.6	5e-11	COG0457	FOG: TPR repeat	K13217	2e-131	471	phu:Phum_PHUM226810	pre-mRNA-processing factor 39	-	-	-
CL1391.Contig1_MrAnG	401	37	4.0767	--	--	--	--	--	--	--	--	--	--	--	--	--	--	--	--	--	--	--	--	--	--	-	-	-
CL1392.Contig1_MrAnG	557	37	2.9350	gi|426347309|ref|XP_004041296.1|	204.9	1e-51	PREDICTED: tigger transposable element-derived protein 1 isoform 3 [Gorilla gorilla gorilla]	--	--	--	--	sp|Q96MW7|TIGD1_HUMAN	108	5e-24	Tigger transposable element-derived protein 1 OS=Homo sapiens GN=TIGD1 PE=1 SV=1	--	--	--	--	--	--	--	--	--	--	-	-	-
CL1394.Contig1_MrAnG	325	143	19.4405	--	--	--	--	--	--	--	--	--	--	--	--	--	--	--	--	--	--	--	--	--	--	-	-	-
CL1394.Contig2_MrAnG	1025	1865	80.3914	gi|170580257|ref|XP_001895183.1|	78.6	5e-13	hypothetical protein [Brugia malayi] >gi|158597962|gb|EDP35968.1| conserved hypothetical protein [Brugia malayi]	--	--	--	--	--	--	--	--	--	--	--	--	--	--	--	--	--	--	-	-	-
CL1394.Contig3_MrAnG	1743	5855	148.4171	gi|170580257|ref|XP_001895183.1|	78.6	1e-12	hypothetical protein [Brugia malayi] >gi|158597962|gb|EDP35968.1| conserved hypothetical protein [Brugia malayi]	gi|290964997|emb|FP236548.4|	61.9	1e-05	Pig DNA sequence from clone CH242-147N13 on chromosome X, complete sequence	--	--	--	--	--	--	--	--	--	--	--	--	--	--	-	-	-
CL1395.Contig1_MrAnG	3254	218	2.9600	gi|383858459|ref|XP_003704719.1|	237.7	3e-60	PREDICTED: uncharacterized protein LOC100883627 [Megachile rotundata]	--	--	--	--	sp|P59808|SASH1_MOUSE	183	2e-45	SAM and SH3 domain-containing protein 1 OS=Mus musculus GN=Sash1 PE=1 SV=1	--	--	--	--	--	--	--	--	--	--	-	-	-
CL1395.Contig2_MrAnG	2436	40	0.7255	gi|307208916|gb|EFN86127.1|	236.9	4e-60	SAM and SH3 domain-containing protein 1 [Harpegnathos saltator]	--	--	--	--	sp|P59808|SASH1_MOUSE	182	2e-45	SAM and SH3 domain-containing protein 1 OS=Mus musculus GN=Sash1 PE=1 SV=1	--	--	--	--	--	K04438	8e-06	53.5	tsp:Tsp_06038	proto-oncogene C-crk	-	-	-
CL1395.Contig3_MrAnG	1986	73	1.6240	gi|307208916|gb|EFN86127.1|	145.2	1e-32	SAM and SH3 domain-containing protein 1 [Harpegnathos saltator]	--	--	--	--	sp|P59808|SASH1_MOUSE	121	5e-27	SAM and SH3 domain-containing protein 1 OS=Mus musculus GN=Sash1 PE=1 SV=1	--	--	--	--	--	--	--	--	--	--	-	-	-
CL1396.Contig1_MrAnG	3608	48	0.5878	gi|8134678|sp|Q26473.1|SEM1A_SCHAM	207.6	4e-51	RecName: Full=Semaphorin-1A; AltName: Full=Fasciclin IV; AltName: Full=Fasciclin-4; AltName: Full=Semaphorin-I; Short=Sema I; Flags: Precursor >gi|160845|gb|AAA29808.1| fasciclin IV [Schistocerca americana]	--	--	--	--	sp|Q26473|SEM1A_SCHAM	207	1e-52	Semaphorin-1A OS=Schistocerca americana GN=SEMA-1A PE=1 SV=1	--	--	--	--	--	K06842	4e-43	177	phu:Phum_PHUM062540	semaphorin 6	GO:0048667//cell morphogenesis involved in neuron differentiation;GO:0048812//neuron projection morphogenesis;GO:0040011//locomotion;GO:0009605//response to external stimulus	-	GO:0016020//membrane
CL1396.Contig2_MrAnG	1085	4	0.1629	gi|8134678|sp|Q26473.1|SEM1A_SCHAM	182.6	3e-44	RecName: Full=Semaphorin-1A; AltName: Full=Fasciclin IV; AltName: Full=Fasciclin-4; AltName: Full=Semaphorin-I; Short=Sema I; Flags: Precursor >gi|160845|gb|AAA29808.1| fasciclin IV [Schistocerca americana]	--	--	--	--	sp|Q26473|SEM1A_SCHAM	182	1e-45	Semaphorin-1A OS=Schistocerca americana GN=SEMA-1A PE=1 SV=1	--	--	--	--	--	K06842	2e-38	160	ame:410686	semaphorin 6	GO:0048667//cell morphogenesis involved in neuron differentiation;GO:0048812//neuron projection morphogenesis;GO:0040011//locomotion;GO:0009605//response to external stimulus	-	GO:0016020//membrane
CL1396.Contig3_MrAnG	1037	4	0.1704	gi|8134678|sp|Q26473.1|SEM1A_SCHAM	186.4	2e-45	RecName: Full=Semaphorin-1A; AltName: Full=Fasciclin IV; AltName: Full=Fasciclin-4; AltName: Full=Semaphorin-I; Short=Sema I; Flags: Precursor >gi|160845|gb|AAA29808.1| fasciclin IV [Schistocerca americana]	--	--	--	--	sp|Q26473|SEM1A_SCHAM	186	7e-47	Semaphorin-1A OS=Schistocerca americana GN=SEMA-1A PE=1 SV=1	--	--	--	--	--	K06842	1e-39	164	ame:410686	semaphorin 6	GO:0048667//cell morphogenesis involved in neuron differentiation;GO:0048812//neuron projection morphogenesis;GO:0040011//locomotion;GO:0009605//response to external stimulus	-	GO:0016020//membrane
CL1396.Contig4_MrAnG	3062	2	0.0289	gi|8134678|sp|Q26473.1|SEM1A_SCHAM	98.2	2e-18	RecName: Full=Semaphorin-1A; AltName: Full=Fasciclin IV; AltName: Full=Fasciclin-4; AltName: Full=Semaphorin-I; Short=Sema I; Flags: Precursor >gi|160845|gb|AAA29808.1| fasciclin IV [Schistocerca americana]	--	--	--	--	sp|Q26473|SEM1A_SCHAM	98.2	1e-19	Semaphorin-1A OS=Schistocerca americana GN=SEMA-1A PE=1 SV=1	--	--	--	--	--	K06842	2e-16	89.0	phu:Phum_PHUM062540	semaphorin 6	-	-	-
CL1396.Contig5_MrAnG	3560	5	0.0621	gi|8134678|sp|Q26473.1|SEM1A_SCHAM	211.5	2e-52	RecName: Full=Semaphorin-1A; AltName: Full=Fasciclin IV; AltName: Full=Fasciclin-4; AltName: Full=Semaphorin-I; Short=Sema I; Flags: Precursor >gi|160845|gb|AAA29808.1| fasciclin IV [Schistocerca americana]	--	--	--	--	sp|Q26473|SEM1A_SCHAM	211	9e-54	Semaphorin-1A OS=Schistocerca americana GN=SEMA-1A PE=1 SV=1	--	--	--	--	--	K06842	8e-45	183	phu:Phum_PHUM062540	semaphorin 6	GO:0048667//cell morphogenesis involved in neuron differentiation;GO:0048812//neuron projection morphogenesis;GO:0040011//locomotion;GO:0009605//response to external stimulus	-	GO:0016020//membrane
CL1398.Contig1_MrAnG	1248	226	8.0011	--	--	--	--	--	--	--	--	--	--	--	--	--	--	--	--	--	--	--	--	--	--	-	-	-
CL1399.Contig1_MrAnG	2362	11	0.2058	gi|345496038|ref|XP_003427629.1|	530.4	1e-148	PREDICTED: zinc transporter 1-like [Nasonia vitripennis]	--	--	--	--	sp|Q9Y6M5|ZNT1_HUMAN	312	2e-84	Zinc transporter 1 OS=Homo sapiens GN=SLC30A1 PE=1 SV=3	YMR243c	293	9e-79	COG1230	Co/Zn/Cd efflux system component	K14688	2e-147	523	api:100169339	solute carrier family 30 (zinc transporter), member 1	GO:0044765	-	-
CL1399.Contig2_MrAnG	1892	2	0.0467	gi|345496038|ref|XP_003427629.1|	520.8	1e-145	PREDICTED: zinc transporter 1-like [Nasonia vitripennis]	--	--	--	--	sp|Q9Y6M5|ZNT1_HUMAN	312	2e-84	Zinc transporter 1 OS=Homo sapiens GN=SLC30A1 PE=1 SV=3	YMR243c	293	7e-79	COG1230	Co/Zn/Cd efflux system component	K14688	1e-144	514	api:100169339	solute carrier family 30 (zinc transporter), member 1	GO:0044765;GO:0006882//cellular zinc ion homeostasis	GO:0005385//zinc ion transmembrane transporter activity	GO:0005886//plasma membrane
CL1399.Contig3_MrAnG	1017	59	2.5632	--	--	--	--	--	--	--	--	--	--	--	--	--	--	--	--	--	--	--	--	--	--	-	-	-
CL1399.Contig4_MrAnG	1794	2	0.0493	gi|345496038|ref|XP_003427629.1|	520.8	9e-146	PREDICTED: zinc transporter 1-like [Nasonia vitripennis]	--	--	--	--	sp|Q9Y6M5|ZNT1_HUMAN	312	2e-84	Zinc transporter 1 OS=Homo sapiens GN=SLC30A1 PE=1 SV=3	YMR243c	293	7e-79	COG1230	Co/Zn/Cd efflux system component	K14688	1e-144	514	api:100169339	solute carrier family 30 (zinc transporter), member 1	GO:0044765;GO:0006882//cellular zinc ion homeostasis	GO:0005385//zinc ion transmembrane transporter activity	GO:0005886//plasma membrane
CL1399.Contig5_MrAnG	1751	2	0.0505	gi|345496038|ref|XP_003427629.1|	520.8	9e-146	PREDICTED: zinc transporter 1-like [Nasonia vitripennis]	--	--	--	--	sp|Q9Y6M5|ZNT1_HUMAN	312	2e-84	Zinc transporter 1 OS=Homo sapiens GN=SLC30A1 PE=1 SV=3	YMR243c	293	6e-79	COG1230	Co/Zn/Cd efflux system component	K14688	1e-144	514	api:100169339	solute carrier family 30 (zinc transporter), member 1	GO:0044765;GO:0006882//cellular zinc ion homeostasis	GO:0005385//zinc ion transmembrane transporter activity	GO:0005886//plasma membrane
CL1399.Contig6_MrAnG	2221	4	0.0796	gi|345496038|ref|XP_003427629.1|	530.4	1e-148	PREDICTED: zinc transporter 1-like [Nasonia vitripennis]	--	--	--	--	sp|Q9Y6M5|ZNT1_HUMAN	312	2e-84	Zinc transporter 1 OS=Homo sapiens GN=SLC30A1 PE=1 SV=3	YMR243c	293	9e-79	COG1230	Co/Zn/Cd efflux system component	K14688	2e-147	523	api:100169339	solute carrier family 30 (zinc transporter), member 1	GO:0044765	-	-
CL1399.Contig7_MrAnG	2264	45	0.8782	gi|345496038|ref|XP_003427629.1|	530.4	1e-148	PREDICTED: zinc transporter 1-like [Nasonia vitripennis]	--	--	--	--	sp|Q9Y6M5|ZNT1_HUMAN	312	2e-84	Zinc transporter 1 OS=Homo sapiens GN=SLC30A1 PE=1 SV=3	YMR243c	293	9e-79	COG1230	Co/Zn/Cd efflux system component	K14688	2e-147	523	api:100169339	solute carrier family 30 (zinc transporter), member 1	GO:0044765	-	-
CL14.Contig1_MrAnG	691	41	2.6216	gi|157784163|gb|ABV72816.1|	28.1	1e-15	polyprotein [Monosiga sp. ATCC 50635]	--	--	--	--	--	--	--	--	SPAC9.04	57.0	3e-08	COG2801	Transposase and inactivated derivatives	--	--	--	--	--	-	GO:0005488//binding	-
CL14.Contig2_MrAnG	781	1	0.0566	gi|340376981|ref|XP_003387009.1|	27.3	3e-09	PREDICTED: hypothetical protein LOC100633048 [Amphimedon queenslandica]	--	--	--	--	--	--	--	--	--	--	--	--	--	--	--	--	--	--	-	-	-
CL14.Contig3_MrAnG	566	42	3.2786	gi|340376981|ref|XP_003387009.1|	63.2	7e-09	PREDICTED: hypothetical protein LOC100633048 [Amphimedon queenslandica]	--	--	--	--	--	--	--	--	--	--	--	--	--	--	--	--	--	--	-	-	-
CL140.Contig1_MrAnG	919	147	7.0673	gi|3915087|sp|Q25009.1|TBB1_HOMAM	613.2	5e-174	RecName: Full=Tubulin beta-1 chain; AltName: Full=Beta-I tubulin >gi|1272242|gb|AAC47306.1| beta-I tubulin [Homarus americanus]	gi|1272241|gb|U41811.1|HAU41811	541	1e-150	Homarus americanus beta-I tubulin mRNA, complete cds	sp|Q25009|TBB1_HOMAM	613	2e-175	Tubulin beta-1 chain OS=Homarus americanus PE=2 SV=1	ECU03g0820i	525	4e-149	COG5023	Tubulin	K07375	3e-170	597	dvi:Dvir_GJ20466	tubulin beta	GO:0051298//centrosome duplication;GO:0006184//GTP catabolic process;GO:0051258//protein polymerization;GO:0016203//muscle attachment	GO:0005525//GTP binding;GO:0003924//GTPase activity;GO:0005200//structural constituent of cytoskeleton	GO:0045298//tubulin complex;GO:0005737//cytoplasm;GO:0005874//microtubule
CL140.Contig2_MrAnG	273	25	4.0461	gi|383861487|ref|XP_003706217.1|	181.8	8e-45	PREDICTED: tubulin beta-1 chain-like [Megachile rotundata]	gi|156538984|ref|XM_001600804.1|	174	1e-40	PREDICTED: Nasonia vitripennis tubulin beta-1 chain-like (LOC100116329), partial mRNA	sp|O17449|TBB1_MANSE	179	1e-45	Tubulin beta-1 chain OS=Manduca sexta PE=2 SV=1	ECU03g0820i	159	1e-39	COG5023	Tubulin	K07375	2e-45	180	api:100159654	tubulin beta	GO:0051298//centrosome duplication;GO:0006184//GTP catabolic process;GO:0051258//protein polymerization;GO:0016203//muscle attachment	GO:0005525//GTP binding;GO:0003924//GTPase activity;GO:0005200//structural constituent of cytoskeleton	GO:0045298//tubulin complex;GO:0005737//cytoplasm;GO:0005874//microtubule
CL140.Contig3_MrAnG	498	69	6.1217	gi|25247488|gb|AAN72821.1|	320.9	1e-86	beta-I tubulin [Callinectes sapidus]	gi|282160447|gb|FJ905302.1|	303	4e-79	Pieris rapae beta-tubulin mRNA, complete cds	sp|Q25009|TBB1_HOMAM	320	7e-88	Tubulin beta-1 chain OS=Homarus americanus PE=2 SV=1	ECU03g0820i	273	1e-73	COG5023	Tubulin	K07375	4e-87	320	tsp:Tsp_04895	tubulin beta	GO:0051258//protein polymerization;GO:0006184//GTP catabolic process;GO:0007017//microtubule-based process	GO:0003924//GTPase activity;GO:0005200//structural constituent of cytoskeleton;GO:0005525//GTP binding	GO:0005874//microtubule;GO:0005737//cytoplasm
CL140.Contig4_MrAnG	881	297	14.8948	gi|3915093|sp|Q94571.1|TBB2_HOMAM	544.7	2e-153	RecName: Full=Tubulin beta-2 chain; AltName: Full=Beta-II tubulin >gi|1519336|gb|AAB07482.1| beta-II tubulin [Homarus americanus]	gi|1272241|gb|U41811.1|HAU41811	281	3e-72	Homarus americanus beta-I tubulin mRNA, complete cds	sp|Q94571|TBB2_HOMAM	544	8e-155	Tubulin beta-2 chain OS=Homarus americanus PE=2 SV=1	ECU03g0820i	470	2e-132	COG5023	Tubulin	K07375	6e-141	500	cel:C54C6.2	tubulin beta	GO:0051258//protein polymerization;GO:0006184//GTP catabolic process;GO:0007017//microtubule-based process	GO:0003924//GTPase activity;GO:0005200//structural constituent of cytoskeleton;GO:0005525//GTP binding	GO:0005874//microtubule;GO:0005737//cytoplasm
CL140.Contig5_MrAnG	1792	10840	267.2672	gi|3915087|sp|Q25009.1|TBB1_HOMAM	914.5	0.0	RecName: Full=Tubulin beta-1 chain; AltName: Full=Beta-I tubulin >gi|1272242|gb|AAC47306.1| beta-I tubulin [Homarus americanus]	gi|1272241|gb|U41811.1|HAU41811	868	0.0	Homarus americanus beta-I tubulin mRNA, complete cds	sp|Q25009|TBB1_HOMAM	914	0.0	Tubulin beta-1 chain OS=Homarus americanus PE=2 SV=1	ECU03g0820i	740	0.0	COG5023	Tubulin	K07375	0.0	842	dvi:Dvir_GJ20466	tubulin beta	GO:0051298//centrosome duplication;GO:0006184//GTP catabolic process;GO:0051258//protein polymerization;GO:0016203//muscle attachment	GO:0005525//GTP binding;GO:0003924//GTPase activity;GO:0005200//structural constituent of cytoskeleton	GO:0045298//tubulin complex;GO:0005737//cytoplasm;GO:0005874//microtubule
CL1400.Contig1_MrAnG	920	186	8.9326	gi|152013691|gb|ABS19961.1|	100.9	9e-20	selenoprotein W2 [Artemia franciscana]	--	--	--	--	sp|Q9BRT3|MIEN1_HUMAN	57.8	3e-08	Migration and invasion enhancer 1 OS=Homo sapiens GN=MIEN1 PE=1 SV=1	--	--	--	--	--	K07401	1e-18	94.0	tca:657399	selenoprotein W-related protein	-	-	-
CL1402.Contig1_MrAnG	3393	3578	46.5920	gi|291387753|ref|XP_002710397.1|	82.0	2e-13	PREDICTED: transposon-derived Buster3 transposase-like [Oryctolagus cuniculus]	--	--	--	--	sp|Q8IZ13|CE054_HUMAN	77.4	2e-13	Transposon-derived Buster3 transposase-like protein OS=Homo sapiens GN=C5orf54 PE=2 SV=1	--	--	--	--	--	--	--	--	--	--	-	-	-
CL1403.Contig1_MrAnG	779	6	0.3403	--	--	--	--	--	--	--	--	--	--	--	--	--	--	--	--	--	--	--	--	--	--	-	-	-
CL1403.Contig2_MrAnG	780	6	0.3399	--	--	--	--	--	--	--	--	--	--	--	--	--	--	--	--	--	--	--	--	--	--	-	-	-
CL1403.Contig3_MrAnG	1176	13	0.4884	--	--	--	--	--	--	--	--	--	--	--	--	--	--	--	--	--	--	--	--	--	--	-	-	-
CL1403.Contig4_MrAnG	1484	24	0.7145	--	--	--	--	--	--	--	--	--	--	--	--	--	--	--	--	--	--	--	--	--	--	-	-	-
CL1403.Contig5_MrAnG	406	6	0.6529	--	--	--	--	--	--	--	--	--	--	--	--	--	--	--	--	--	--	--	--	--	--	-	-	-
CL1404.Contig1_MrAnG	341	49	6.3489	--	--	--	--	--	--	--	--	--	--	--	--	--	--	--	--	--	--	--	--	--	--	-	-	-
CL1405.Contig1_MrAnG	1684	2820	73.9880	gi|283854611|gb|ADB44901.1|	848.2	0.0	DEAD(Asp-Glu-Ala-Asp) box polypeptide 39 [Macrobrachium nipponense]	gi|283854610|gb|FJ919325.1|	2361	0.0	Macrobrachium nipponense DEAD(Asp-Glu-Ala-Asp) box polypeptide 39 (DDX39) mRNA, complete cds	sp|Q63413|DX39B_RAT	740	0.0	Spliceosome RNA helicase Ddx39b OS=Rattus norvegicus GN=Ddx39b PE=1 SV=3	SPAC17G6.14c	594	2e-169	COG0513	Superfamily II DNA and RNA helicases	K13182	0.0	742	mdo:100020548	ATP-dependent RNA helicase DDX39 [EC:3.6.4.13]	GO:0046784//intronless viral mRNA export from host nucleus;GO:0000245//spliceosomal complex assembly;GO:0010501//RNA secondary structure unwinding	GO:0043008//ATP-dependent protein binding;GO:0017070//U6 snRNA binding;GO:0004004//ATP-dependent RNA helicase activity;GO:0005524//ATP binding;GO:0030621//U4 snRNA binding	GO:0016607//nuclear speck;GO:0005737//cytoplasm;GO:0005681//spliceosomal complex;GO:0005688//U6 snRNP;GO:0000346//transcription export complex;GO:0005687//U4 snRNP
CL1405.Contig2_MrAnG	3007	2205	32.3988	gi|283854611|gb|ADB44901.1|	106.3	1e-20	DEAD(Asp-Glu-Ala-Asp) box polypeptide 39 [Macrobrachium nipponense]	gi|348552097|ref|XM_003461817.1|	389	1e-104	PREDICTED: Cavia porcellus DEAD (Asp-Glu-Ala-Asp) box polypeptide 39 (Ddx39), mRNA	sp|Q3T147|DX39B_BOVIN	418	3e-116	Spliceosome RNA helicase DDX39B OS=Bos taurus GN=DDX39B PE=2 SV=1	SPAC17G6.14c	337	9e-92	COG0513	Superfamily II DNA and RNA helicases	K12812	7e-116	419	aml:100466125	ATP-dependent RNA helicase UAP56/SUB2 [EC:3.6.4.13]	GO:0046784//intronless viral mRNA export from host nucleus;GO:0000245//spliceosomal complex assembly;GO:0010501//RNA secondary structure unwinding	GO:0043008//ATP-dependent protein binding;GO:0017070//U6 snRNA binding;GO:0004004//ATP-dependent RNA helicase activity;GO:0005524//ATP binding;GO:0030621//U4 snRNA binding	GO:0016607//nuclear speck;GO:0005737//cytoplasm;GO:0005681//spliceosomal complex;GO:0005688//U6 snRNP;GO:0000346//transcription export complex;GO:0005687//U4 snRNP
CL1405.Contig3_MrAnG	968	616	28.1164	gi|283854611|gb|ADB44901.1|	548.9	1e-154	DEAD(Asp-Glu-Ala-Asp) box polypeptide 39 [Macrobrachium nipponense]	gi|195550903|ref|XM_002076095.1|	474	1e-130	Drosophila simulans GD11981 (Dsim\GD11981), mRNA	sp|Q3T147|DX39B_BOVIN	508	1e-143	Spliceosome RNA helicase DDX39B OS=Bos taurus GN=DDX39B PE=2 SV=1	SPAC17G6.14c	419	3e-117	COG0513	Superfamily II DNA and RNA helicases	K12812	7e-144	510	ame:552515	ATP-dependent RNA helicase UAP56/SUB2 [EC:3.6.4.13]	GO:0046784//intronless viral mRNA export from host nucleus;GO:0000245//spliceosomal complex assembly;GO:0010501//RNA secondary structure unwinding	GO:0043008//ATP-dependent protein binding;GO:0017070//U6 snRNA binding;GO:0004004//ATP-dependent RNA helicase activity;GO:0005524//ATP binding;GO:0030621//U4 snRNA binding	GO:0016607//nuclear speck;GO:0005737//cytoplasm;GO:0005681//spliceosomal complex;GO:0005688//U6 snRNP;GO:0000346//transcription export complex;GO:0005687//U4 snRNP
CL1406.Contig1_MrAnG	546	29	2.3467	--	--	--	--	gi|295389224|gb|HM004574.1|	99.6	1e-17	Macrobrachium rosenbergii clone MR5-1 microsatellite sequence	--	--	--	--	--	--	--	--	--	--	--	--	--	--	-	-	-
CL1406.Contig2_MrAnG	600	0	0.0000	--	--	--	--	--	--	--	--	--	--	--	--	--	--	--	--	--	--	--	--	--	--	-	-	-
CL1406.Contig3_MrAnG	270	7	1.1455	--	--	--	--	--	--	--	--	--	--	--	--	--	--	--	--	--	--	--	--	--	--	-	-	-
CL1407.Contig1_MrAnG	271	12	1.9564	--	--	--	--	--	--	--	--	--	--	--	--	--	--	--	--	--	--	--	--	--	--	-	-	-
CL1407.Contig2_MrAnG	986	1028	46.0650	--	--	--	--	--	--	--	--	--	--	--	--	--	--	--	--	--	--	--	--	--	--	-	-	-
CL1408.Contig1_MrAnG	796	0	0.0000	--	--	--	--	--	--	--	--	--	--	--	--	--	--	--	--	--	--	--	--	--	--	-	-	-
CL1408.Contig2_MrAnG	2299	26	0.4997	gi|383859714|ref|XP_003705337.1|	98.6	1e-18	PREDICTED: uncharacterized oxidoreductase dhs-27-like [Megachile rotundata]	--	--	--	--	--	--	--	--	--	--	--	--	--	--	--	--	--	--	-	-	-
CL1408.Contig3_MrAnG	871	2	0.1015	--	--	--	--	--	--	--	--	--	--	--	--	--	--	--	--	--	--	--	--	--	--	-	-	-
CL1408.Contig4_MrAnG	2224	5	0.0993	gi|383859714|ref|XP_003705337.1|	98.6	1e-18	PREDICTED: uncharacterized oxidoreductase dhs-27-like [Megachile rotundata]	--	--	--	--	--	--	--	--	--	--	--	--	--	--	--	--	--	--	-	-	-
CL1409.Contig1_MrAnG	204	4	0.8663	--	--	--	--	--	--	--	--	--	--	--	--	--	--	--	--	--	--	--	--	--	--	-	-	-
CL1409.Contig2_MrAnG	222	7	1.3932	--	--	--	--	--	--	--	--	--	--	--	--	--	--	--	--	--	--	--	--	--	--	-	-	-
CL141.Contig1_MrAnG	207	18	3.8420	--	--	--	--	--	--	--	--	--	--	--	--	--	--	--	--	--	--	--	--	--	--	-	-	-
CL1410.Contig1_MrAnG	400	42	4.6392	--	--	--	--	--	--	--	--	--	--	--	--	--	--	--	--	--	--	--	--	--	--	-	-	-
CL1410.Contig2_MrAnG	547	98	7.9158	--	--	--	--	--	--	--	--	--	--	--	--	--	--	--	--	--	--	--	--	--	--	-	-	-
CL1411.Contig1_MrAnG	3449	6302	80.7309	--	--	--	--	--	--	--	--	--	--	--	--	--	--	--	--	--	--	--	--	--	--	-	-	-
CL1411.Contig2_MrAnG	208	14	2.9739	--	--	--	--	--	--	--	--	--	--	--	--	--	--	--	--	--	--	--	--	--	--	-	-	-
CL1412.Contig1_MrAnG	464	12	1.1427	gi|340710140|ref|XP_003393654.1|	196.4	3e-49	PREDICTED: sodium- and chloride-dependent GABA transporter ine-like [Bombus terrestris]	gi|126723131|ref|NM_001082397.1|	97.6	5e-17	Oryctolagus cuniculus solute carrier family 6 (neurotransmitter transporter, creatine), member 8 (SLC6A8), mRNA >gi|296884|emb|X67252.1| O.cuniculus mRNA for creatine transporter	sp|Q9VR07|INE_DROME	185	4e-47	Sodium- and chloride-dependent GABA transporter ine OS=Drosophila melanogaster GN=ine PE=1 SV=1	MJ1319	117	1e-26	COG0733	Na+-dependent transporters of the SNF family	K05039	5e-50	196	nvi:100115303	solute carrier family 6 (neurotransmitter transporter, GABA) member 6/8/11/12/13	GO:0042066//perineurial glial growth;GO:0006836//neurotransmitter transport;GO:0019226//transmission of nerve impulse;GO:0047484//regulation of response to osmotic stress	GO:0005328//neurotransmitter:sodium symporter activity;GO:0005034//osmosensor activity	GO:0016021//integral to membrane;GO:0005886//plasma membrane
CL1412.Contig2_MrAnG	664	30	1.9962	gi|321457352|gb|EFX68440.1|	193.4	7e-48	hypothetical protein DAPPUDRAFT_203278 [Daphnia pulex]	gi|126723131|ref|NM_001082397.1|	97.6	7e-17	Oryctolagus cuniculus solute carrier family 6 (neurotransmitter transporter, creatine), member 8 (SLC6A8), mRNA >gi|296884|emb|X67252.1| O.cuniculus mRNA for creatine transporter	sp|Q9VR07|INE_DROME	179	4e-45	Sodium- and chloride-dependent GABA transporter ine OS=Drosophila melanogaster GN=ine PE=1 SV=1	MJ1319	117	2e-26	COG0733	Na+-dependent transporters of the SNF family	K05039	2e-46	186	bfo:BRAFLDRAFT_213699	solute carrier family 6 (neurotransmitter transporter, GABA) member 6/8/11/12/13	GO:0006836//neurotransmitter transport;GO:0042066//perineurial glial growth;GO:0019226//transmission of nerve impulse	GO:0005328//neurotransmitter:sodium symporter activity;GO:0009881//photoreceptor activity;GO:0005034//osmosensor activity	GO:0016021//integral to membrane
CL1413.Contig1_MrAnG	1070	2	0.0826	--	--	--	--	--	--	--	--	--	--	--	--	--	--	--	--	--	--	--	--	--	--	-	-	-
CL1413.Contig2_MrAnG	1513	73	2.1318	gi|350402332|ref|XP_003486447.1|	229.9	2e-58	PREDICTED: hypothetical protein LOC100746171 [Bombus impatiens]	--	--	--	--	--	--	--	--	--	--	--	--	--	--	--	--	--	--	-	-	-
CL1413.Contig3_MrAnG	582	45	3.4162	gi|322799223|gb|EFZ20638.1|	231.1	2e-59	hypothetical protein SINV_10676 [Solenopsis invicta]	--	--	--	--	--	--	--	--	--	--	--	--	--	--	--	--	--	--	-	-	-
CL1415.Contig1_MrAnG	334	32	4.2331	--	--	--	--	--	--	--	--	--	--	--	--	--	--	--	--	--	--	--	--	--	--	-	-	-
CL1415.Contig2_MrAnG	207	19	4.0554	--	--	--	--	--	--	--	--	--	--	--	--	--	--	--	--	--	--	--	--	--	--	-	-	-
CL1415.Contig3_MrAnG	224	7	1.3807	--	--	--	--	--	--	--	--	--	--	--	--	--	--	--	--	--	--	--	--	--	--	-	-	-
CL1416.Contig1_MrAnG	455	25	2.4276	--	--	--	--	--	--	--	--	--	--	--	--	--	--	--	--	--	--	--	--	--	--	-	-	-
CL1417.Contig1_MrAnG	2302	2271	43.5879	gi|383854146|ref|XP_003702583.1|	60.8	9e-49	PREDICTED: histone-lysine N-methyltransferase SETMAR-like [Megachile rotundata]	gi|68391323|gb|AY965681.1|	513	1e-141	Eptatretus stoutii nonfunctional variable lymphocyte receptor B (VLRB) gene, complete sequence	sp|Q3ZCU0|YK006_HUMAN	68.2	2e-12	Putative uncharacterized protein FLJ37770 OS=Homo sapiens PE=5 SV=1	--	--	--	--	--	--	--	--	--	--	-	-	-
CL1418.Contig1_MrAnG	492	107	9.6089	--	--	--	--	--	--	--	--	--	--	--	--	--	--	--	--	--	--	--	--	--	--	-	-	-
CL1418.Contig2_MrAnG	206	148	31.7431	--	--	--	--	--	--	--	--	--	--	--	--	--	--	--	--	--	--	--	--	--	--	-	-	-
CL1419.Contig1_MrAnG	550	1153	92.6235	gi|7008007|dbj|BAA90876.1|	135.2	1e-30	DD9B [Marsupenaeus japonicus]	--	--	--	--	sp|P81576|CUPA2_CANPG	132	4e-31	Cuticle protein AM1159 OS=Cancer pagurus PE=1 SV=1	--	--	--	--	--	K10955	5e-07	54.3	rno:24572	intestinal mucin-2	-	-	-
CL1419.Contig2_MrAnG	567	513	39.9750	gi|7008007|dbj|BAA90876.1|	135.6	1e-30	DD9B [Marsupenaeus japonicus]	--	--	--	--	sp|P81576|CUPA2_CANPG	132	5e-31	Cuticle protein AM1159 OS=Cancer pagurus PE=1 SV=1	--	--	--	--	--	K10955	6e-06	50.8	rno:24572	intestinal mucin-2	-	-	-
CL1419.Contig3_MrAnG	579	992	75.6985	gi|7008007|dbj|BAA90876.1|	137.1	4e-31	DD9B [Marsupenaeus japonicus]	--	--	--	--	sp|P81386|CU02_HOMAM	132	5e-31	Cuticle protein AMP2 OS=Homarus americanus PE=1 SV=1	--	--	--	--	--	K13172	6e-09	60.8	dre:553531	serine/arginine repetitive matrix protein 2	-	-	-
CL142.Contig1_MrAnG	446	48	4.7551	--	--	--	--	--	--	--	--	--	--	--	--	--	--	--	--	--	--	--	--	--	--	-	-	-
CL1421.Contig1_MrAnG	1608	3832	105.2916	--	--	--	--	--	--	--	--	--	--	--	--	--	--	--	--	--	--	--	--	--	--	-	-	-
CL1421.Contig2_MrAnG	234	1713	323.4416	--	--	--	--	--	--	--	--	--	--	--	--	--	--	--	--	--	--	--	--	--	--	-	-	-
CL1423.Contig1_MrAnG	748	56	3.3078	gi|198469118|ref|XP_001354917.2|	102.8	1e-20	GA17109 [Drosophila pseudoobscura pseudoobscura] >gi|198146723|gb|EAL31973.2| GA17109 [Drosophila pseudoobscura pseudoobscura]	gi|459436141|gb|GAGF01006131.1|	75.8	3e-10	TSA: Chrysopa pallens CL2353.Contig1_dacaoling transcribed RNA sequence	sp|Q9W3T5|SMIM4_DROME	97.4	3e-20	Small integral membrane protein 4 OS=Drosophila melanogaster GN=CG32736 PE=1 SV=1	--	--	--	--	--	--	--	--	--	--	-	-	-
CL1423.Contig2_MrAnG	674	18	1.1800	gi|198469118|ref|XP_001354917.2|	102.8	1e-20	GA17109 [Drosophila pseudoobscura pseudoobscura] >gi|198146723|gb|EAL31973.2| GA17109 [Drosophila pseudoobscura pseudoobscura]	gi|459436141|gb|GAGF01006131.1|	75.8	2e-10	TSA: Chrysopa pallens CL2353.Contig1_dacaoling transcribed RNA sequence	sp|Q9W3T5|SMIM4_DROME	97.4	2e-20	Small integral membrane protein 4 OS=Drosophila melanogaster GN=CG32736 PE=1 SV=1	--	--	--	--	--	--	--	--	--	--	-	-	-
CL1424.Contig1_MrAnG	2167	95	1.9370	gi|157130198|ref|XP_001655637.1|	336.6	3e-90	mrna (guanine-7-)methyltransferase [Aedes aegypti] >gi|108871994|gb|EAT36219.1| AAEL011698-PA [Aedes aegypti]	--	--	--	--	sp|Q9D0L8|MCES_MOUSE	322	2e-87	mRNA cap guanine-N7 methyltransferase OS=Mus musculus GN=Rnmt PE=1 SV=1	YBR236c	125	4e-28	COG0500	SAM-dependent methyltransferases	K00565	4e-91	336	aag:AaeL_AAEL011698	mRNA (guanine-N7-)-methyltransferase [EC:2.1.1.56]	GO:0032259//methylation;GO:0016071//mRNA metabolic process;GO:0006396//RNA processing	GO:0016740//transferase activity	GO:0044424//intracellular part
CL1424.Contig2_MrAnG	1132	112	4.3715	--	--	--	--	--	--	--	--	--	--	--	--	--	--	--	--	--	--	--	--	--	--	-	-	-
CL1425.Contig1_MrAnG	250	15	2.6510	--	--	--	--	--	--	--	--	--	--	--	--	--	--	--	--	--	--	--	--	--	--	-	-	-
CL1425.Contig2_MrAnG	285	37	5.7360	--	--	--	--	--	--	--	--	--	--	--	--	--	--	--	--	--	--	--	--	--	--	-	-	-
CL1426.Contig1_MrAnG	3121	56	0.7928	gi|301619133|ref|XP_002938952.1|	40.4	3e-32	PREDICTED: transposon Ty3-G Gag-Pol polyprotein-like [Xenopus (Silurana) tropicalis]	--	--	--	--	--	--	--	--	--	--	--	--	--	K10592	4e-18	49.3	xtr:100489531	E3 ubiquitin-protein ligase HUWE1 [EC:6.3.2.19]	-	-	-
CL1426.Contig2_MrAnG	4360	1716	17.3894	gi|301619133|ref|XP_002938952.1|	51.6	2e-14	PREDICTED: transposon Ty3-G Gag-Pol polyprotein-like [Xenopus (Silurana) tropicalis]	--	--	--	--	--	--	--	--	--	--	--	--	--	K10592	6e-18	49.3	xtr:100489531	E3 ubiquitin-protein ligase HUWE1 [EC:6.3.2.19]	-	-	-
CL1426.Contig3_MrAnG	284	39	6.0674	--	--	--	--	--	--	--	--	--	--	--	--	--	--	--	--	--	--	--	--	--	--	-	-	-
CL1427.Contig1_MrAnG	1881	66	1.5503	gi|340727381|ref|XP_003402023.1|	177.9	1e-42	PREDICTED: hypothetical protein LOC100651778 isoform 1 [Bombus terrestris] >gi|350402785|ref|XP_003486603.1| PREDICTED: hypothetical protein LOC100744799 isoform 1 [Bombus impatiens]	gi|23380950|emb|AL837510.5|	71.9	1e-08	Mouse DNA sequence from clone RP23-200B23 on chromosome 4, complete sequence	sp|Q24206|BRC4_DROME	155	3e-37	Broad-complex core protein isoform 6 OS=Drosophila melanogaster GN=br PE=1 SV=2	--	--	--	--	--	K02174	1e-40	168	dvi:Dvir_GJ16036	broad	-	-	-
CL1427.Contig2_MrAnG	1794	10	0.2463	gi|340727381|ref|XP_003402023.1|	177.9	1e-42	PREDICTED: hypothetical protein LOC100651778 isoform 1 [Bombus terrestris] >gi|350402785|ref|XP_003486603.1| PREDICTED: hypothetical protein LOC100744799 isoform 1 [Bombus impatiens]	gi|23380950|emb|AL837510.5|	71.9	1e-08	Mouse DNA sequence from clone RP23-200B23 on chromosome 4, complete sequence	sp|Q24206|BRC4_DROME	155	3e-37	Broad-complex core protein isoform 6 OS=Drosophila melanogaster GN=br PE=1 SV=2	--	--	--	--	--	K02174	1e-40	168	dvi:Dvir_GJ16036	broad	-	-	-
CL1427.Contig3_MrAnG	1637	47	1.2685	gi|313760426|dbj|BAJ41243.1|	184.1	1e-44	broad-complex isoform A-Z5 [Frankliniella occidentalis] >gi|313760442|dbj|BAJ41251.1| broad-complex isoform B-Z5 [Frankliniella occidentalis]	gi|23380950|emb|AL837510.5|	71.9	9e-09	Mouse DNA sequence from clone RP23-200B23 on chromosome 4, complete sequence	sp|Q24206|BRC4_DROME	155	2e-37	Broad-complex core protein isoform 6 OS=Drosophila melanogaster GN=br PE=1 SV=2	--	--	--	--	--	K02174	8e-46	185	tca:659193	broad	-	-	-
CL1427.Contig4_MrAnG	1724	48	1.2302	gi|313760426|dbj|BAJ41243.1|	184.1	2e-44	broad-complex isoform A-Z5 [Frankliniella occidentalis] >gi|313760442|dbj|BAJ41251.1| broad-complex isoform B-Z5 [Frankliniella occidentalis]	gi|23380950|emb|AL837510.5|	71.9	1e-08	Mouse DNA sequence from clone RP23-200B23 on chromosome 4, complete sequence	sp|Q24206|BRC4_DROME	155	3e-37	Broad-complex core protein isoform 6 OS=Drosophila melanogaster GN=br PE=1 SV=2	--	--	--	--	--	K02174	9e-46	185	tca:659193	broad	-	-	-
CL1427.Contig5_MrAnG	2038	35	0.7588	gi|340727381|ref|XP_003402023.1|	177.9	1e-42	PREDICTED: hypothetical protein LOC100651778 isoform 1 [Bombus terrestris] >gi|350402785|ref|XP_003486603.1| PREDICTED: hypothetical protein LOC100744799 isoform 1 [Bombus impatiens]	gi|23380950|emb|AL837510.5|	71.9	1e-08	Mouse DNA sequence from clone RP23-200B23 on chromosome 4, complete sequence	sp|Q24206|BRC4_DROME	155	3e-37	Broad-complex core protein isoform 6 OS=Drosophila melanogaster GN=br PE=1 SV=2	--	--	--	--	--	K02174	1e-40	168	dvi:Dvir_GJ16036	broad	GO:0072002//Malpighian tubule development;GO:0010605;GO:0007552//metamorphosis;GO:0035215//genital disc development;GO:0022414//reproductive process;GO:0009952//anterior/posterior pattern specification;GO:0016055//Wnt receptor signaling pathway;GO:0060562//epithelial tube morphogenesis;GO:0048522//positive regulation of cellular process;GO:0008283//cell proliferation;GO:0031324//negative regulati…	GO:0005515//protein binding	GO:0043231//intracellular membrane-bounded organelle;GO:0044444//cytoplasmic part
CL1427.Contig6_MrAnG	1951	10	0.2265	gi|340727381|ref|XP_003402023.1|	177.9	1e-42	PREDICTED: hypothetical protein LOC100651778 isoform 1 [Bombus terrestris] >gi|350402785|ref|XP_003486603.1| PREDICTED: hypothetical protein LOC100744799 isoform 1 [Bombus impatiens]	gi|23380950|emb|AL837510.5|	71.9	1e-08	Mouse DNA sequence from clone RP23-200B23 on chromosome 4, complete sequence	sp|Q24206|BRC4_DROME	155	3e-37	Broad-complex core protein isoform 6 OS=Drosophila melanogaster GN=br PE=1 SV=2	--	--	--	--	--	K02174	1e-40	168	dvi:Dvir_GJ16036	broad	GO:0072002//Malpighian tubule development;GO:0010605;GO:0007552//metamorphosis;GO:0035215//genital disc development;GO:0022414//reproductive process;GO:0009952//anterior/posterior pattern specification;GO:0016055//Wnt receptor signaling pathway;GO:0060562//epithelial tube morphogenesis;GO:0048522//positive regulation of cellular process;GO:0008283//cell proliferation;GO:0031324//negative regulati…	GO:0005515//protein binding	GO:0043231//intracellular membrane-bounded organelle;GO:0044444//cytoplasmic part
CL1428.Contig1_MrAnG	974	0	0.0000	gi|305682544|dbj|BAJ16356.1|	89.0	3e-16	TIMELESS [Gryllus bimaculatus]	--	--	--	--	sp|P49021|TIM_DROME	64.3	4e-10	Protein timeless OS=Drosophila melanogaster GN=tim PE=1 SV=2	--	--	--	--	--	K12074	1e-16	87.4	phu:Phum_PHUM583070	timeless	-	-	-
CL1428.Contig2_MrAnG	2036	16	0.3472	gi|359270180|dbj|BAL27710.1|	92.0	1e-16	TIMELESS [Thermobia domestica]	--	--	--	--	sp|P49021|TIM_DROME	107	1e-22	Protein timeless OS=Drosophila melanogaster GN=tim PE=1 SV=2	--	--	--	--	--	K12074	2e-23	111	der:Dere_GG24435	timeless	GO:0044763;GO:0044707;GO:0048512//circadian behavior;GO:0009416//response to light stimulus;GO:0042752//regulation of circadian rhythm;GO:0022414//reproductive process	GO:0005515//protein binding	-
CL1428.Contig3_MrAnG	1068	0	0.0000	gi|242024006|ref|XP_002432421.1|	90.5	1e-16	timeless protein, putative [Pediculus humanus corporis] >gi|212517854|gb|EEB19683.1| timeless protein, putative [Pediculus humanus corporis]	--	--	--	--	sp|P49021|TIM_DROME	70.1	8e-12	Protein timeless OS=Drosophila melanogaster GN=tim PE=1 SV=2	--	--	--	--	--	K12074	2e-17	90.5	phu:Phum_PHUM583070	timeless	-	-	-
CL1428.Contig4_MrAnG	901	7	0.3433	--	--	--	--	--	--	--	--	--	--	--	--	--	--	--	--	--	--	--	--	--	--	-	-	-
CL1428.Contig5_MrAnG	1689	0	0.0000	gi|359270180|dbj|BAL27710.1|	23.1	1e-26	TIMELESS [Thermobia domestica]	--	--	--	--	sp|O17482|TIM_DROVI	95.9	2e-19	Protein timeless OS=Drosophila virilis GN=tim PE=2 SV=1	--	--	--	--	--	K12074	6e-23	109	phu:Phum_PHUM583070	timeless	-	-	-
CL1428.Contig6_MrAnG	2130	10	0.2074	gi|359270180|dbj|BAL27710.1|	92.0	1e-16	TIMELESS [Thermobia domestica]	--	--	--	--	sp|P49021|TIM_DROME	107	1e-22	Protein timeless OS=Drosophila melanogaster GN=tim PE=1 SV=2	--	--	--	--	--	K12074	2e-23	111	der:Dere_GG24435	timeless	GO:0044763;GO:0044707;GO:0048512//circadian behavior;GO:0009416//response to light stimulus;GO:0042752//regulation of circadian rhythm;GO:0022414//reproductive process	GO:0005515//protein binding	-
CL1428.Contig7_MrAnG	1617	0	0.0000	gi|359270180|dbj|BAL27710.1|	125.9	6e-27	TIMELESS [Thermobia domestica]	--	--	--	--	sp|O17482|TIM_DROVI	93.2	1e-18	Protein timeless OS=Drosophila virilis GN=tim PE=2 SV=1	--	--	--	--	--	K12074	5e-22	106	phu:Phum_PHUM583070	timeless	-	-	-
CL1428.Contig8_MrAnG	1711	0	0.0000	gi|359270180|dbj|BAL27710.1|	23.1	1e-26	TIMELESS [Thermobia domestica]	--	--	--	--	sp|O17482|TIM_DROVI	95.9	2e-19	Protein timeless OS=Drosophila virilis GN=tim PE=2 SV=1	--	--	--	--	--	K12074	6e-23	109	phu:Phum_PHUM583070	timeless	-	-	-
CL1428.Contig9_MrAnG	1595	0	0.0000	gi|359270180|dbj|BAL27710.1|	125.9	5e-27	TIMELESS [Thermobia domestica]	--	--	--	--	sp|O17482|TIM_DROVI	93.2	1e-18	Protein timeless OS=Drosophila virilis GN=tim PE=2 SV=1	--	--	--	--	--	K12074	5e-22	106	phu:Phum_PHUM583070	timeless	-	-	-
CL1429.Contig1_MrAnG	1359	272	8.8431	gi|380025704|ref|XP_003696608.1|	554.3	5e-156	PREDICTED: paxillin-like isoform 1 [Apis florea]	gi|459334012|gb|GAFX01004960.1|	394	1e-106	TSA: Dendroctonus ponderosae Dendroctonus_ponderosae_Newbler_isotig04169 transcribed RNA sequence	sp|Q5R7I1|PAXI_PONAB	469	6e-132	Paxillin OS=Pongo abelii GN=PXN PE=2 SV=1	--	--	--	--	--	K05760	2e-154	545	phu:Phum_PHUM437870	paxillin	GO:0035220//wing disc development;GO:0007016//cytoskeletal anchoring at plasma membrane;GO:0035218//leg disc development;GO:0010506//regulation of autophagy;GO:0032319//regulation of Rho GTPase activity	GO:0008270//zinc ion binding;GO:0016740//transferase activity	GO:0005925//focal adhesion
CL1429.Contig2_MrAnG	961	31	1.4253	gi|350421197|ref|XP_003492766.1|	89.7	2e-16	PREDICTED: paxillin-like [Bombus impatiens]	gi|345485777|ref|XM_003425288.1|	402	1e-108	PREDICTED: Nasonia vitripennis paxillin-like (LOC100121389), mRNA	sp|Q5R7I1|PAXI_PONAB	322	1e-87	Paxillin OS=Pongo abelii GN=PXN PE=2 SV=1	--	--	--	--	--	K05760	6e-105	380	tca:658324	paxillin	-	GO:0046872//metal ion binding	-
CL143.Contig1_MrAnG	2004	132	2.9103	gi|391333917|ref|XP_003741356.1|	25.8	5e-09	PREDICTED: uncharacterized protein LOC100901629 [Metaseiulus occidentalis]	--	--	--	--	--	--	--	--	--	--	--	--	--	--	--	--	--	--	-	-	-
CL143.Contig2_MrAnG	1984	50	1.1135	gi|391333917|ref|XP_003741356.1|	25.8	5e-09	PREDICTED: uncharacterized protein LOC100901629 [Metaseiulus occidentalis]	--	--	--	--	--	--	--	--	--	--	--	--	--	--	--	--	--	--	-	-	-
CL1430.Contig1_MrAnG	566	52	4.0592	--	--	--	--	--	--	--	--	--	--	--	--	--	--	--	--	--	--	--	--	--	--	-	-	-
CL1430.Contig2_MrAnG	587	7	0.5269	--	--	--	--	--	--	--	--	--	--	--	--	--	--	--	--	--	--	--	--	--	--	-	-	-
CL1431.Contig1_MrAnG	259	25	4.2648	--	--	--	--	--	--	--	--	--	--	--	--	--	--	--	--	--	--	--	--	--	--	-	-	-
CL1431.Contig2_MrAnG	1496	385	11.3706	--	--	--	--	--	--	--	--	--	--	--	--	--	--	--	--	--	--	--	--	--	--	-	-	-
CL1432.Contig1_MrAnG	450	94	9.2293	--	--	--	--	--	--	--	--	--	--	--	--	--	--	--	--	--	--	--	--	--	--	-	-	-
CL1433.Contig1_MrAnG	652	133	9.0128	--	--	--	--	--	--	--	--	--	--	--	--	--	--	--	--	--	--	--	--	--	--	-	-	-
CL1433.Contig2_MrAnG	571	28	2.1666	--	--	--	--	--	--	--	--	--	--	--	--	--	--	--	--	--	--	--	--	--	--	-	-	-
CL1434.Contig1_MrAnG	226	10	1.9550	--	--	--	--	--	--	--	--	--	--	--	--	--	--	--	--	--	--	--	--	--	--	-	-	-
CL1434.Contig2_MrAnG	676	131	8.5621	--	--	--	--	--	--	--	--	--	--	--	--	--	--	--	--	--	--	--	--	--	--	-	-	-
CL1434.Contig3_MrAnG	1217	207	7.5151	--	--	--	--	--	--	--	--	--	--	--	--	--	--	--	--	--	--	--	--	--	--	-	-	-
CL1435.Contig1_MrAnG	1636	106	2.8627	gi|432921881|ref|XP_004080268.1|	59.3	7e-07	PREDICTED: BAH and coiled-coil domain-containing protein 1-like [Oryzias latipes]	--	--	--	--	sp|Q5ZMJ9|SRRM1_CHICK	54.3	8e-07	Serine/arginine repetitive matrix protein 1 OS=Gallus gallus GN=SRRM1 PE=2 SV=1	--	--	--	--	--	K13171	3e-06	54.3	gga:428216	serine/arginine repetitive matrix protein 1	-	-	-
CL1435.Contig2_MrAnG	2311	46	0.8795	gi|291226073|ref|XP_002733020.1|	162.5	9e-38	PREDICTED: hypothetical protein [Saccoglossus kowalevskii]	--	--	--	--	sp|Q12912|LRMP_HUMAN	112	3e-24	Lymphoid-restricted membrane protein OS=Homo sapiens GN=LRMP PE=1 SV=3	--	--	--	--	--	K12337	6e-24	113	mgp:100542275	inositol 1,4,5-triphosphate receptor-associated cGMP kinase substrate	-	-	-
CL1435.Contig3_MrAnG	794	17	0.9460	--	--	--	--	--	--	--	--	--	--	--	--	--	--	--	--	--	--	--	--	--	--	-	-	-
CL1435.Contig4_MrAnG	2329	66	1.2521	gi|291226073|ref|XP_002733020.1|	159.5	7e-37	PREDICTED: hypothetical protein [Saccoglossus kowalevskii]	--	--	--	--	sp|Q12912|LRMP_HUMAN	109	2e-23	Lymphoid-restricted membrane protein OS=Homo sapiens GN=LRMP PE=1 SV=3	--	--	--	--	--	K12337	2e-23	112	bfo:BRAFLDRAFT_63969	inositol 1,4,5-triphosphate receptor-associated cGMP kinase substrate	-	-	-
CL1436.Contig1_MrAnG	1995	383	8.4822	gi|260817332|ref|XP_002603541.1|	70.9	3e-10	hypothetical protein BRAFLDRAFT_280495 [Branchiostoma floridae] >gi|229288860|gb|EEN59552.1| hypothetical protein BRAFLDRAFT_280495 [Branchiostoma floridae]	--	--	--	--	sp|O15440|MRP5_HUMAN	447	3e-125	Multidrug resistance-associated protein 5 OS=Homo sapiens GN=ABCC5 PE=1 SV=2	SPAC3F10.11c	378	2e-104	COG1132	ABC-type multidrug transport system, ATPase and permease components	K05668	5e-127	455	bfo:BRAFLDRAFT_256206	ATP-binding cassette, subfamily C (CFTR/MRP), member 5	-	GO:0017111//nucleoside-triphosphatase activity	-
CL1436.Contig2_MrAnG	883	16	0.8006	gi|260830304|ref|XP_002610101.1|	244.6	4e-63	hypothetical protein BRAFLDRAFT_89866 [Branchiostoma floridae] >gi|229295464|gb|EEN66111.1| hypothetical protein BRAFLDRAFT_89866 [Branchiostoma floridae]	--	--	--	--	sp|O15440|MRP5_HUMAN	238	2e-62	Multidrug resistance-associated protein 5 OS=Homo sapiens GN=ABCC5 PE=1 SV=2	SPAC3F10.11c	192	5e-49	COG1132	ABC-type multidrug transport system, ATPase and permease components	K05668	1e-62	240	mdo:100011713	ATP-binding cassette, subfamily C (CFTR/MRP), member 5	GO:0055085//transmembrane transport;GO:0030213//hyaluronan biosynthetic process;GO:0015711//organic anion transport;GO:0005975//carbohydrate metabolic process;GO:0044281//small molecule metabolic process	GO:0008514//organic anion transmembrane transporter activity	GO:0005887//integral to plasma membrane
CL1437.Contig1_MrAnG	324	25	3.4092	--	--	--	--	--	--	--	--	--	--	--	--	--	--	--	--	--	--	--	--	--	--	-	-	-
CL1437.Contig2_MrAnG	240	8	1.4728	--	--	--	--	--	--	--	--	--	--	--	--	--	--	--	--	--	--	--	--	--	--	-	-	-
CL1438.Contig1_MrAnG	520	50	4.2484	--	--	--	--	--	--	--	--	--	--	--	--	--	--	--	--	--	--	--	--	--	--	-	-	-
CL144.Contig1_MrAnG	1058	384	16.0361	--	--	--	--	gi|57222522|gb|AC102766.5|	83.8	2e-12	Mus musculus chromosome 5, clone RP23-20L22, complete sequence	--	--	--	--	--	--	--	--	--	--	--	--	--	--	-	-	-
CL1440.Contig1_MrAnG	492	90	8.0822	--	--	--	--	--	--	--	--	--	--	--	--	--	--	--	--	--	--	--	--	--	--	-	-	-
CL1441.Contig1_MrAnG	248	9	1.6034	--	--	--	--	--	--	--	--	--	--	--	--	--	--	--	--	--	--	--	--	--	--	-	-	-
CL1441.Contig2_MrAnG	294	8	1.2023	--	--	--	--	--	--	--	--	--	--	--	--	--	--	--	--	--	--	--	--	--	--	-	-	-
CL1441.Contig3_MrAnG	452	22	2.1505	--	--	--	--	--	--	--	--	--	--	--	--	--	--	--	--	--	--	--	--	--	--	-	-	-
CL1442.Contig1_MrAnG	221	44	8.7966	--	--	--	--	--	--	--	--	--	--	--	--	--	--	--	--	--	--	--	--	--	--	-	-	-
CL1442.Contig2_MrAnG	228	139	26.9361	--	--	--	--	--	--	--	--	--	--	--	--	--	--	--	--	--	--	--	--	--	--	-	-	-
CL1442.Contig3_MrAnG	788	20	1.1214	--	--	--	--	--	--	--	--	--	--	--	--	--	--	--	--	--	--	--	--	--	--	-	-	-
CL1442.Contig4_MrAnG	820	26	1.4009	--	--	--	--	--	--	--	--	--	--	--	--	--	--	--	--	--	--	--	--	--	--	-	-	-
CL1442.Contig5_MrAnG	779	25	1.4179	--	--	--	--	--	--	--	--	--	--	--	--	--	--	--	--	--	--	--	--	--	--	-	-	-
CL1443.Contig1_MrAnG	262	3	0.5059	--	--	--	--	--	--	--	--	--	--	--	--	--	--	--	--	--	--	--	--	--	--	-	-	-
CL1443.Contig2_MrAnG	242	8	1.4606	--	--	--	--	--	--	--	--	--	--	--	--	--	--	--	--	--	--	--	--	--	--	-	-	-
CL1444.Contig1_MrAnG	522	79	6.6867	--	--	--	--	--	--	--	--	--	--	--	--	--	--	--	--	--	--	--	--	--	--	-	-	-
CL1444.Contig2_MrAnG	261	27	4.5706	--	--	--	--	gi|13540690|ref|NM_030864.1|	60.0	5e-06	Rattus norvegicus 5-methyltetrahydrofolate-homocysteine methyltransferase (Mtr), mRNA >gi|3978142|gb|AF034214.1|AF034214 Rattus norvegicus methionine synthase (MS) mRNA, complete cds	--	--	--	--	--	--	--	--	--	--	--	--	--	--	-	-	-
CL1445.Contig1_MrAnG	522	100	8.4642	gi|390340432|ref|XP_003725242.1|	79.0	1e-13	PREDICTED: uncharacterized protein LOC100891783 [Strongylocentrotus purpuratus]	--	--	--	--	--	--	--	--	--	--	--	--	--	K11853	5e-09	60.8	xtr:100490033	ubiquitin carboxyl-terminal hydrolase 34 [EC:3.1.2.15]	-	-	-
CL1445.Contig2_MrAnG	821	126	6.7808	gi|390340432|ref|XP_003725242.1|	108.6	3e-22	PREDICTED: uncharacterized protein LOC100891783 [Strongylocentrotus purpuratus]	--	--	--	--	--	--	--	--	--	--	--	--	--	K10592	3e-15	82.8	xtr:100489531	E3 ubiquitin-protein ligase HUWE1 [EC:6.3.2.19]	-	-	-
CL1446.Contig1_MrAnG	742	379	22.5678	--	--	--	--	--	--	--	--	--	--	--	--	--	--	--	--	--	--	--	--	--	--	-	-	-
CL1446.Contig2_MrAnG	390	97	10.9891	--	--	--	--	--	--	--	--	--	--	--	--	--	--	--	--	--	--	--	--	--	--	-	-	-
CL1446.Contig3_MrAnG	2362	618	11.5601	gi|291224356|ref|XP_002732171.1|	58.9	6e-23	PREDICTED: Pao retrotransposon peptidase family protein-like [Saccoglossus kowalevskii]	--	--	--	--	--	--	--	--	--	--	--	--	--	--	--	--	--	--	-	-	-
CL1446.Contig4_MrAnG	211	18	3.7692	--	--	--	--	--	--	--	--	--	--	--	--	--	--	--	--	--	--	--	--	--	--	-	-	-
CL1447.Contig1_MrAnG	422	81	8.4806	--	--	--	--	--	--	--	--	--	--	--	--	--	--	--	--	--	--	--	--	--	--	-	-	-
CL1448.Contig1_MrAnG	377	31	3.6331	--	--	--	--	--	--	--	--	--	--	--	--	--	--	--	--	--	--	--	--	--	--	-	-	-
CL1448.Contig2_MrAnG	461	59	5.6546	--	--	--	--	--	--	--	--	--	--	--	--	--	--	--	--	--	--	--	--	--	--	-	-	-
CL1448.Contig3_MrAnG	444	0	0.0000	--	--	--	--	--	--	--	--	--	--	--	--	--	--	--	--	--	--	--	--	--	--	-	-	-
CL1448.Contig4_MrAnG	370	0	0.0000	--	--	--	--	--	--	--	--	--	--	--	--	--	--	--	--	--	--	--	--	--	--	-	-	-
CL1449.Contig1_MrAnG	1448	1673	51.0484	gi|470521951|ref|XP_004353944.1|	55.8	6e-06	hypothetical protein ACA1_169540 [Acanthamoeba castellanii str. Neff] >gi|440803360|gb|ELR24266.1| hypothetical protein ACA1_169540 [Acanthamoeba castellanii str. Neff]	--	--	--	--	sp|Q1ZXD6|ROCO5_DICDI	53.5	1e-06	Probable serine/threonine-protein kinase roco5 OS=Dictyostelium discoideum GN=roco5 PE=3 SV=1	--	--	--	--	--	--	--	--	--	--	-	-	-
CL145.Contig1_MrAnG	644	165	11.3202	--	--	--	--	--	--	--	--	--	--	--	--	--	--	--	--	--	--	--	--	--	--	-	-	-
CL1450.Contig1_MrAnG	277	80	12.7604	gi|326781637|gb|AEA06573.1|	53.9	2e-06	thrombospondin related anonymous protein [Plasmodium falciparum]	--	--	--	--	--	--	--	--	--	--	--	--	--	--	--	--	--	--	-	-	-
CL1450.Contig2_MrAnG	282	204	31.9621	gi|326781637|gb|AEA06573.1|	53.9	2e-06	thrombospondin related anonymous protein [Plasmodium falciparum]	--	--	--	--	--	--	--	--	--	--	--	--	--	--	--	--	--	--	-	-	-
CL1451.Contig1_MrAnG	209	11	2.3254	--	--	--	--	--	--	--	--	--	--	--	--	--	--	--	--	--	--	--	--	--	--	-	-	-
CL1451.Contig2_MrAnG	451	34	3.3309	--	--	--	--	--	--	--	--	--	--	--	--	--	--	--	--	--	--	--	--	--	--	-	-	-
CL1452.Contig1_MrAnG	370	55	6.5677	--	--	--	--	--	--	--	--	--	--	--	--	--	--	--	--	--	--	--	--	--	--	-	-	-
CL1452.Contig2_MrAnG	615	133	9.5550	--	--	--	--	--	--	--	--	--	--	--	--	--	--	--	--	--	--	--	--	--	--	-	-	-
CL1453.Contig1_MrAnG	337	20	2.6221	gi|410979607|ref|XP_003996173.1|	35.0	1e-28	PREDICTED: tigger transposable element-derived protein 1-like [Felis catus]	gi|334327282|ref|XM_001368803.2|	107	3e-20	PREDICTED: Monodelphis domestica zinc finger protein 135-like (LOC100014551), mRNA	sp|Q96MW7|TIGD1_HUMAN	68.6	3e-12	Tigger transposable element-derived protein 1 OS=Homo sapiens GN=TIGD1 PE=1 SV=1	--	--	--	--	--	--	--	--	--	--	-	-	-
CL1453.Contig2_MrAnG	286	18	2.7807	gi|395515129|ref|XP_003761759.1|	55.5	4e-19	PREDICTED: activating transcription factor 7-interacting protein 2 [Sarcophilus harrisii]	gi|334327282|ref|XM_001368803.2|	103	4e-19	PREDICTED: Monodelphis domestica zinc finger protein 135-like (LOC100014551), mRNA	--	--	--	--	--	--	--	--	--	--	--	--	--	--	-	-	-
CL1454.Contig1_MrAnG	238	12	2.2277	--	--	--	--	--	--	--	--	--	--	--	--	--	--	--	--	--	--	--	--	--	--	-	-	-
CL1454.Contig2_MrAnG	229	11	2.1223	--	--	--	--	--	--	--	--	--	--	--	--	--	--	--	--	--	--	--	--	--	--	-	-	-
CL1456.Contig1_MrAnG	2559	0	0.0000	gi|115293039|gb|ABI93488.1|	155.6	1e-35	iodothyronine deiodinase type I [Hippoglossus hippoglossus]	--	--	--	--	sp|Q95N00|IOD1_SUNMU	154	1e-36	Type I iodothyronine deiodinase OS=Suncus murinus GN=DIO1 PE=2 SV=2	--	--	--	--	--	K01562	1e-35	152	mmu:13370	thyroxine 5'-deiodinase [EC:1.97.1.10]	GO:0055114//oxidation-reduction process	GO:0008430//selenium binding;GO:0004800//thyroxine 5'-deiodinase activity	GO:0043231//intracellular membrane-bounded organelle;GO:0044444//cytoplasmic part;GO:0016020//membrane
CL1456.Contig2_MrAnG	1867	1	0.0237	--	--	--	--	--	--	--	--	--	--	--	--	--	--	--	--	--	--	--	--	--	--	-	-	-
CL1456.Contig3_MrAnG	2537	6	0.1045	gi|115293039|gb|ABI93488.1|	155.6	1e-35	iodothyronine deiodinase type I [Hippoglossus hippoglossus]	--	--	--	--	sp|Q95N00|IOD1_SUNMU	154	1e-36	Type I iodothyronine deiodinase OS=Suncus murinus GN=DIO1 PE=2 SV=2	--	--	--	--	--	K01562	1e-35	152	mmu:13370	thyroxine 5'-deiodinase [EC:1.97.1.10]	GO:0055114//oxidation-reduction process	GO:0008430//selenium binding;GO:0004800//thyroxine 5'-deiodinase activity	GO:0043231//intracellular membrane-bounded organelle;GO:0044444//cytoplasmic part;GO:0016020//membrane
CL1456.Contig4_MrAnG	1845	39	0.9339	--	--	--	--	--	--	--	--	--	--	--	--	--	--	--	--	--	--	--	--	--	--	-	-	-
CL1457.Contig1_MrAnG	327	1	0.1351	gi|51011053|ref|NP_001003483.1|	57.4	2e-07	pre-mRNA-splicing factor 38A [Danio rerio] >gi|166158120|ref|NP_001107468.1| uncharacterized protein LOC100135318 [Xenopus (Silurana) tropicalis] >gi|82183340|sp|Q6DHU4.1|PR38A_DANRE RecName: Full=Pre-mRNA-splicing factor 38A >gi|50369257|gb|AAH75873.1| Peripheral myelin protein 22b [Danio rerio] >gi|163916559|gb|AAI57617.1| LOC100135318 protein [Xenopus (Silurana) tropicalis]	gi|51854727|gb|AC125046.3|	61.9	2e-06	Mus musculus BAC clone RP23-349O22 from 6, complete sequence	sp|Q6DHU4|PR38A_DANRE	57.4	7e-09	Pre-mRNA-splicing factor 38A OS=Danio rerio GN=prpf38a PE=2 SV=1	--	--	--	--	--	K12849	3e-08	57.4	dre:445089	pre-mRNA-splicing factor 38A	-	-	-
CL1457.Contig2_MrAnG	274	11	1.7738	gi|380018707|ref|XP_003693265.1|	52.8	6e-06	PREDICTED: uncharacterized protein LOC100871145 [Apis florea]	gi|146196892|emb|CU234132.14|	65.9	9e-08	Mouse DNA sequence from clone DN-303I20 on chromosome 4, complete sequence	sp|Q54HS3|SET1_DICDI	51.2	5e-07	Histone-lysine N-methyltransferase set1 OS=Dictyostelium discoideum GN=set1 PE=1 SV=1	--	--	--	--	--	K15190	3e-06	50.4	dgr:Dgri_GH20938	7SK snRNA methylphosphate capping enzyme [EC:2.1.1.-]	-	-	-
CL1458.Contig1_MrAnG	242	32	5.8424	--	--	--	--	--	--	--	--	--	--	--	--	--	--	--	--	--	--	--	--	--	--	-	-	-
CL1459.Contig1_MrAnG	1863	1037	24.5935	gi|91090384|ref|XP_969497.1|	695.3	0.0	PREDICTED: similar to 6-phosphofructo-2-kinase/fructose-2,6-bisphosphatase short form [Tribolium castaneum]	gi|383850003|ref|XM_003700570.1|	73.8	3e-09	PREDICTED: Megachile rotundata 6-phosphofructo-2-kinase/fructose-2,6-bisphosphatase 1-like (LOC100879515), mRNA	sp|O35552|F263_RAT	543	4e-154	6-phosphofructo-2-kinase/fructose-2,6-bisphosphatase 3 OS=Rattus norvegicus GN=Pfkfb3 PE=2 SV=1	YJL155c_2	226	8e-59	COG0406	Fructose-2,6-bisphosphatase	K01103	0.0	695	tca:657985	6-phosphofructo-2-kinase / fructose-2,6-bisphosphatase [EC:2.7.1.105 3.1.3.46]	GO:0006000//fructose metabolic process;GO:0016310//phosphorylation;GO:0006003//fructose 2,6-bisphosphate metabolic process	GO:0004331//fructose-2,6-bisphosphate 2-phosphatase activity;GO:0003873//6-phosphofructo-2-kinase activity;GO:0005524//ATP binding	-
CL1459.Contig2_MrAnG	630	30	2.1039	gi|157134608|ref|XP_001663327.1|	86.7	8e-16	6-phosphofructo-2-kinase/fructose-2,6-bisphosphatase short form [Aedes aegypti] >gi|108870425|gb|EAT34650.1| AAEL013132-PB [Aedes aegypti]	--	--	--	--	sp|P07953|F261_RAT	70.5	3e-12	6-phosphofructo-2-kinase/fructose-2,6-bisphosphatase 1 OS=Rattus norvegicus GN=Pfkfb1 PE=1 SV=3	--	--	--	--	--	K01103	1e-15	83.2	aga:AgaP_AGAP012010	6-phosphofructo-2-kinase / fructose-2,6-bisphosphatase [EC:2.7.1.105 3.1.3.46]	GO:0007476//imaginal disc-derived wing morphogenesis;GO:0006003//fructose 2,6-bisphosphate metabolic process;GO:0006000//fructose metabolic process	GO:0003873//6-phosphofructo-2-kinase activity;GO:0004331//fructose-2,6-bisphosphate 2-phosphatase activity;GO:0005524//ATP binding	-
CL146.Contig1_MrAnG	1013	68	2.9659	--	--	--	--	--	--	--	--	--	--	--	--	--	--	--	--	--	--	--	--	--	--	-	-	-
CL146.Contig2_MrAnG	296	18	2.6868	--	--	--	--	--	--	--	--	--	--	--	--	--	--	--	--	--	--	--	--	--	--	-	-	-
CL1460.Contig1_MrAnG	1560	65	1.8410	gi|443705660|gb|ELU02093.1|	315.8	3e-84	hypothetical protein CAPTEDRAFT_176506, partial [Capitella teleta]	--	--	--	--	sp|O43772|MCAT_HUMAN	287	4e-77	Mitochondrial carnitine/acylcarnitine carrier protein OS=Homo sapiens GN=SLC25A20 PE=1 SV=1	--	--	--	--	--	K15109	3e-81	303	isc:IscW_ISCW022609	solute carrier family 25 (mitochondrial carnitine/acylcarnitine transporter), member 20/29	-	-	-
CL1460.Contig2_MrAnG	1014	3	0.1307	gi|443705660|gb|ELU02093.1|	315.8	2e-84	hypothetical protein CAPTEDRAFT_176506, partial [Capitella teleta]	--	--	--	--	sp|O43772|MCAT_HUMAN	287	2e-77	Mitochondrial carnitine/acylcarnitine carrier protein OS=Homo sapiens GN=SLC25A20 PE=1 SV=1	--	--	--	--	--	K15109	1e-81	303	isc:IscW_ISCW022609	solute carrier family 25 (mitochondrial carnitine/acylcarnitine transporter), member 20/29	-	-	-
CL1460.Contig3_MrAnG	356	0	0.0000	gi|410919609|ref|XP_003973276.1|	89.7	4e-17	PREDICTED: mitochondrial carnitine/acylcarnitine carrier protein-like [Takifugu rubripes]	--	--	--	--	sp|Q9Z2Z6|MCAT_MOUSE	89.0	2e-18	Mitochondrial carnitine/acylcarnitine carrier protein OS=Mus musculus GN=Slc25a20 PE=1 SV=1	--	--	--	--	--	K15109	8e-18	89.0	mmu:57279	solute carrier family 25 (mitochondrial carnitine/acylcarnitine transporter), member 20/29	GO:0006853//carnitine shuttle;GO:0046320//regulation of fatty acid oxidation	-	GO:0005743//mitochondrial inner membrane
CL1461.Contig1_MrAnG	867	140	7.1345	gi|395742562|ref|XP_003777772.1|	58.9	3e-07	PREDICTED: uncharacterized protein LOC100939189, partial [Pongo abelii]	--	--	--	--	--	--	--	--	--	--	--	--	--	--	--	--	--	--	-	-	-
CL1461.Contig2_MrAnG	348	37	4.6976	gi|145521690|ref|XP_001446697.1|	55.5	9e-07	hypothetical protein [Paramecium tetraurelia strain d4-2] >gi|124414181|emb|CAK79300.1| unnamed protein product [Paramecium tetraurelia]	--	--	--	--	sp|Q54VY3|SPT20_DICDI	47.8	6e-06	Transcription factor SPT20 homolog OS=Dictyostelium discoideum GN=DDB_G0280065 PE=3 SV=1	--	--	--	--	--	--	--	--	--	--	-	-	-
CL1463.Contig1_MrAnG	288	28	4.2956	--	--	--	--	gi|108936969|gb|AC182002.3|	75.8	1e-10	Myotis lucifugus clone CH235-508O12, complete sequence	--	--	--	--	--	--	--	--	--	--	--	--	--	--	-	-	-
CL1464.Contig1_MrAnG	493	463	41.4943	--	--	--	--	gi|17529444|emb|AL596276.6|	61.9	3e-06	Human DNA sequence from clone RP11-115A15 on chromosome 1, complete sequence	--	--	--	--	--	--	--	--	--	--	--	--	--	--	-	-	-
CL1464.Contig2_MrAnG	508	393	34.1809	--	--	--	--	gi|17529444|emb|AL596276.6|	61.9	3e-06	Human DNA sequence from clone RP11-115A15 on chromosome 1, complete sequence	--	--	--	--	--	--	--	--	--	--	--	--	--	--	-	-	-
CL1465.Contig1_MrAnG	240	29	5.3388	--	--	--	--	--	--	--	--	--	--	--	--	--	--	--	--	--	--	--	--	--	--	-	-	-
CL1466.Contig1_MrAnG	2332	8	0.1516	gi|156553585|ref|XP_001600172.1|	275.8	7e-72	PREDICTED: facilitated trehalose transporter Tret1-like [Nasonia vitripennis]	--	--	--	--	sp|Q8MKK4|TRE12_DROME	269	2e-71	Facilitated trehalose transporter Tret1-2 homolog OS=Drosophila melanogaster GN=Tret1-2 PE=2 SV=1	L140856	140	1e-32	COG0477	Permeases of the major facilitator superfamily	K14258	9e-73	275	nvi:100115449	facilitated trehalose transporter	GO:0015766	GO:0051119//sugar transmembrane transporter activity	GO:0005886//plasma membrane;GO:0044425//membrane part
CL1466.Contig2_MrAnG	2451	8	0.1442	gi|156553585|ref|XP_001600172.1|	275.8	7e-72	PREDICTED: facilitated trehalose transporter Tret1-like [Nasonia vitripennis]	--	--	--	--	sp|Q8MKK4|TRE12_DROME	269	2e-71	Facilitated trehalose transporter Tret1-2 homolog OS=Drosophila melanogaster GN=Tret1-2 PE=2 SV=1	L140856	140	1e-32	COG0477	Permeases of the major facilitator superfamily	K14258	1e-72	275	nvi:100115449	facilitated trehalose transporter	GO:0015766	GO:0051119//sugar transmembrane transporter activity	GO:0005886//plasma membrane;GO:0044425//membrane part
CL1466.Contig3_MrAnG	2347	9	0.1694	gi|156553585|ref|XP_001600172.1|	275.8	7e-72	PREDICTED: facilitated trehalose transporter Tret1-like [Nasonia vitripennis]	--	--	--	--	sp|Q8MKK4|TRE12_DROME	269	2e-71	Facilitated trehalose transporter Tret1-2 homolog OS=Drosophila melanogaster GN=Tret1-2 PE=2 SV=1	L140856	140	1e-32	COG0477	Permeases of the major facilitator superfamily	K14258	9e-73	275	nvi:100115449	facilitated trehalose transporter	GO:0015766	GO:0051119//sugar transmembrane transporter activity	GO:0005886//plasma membrane;GO:0044425//membrane part
CL1466.Contig4_MrAnG	2436	86	1.5598	gi|156553585|ref|XP_001600172.1|	275.8	7e-72	PREDICTED: facilitated trehalose transporter Tret1-like [Nasonia vitripennis]	--	--	--	--	sp|Q8MKK4|TRE12_DROME	269	2e-71	Facilitated trehalose transporter Tret1-2 homolog OS=Drosophila melanogaster GN=Tret1-2 PE=2 SV=1	L140856	140	1e-32	COG0477	Permeases of the major facilitator superfamily	K14258	1e-72	275	nvi:100115449	facilitated trehalose transporter	GO:0015766	GO:0051119//sugar transmembrane transporter activity	GO:0005886//plasma membrane;GO:0044425//membrane part
CL1467.Contig1_MrAnG	572	0	0.0000	gi|156550159|ref|XP_001606181.1|	240.7	2e-62	PREDICTED: RNA polymerase II-associated factor 1 homolog [Nasonia vitripennis]	gi|291236097|ref|XM_002737932.1|	83.8	9e-13	PREDICTED: Saccoglossus kowalevskii antimeros-like (LOC100371529), mRNA	sp|Q4V886|PAF1_RAT	190	1e-48	RNA polymerase II-associated factor 1 homolog OS=Rattus norvegicus GN=Paf1 PE=2 SV=1	--	--	--	--	--	K15174	4e-63	240	nvi:100122568	RNA polymerase II-associated factor 1	-	-	-
CL1467.Contig2_MrAnG	1082	2	0.0817	gi|332022364|gb|EGI62676.1|	503.1	1e-140	RNA polymerase II-associated factor 1-like protein [Acromyrmex echinatior]	gi|291236097|ref|XM_002737932.1|	83.8	2e-12	PREDICTED: Saccoglossus kowalevskii antimeros-like (LOC100371529), mRNA	sp|Q4V886|PAF1_RAT	385	9e-107	RNA polymerase II-associated factor 1 homolog OS=Rattus norvegicus GN=Paf1 PE=2 SV=1	--	--	--	--	--	K15174	3e-140	498	ame:552621	RNA polymerase II-associated factor 1	-	-	-
CL1467.Contig3_MrAnG	1044	1	0.0423	gi|332022364|gb|EGI62676.1|	413.3	1e-113	RNA polymerase II-associated factor 1-like protein [Acromyrmex echinatior]	gi|459398494|gb|GAGF01043778.1|	75.8	4e-10	TSA: Chrysopa pallens Unigene78687_dacaoling transcribed RNA sequence	sp|Q4U0S5|PAF1_DANRE	338	1e-92	RNA polymerase II-associated factor 1 homolog OS=Danio rerio GN=paf1 PE=1 SV=1	--	--	--	--	--	K15174	8e-114	410	ame:552621	RNA polymerase II-associated factor 1	-	-	-
CL1467.Contig4_MrAnG	1680	6	0.1578	gi|332022364|gb|EGI62676.1|	631.7	3e-179	RNA polymerase II-associated factor 1-like protein [Acromyrmex echinatior]	gi|291236097|ref|XM_002737932.1|	83.8	3e-12	PREDICTED: Saccoglossus kowalevskii antimeros-like (LOC100371529), mRNA	sp|Q4V886|PAF1_RAT	429	1e-119	RNA polymerase II-associated factor 1 homolog OS=Rattus norvegicus GN=Paf1 PE=2 SV=1	SPAC140.02	68.9	2e-11	COG0724	RNA-binding proteins (RRM domain)	K15174	2e-173	609	nvi:100122217	RNA polymerase II-associated factor 1	GO:0022008//neurogenesis;GO:0045893//positive regulation of transcription, DNA-dependent	GO:0019894//kinesin binding	GO:0016593//Cdc73/Paf1 complex;GO:0035327//transcriptionally active chromatin
CL1468.Contig1_MrAnG	424	94	9.7953	--	--	--	--	--	--	--	--	--	--	--	--	--	--	--	--	--	--	--	--	--	--	-	-	-
CL1469.Contig1_MrAnG	234	22	4.1539	--	--	--	--	--	--	--	--	--	--	--	--	--	--	--	--	--	--	--	--	--	--	-	-	-
CL1469.Contig2_MrAnG	280	16	2.5247	--	--	--	--	--	--	--	--	--	--	--	--	--	--	--	--	--	--	--	--	--	--	-	-	-
CL147.Contig1_MrAnG	717	54	3.3276	--	--	--	--	--	--	--	--	--	--	--	--	--	--	--	--	--	--	--	--	--	--	-	-	-
CL147.Contig2_MrAnG	343	5	0.6441	--	--	--	--	--	--	--	--	--	--	--	--	--	--	--	--	--	--	--	--	--	--	-	-	-
CL1470.Contig1_MrAnG	226	18	3.5190	--	--	--	--	--	--	--	--	--	--	--	--	--	--	--	--	--	--	--	--	--	--	-	-	-
CL1471.Contig1_MrAnG	288	32	4.9092	--	--	--	--	--	--	--	--	--	--	--	--	--	--	--	--	--	--	--	--	--	--	-	-	-
CL1471.Contig2_MrAnG	660	119	7.9663	--	--	--	--	--	--	--	--	--	--	--	--	--	--	--	--	--	--	--	--	--	--	-	-	-
CL1472.Contig1_MrAnG	916	24	1.1576	gi|351703006|gb|EHB05925.1|	194.1	8e-48	S-adenosyl-L-methionine-dependent methyltransferase FTSJD2 [Heterocephalus glaber]	--	--	--	--	sp|Q6GQ76|MTR1_XENLA	191	1e-48	Cap-specific mRNA (nucleoside-2'-O-)-methyltransferase 1 OS=Xenopus laevis GN=ftsjd2 PE=2 SV=1	--	--	--	--	--	K14589	3e-48	192	ssc:100154061	cap-specific mRNA (nucleoside-2'-O-)-methyltransferase 1 [EC:2.1.1.57]	GO:0016071//mRNA metabolic process	GO:0016740//transferase activity	-
CL1472.Contig2_MrAnG	1323	74	2.4713	gi|363731546|ref|XP_419486.3|	329.7	2e-88	PREDICTED: cap-specific mRNA (nucleoside-2&apos;-O-)-methyltransferase 1-like [Gallus gallus]	--	--	--	--	sp|A2VE39|MTR1_BOVIN	318	2e-86	Cap-specific mRNA (nucleoside-2'-O-)-methyltransferase 1 OS=Bos taurus GN=FTSJD2 PE=2 SV=1	--	--	--	--	--	K14589	3e-89	329	mgp:100550686	cap-specific mRNA (nucleoside-2'-O-)-methyltransferase 1 [EC:2.1.1.57]	GO:0006370//7-methylguanosine mRNA capping;GO:0080009//mRNA methylation	GO:0004483//mRNA (nucleoside-2'-O-)-methyltransferase activity	GO:0005737//cytoplasm;GO:0005730//nucleolus
CL1473.Contig1_MrAnG	572	87	6.7201	--	--	--	--	--	--	--	--	--	--	--	--	--	--	--	--	--	--	--	--	--	--	-	-	-
CL1473.Contig2_MrAnG	573	56	4.3181	--	--	--	--	--	--	--	--	--	--	--	--	--	--	--	--	--	--	--	--	--	--	-	-	-
CL1474.Contig1_MrAnG	783	22	1.2414	gi|321477504|gb|EFX88463.1|	104.0	8e-21	hypothetical protein DAPPUDRAFT_305568 [Daphnia pulex]	--	--	--	--	sp|Q9Y5Z4|HEBP2_HUMAN	74.3	3e-13	Heme-binding protein 2 OS=Homo sapiens GN=HEBP2 PE=1 SV=1	--	--	--	--	--	--	--	--	--	--	-	-	-
CL1474.Contig2_MrAnG	747	40	2.3659	gi|321477504|gb|EFX88463.1|	104.0	7e-21	hypothetical protein DAPPUDRAFT_305568 [Daphnia pulex]	--	--	--	--	sp|Q9Y5Z4|HEBP2_HUMAN	74.3	2e-13	Heme-binding protein 2 OS=Homo sapiens GN=HEBP2 PE=1 SV=1	--	--	--	--	--	--	--	--	--	--	-	-	-
CL1476.Contig1_MrAnG	2330	88	1.6687	gi|108873100|gb|EAT37325.1|	406.0	4e-111	AAEL010661-PA [Aedes aegypti]	--	--	--	--	sp|P58195|PLS1_RAT	365	2e-100	Phospholipid scramblase 1 OS=Rattus norvegicus GN=Plscr1 PE=1 SV=1	Rv1078	62.8	3e-09	COG1714	Predicted membrane protein/domain	K06831	7e-17	90.1	dre:557373	galectin-3	GO:0048812//neuron projection morphogenesis;GO:0007268//synaptic transmission	-	-
CL1476.Contig2_MrAnG	2397	102	1.8801	gi|108873100|gb|EAT37325.1|	406.0	4e-111	AAEL010661-PA [Aedes aegypti]	--	--	--	--	sp|P58195|PLS1_RAT	365	2e-100	Phospholipid scramblase 1 OS=Rattus norvegicus GN=Plscr1 PE=1 SV=1	Rv1078	62.8	3e-09	COG1714	Predicted membrane protein/domain	K06831	7e-17	90.1	dre:557373	galectin-3	GO:0048812//neuron projection morphogenesis;GO:0007268//synaptic transmission	-	-
CL1477.Contig1_MrAnG	291	27	4.0994	--	--	--	--	--	--	--	--	--	--	--	--	--	--	--	--	--	--	--	--	--	--	-	-	-
CL1477.Contig2_MrAnG	286	16	2.4718	--	--	--	--	--	--	--	--	--	--	--	--	--	--	--	--	--	--	--	--	--	--	-	-	-
CL1478.Contig1_MrAnG	784	308	17.3576	--	--	--	--	--	--	--	--	--	--	--	--	--	--	--	--	--	--	--	--	--	--	-	-	-
CL1478.Contig2_MrAnG	359	38	4.6767	--	--	--	--	--	--	--	--	--	--	--	--	--	--	--	--	--	--	--	--	--	--	-	-	-
CL1479.Contig1_MrAnG	2350	293	5.5088	gi|363412372|gb|AEW22980.1|	58.5	1e-06	Kruppel-like protein 1 [Rhodnius prolixus]	gi|357580576|emb|HE575250.1|	67.9	2e-07	Blattella germanica mRNA for kruppel homologue 1 (krh1 gene)	sp|P08155|KRUH_DROME	348	2e-95	Krueppel homologous protein 1 OS=Drosophila melanogaster GN=Kr-h1 PE=2 SV=2	SPAC144.09c	102	2e-21	COG5048	FOG: Zn-finger	K09228	8e-64	246	api:100159445	KRAB domain-containing zinc finger protein	GO:0045316//negative regulation of compound eye photoreceptor development;GO:0006355//regulation of transcription, DNA-dependent;GO:0007552//metamorphosis;GO:0035075//response to ecdysone	GO:0008270//zinc ion binding;GO:0003676//nucleic acid binding;GO:0003700//sequence-specific DNA binding transcription factor activity	GO:0005634//nucleus
CL1479.Contig2_MrAnG	2534	439	7.6544	gi|363412372|gb|AEW22980.1|	58.5	2e-06	Kruppel-like protein 1 [Rhodnius prolixus]	gi|357580576|emb|HE575250.1|	67.9	2e-07	Blattella germanica mRNA for kruppel homologue 1 (krh1 gene)	sp|P08155|KRUH_DROME	348	3e-95	Krueppel homologous protein 1 OS=Drosophila melanogaster GN=Kr-h1 PE=2 SV=2	SPAC144.09c	102	2e-21	COG5048	FOG: Zn-finger	K09228	8e-64	246	api:100159445	KRAB domain-containing zinc finger protein	GO:0045316//negative regulation of compound eye photoreceptor development;GO:0006355//regulation of transcription, DNA-dependent;GO:0007552//metamorphosis;GO:0035075//response to ecdysone	GO:0008270//zinc ion binding;GO:0003676//nucleic acid binding;GO:0003700//sequence-specific DNA binding transcription factor activity	GO:0005634//nucleus
CL148.Contig1_MrAnG	2298	2155	41.4335	gi|390342152|ref|XP_003725599.1|	311.2	1e-82	PREDICTED: uncharacterized protein LOC586954 [Strongylocentrotus purpuratus]	--	--	--	--	sp|Q09575|YRD6_CAEEL	132	3e-30	Uncharacterized protein K02A2.6 OS=Caenorhabditis elegans GN=K02A2.6 PE=2 SV=1	SPAC9.04	76.6	2e-13	COG2801	Transposase and inactivated derivatives	K11321	9e-62	239	spu:576401	bromodomain-containing protein 8	-	-	-
CL1480.Contig1_MrAnG	594	52	3.8679	gi|410932271|ref|XP_003979517.1|	77.8	1e-36	PREDICTED: uncharacterized protein LOC101074616, partial [Takifugu rubripes]	--	--	--	--	sp|P20825|POL2_DROME	67.0	4e-23	Retrovirus-related Pol polyprotein from transposon 297 OS=Drosophila melanogaster GN=pol PE=4 SV=1	SPAC9.04	67.0	5e-24	COG2801	Transposase and inactivated derivatives	K04228	9e-11	67.0	dre:100151502	arginine vasopressin receptor 2	-	-	-
CL1480.Contig2_MrAnG	380	50	5.8135	gi|391332562|ref|XP_003740703.1|	137.5	1e-31	PREDICTED: uncharacterized protein LOC100904750 [Metaseiulus occidentalis]	--	--	--	--	sp|P04323|POL3_DROME	95.9	2e-20	Retrovirus-related Pol polyprotein from transposon 17.6 OS=Drosophila melanogaster GN=pol PE=4 SV=1	YIL082w-a_2	119	1e-27	COG2801	Transposase and inactivated derivatives	K04228	8e-20	95.5	dre:100151502	arginine vasopressin receptor 2	-	-	-
CL1481.Contig1_MrAnG	260	25	4.2484	gi|340387179|ref|XP_003392085.1|	53.5	3e-06	PREDICTED: hypothetical protein LOC100639513, partial [Amphimedon queenslandica]	--	--	--	--	sp|Q4KMP7|TB10B_HUMAN	48.5	3e-06	TBC1 domain family member 10B OS=Homo sapiens GN=TBC1D10B PE=1 SV=3	--	--	--	--	--	K11131	5e-06	49.7	tad:TRIADDRAFT_19124	H/ACA ribonucleoprotein complex subunit 4 [EC:5.4.99.-]	-	-	-
CL1482.Contig1_MrAnG	309	3	0.4290	--	--	--	--	--	--	--	--	--	--	--	--	--	--	--	--	--	--	--	--	--	--	-	-	-
CL1482.Contig2_MrAnG	344	4	0.5138	--	--	--	--	--	--	--	--	--	--	--	--	--	--	--	--	--	--	--	--	--	--	-	-	-
CL1482.Contig3_MrAnG	293	12	1.8095	--	--	--	--	--	--	--	--	--	--	--	--	--	--	--	--	--	--	--	--	--	--	-	-	-
CL1483.Contig1_MrAnG	1038	26	1.1067	gi|345496141|ref|XP_001604721.2|	329.7	1e-88	PREDICTED: calcineurin subunit B type 2-like isoform 1 [Nasonia vitripennis]	gi|383847343|ref|XM_003699266.1|	228	4e-56	PREDICTED: Megachile rotundata calcineurin subunit B type 2-like (LOC100881000), mRNA	sp|Q24214|CANB2_DROME	325	1e-88	Calcineurin subunit B type 2 OS=Drosophila melanogaster GN=CanB2 PE=1 SV=2	YKL190w	192	6e-49	COG5126	Ca2+-binding protein (EF-Hand superfamily)	K06268	7e-89	327	nvi:100121135	protein phosphatase 3, regulatory subunit	GO:0030431//sleep;GO:0007269//neurotransmitter secretion;GO:0051533//positive regulation of NFAT protein import into nucleus;GO:0045214//sarcomere organization;GO:0016192//vesicle-mediated transport;GO:0007126//meiosis;GO:0030241//skeletal muscle myosin thick filament assembly;GO:0006470//protein dephosphorylation	GO:0004723//calcium-dependent protein serine/threonine phosphatase activity;GO:0005509//calcium ion binding;GO:0008597//calcium-dependent protein serine/threonine phosphatase regulator activity;GO:0005516//calmodulin binding	GO:0005955//calcineurin complex;GO:0008021//synaptic vesicle
CL1483.Contig2_MrAnG	916	22	1.0612	gi|345496143|ref|XP_003427663.1|	190.7	8e-47	PREDICTED: calcineurin subunit B type 2-like isoform 2 [Nasonia vitripennis]	gi|383847343|ref|XM_003699266.1|	178	3e-41	PREDICTED: Megachile rotundata calcineurin subunit B type 2-like (LOC100881000), mRNA	sp|Q24214|CANB2_DROME	184	2e-46	Calcineurin subunit B type 2 OS=Drosophila melanogaster GN=CanB2 PE=1 SV=2	YKL190w	118	2e-26	COG5126	Ca2+-binding protein (EF-Hand superfamily)	K06268	1e-47	190	nvi:100121135	protein phosphatase 3, regulatory subunit	GO:0016192//vesicle-mediated transport;GO:0006470//protein dephosphorylation;GO:0007126//meiosis;GO:0045214//sarcomere organization;GO:0007269//neurotransmitter secretion;GO:0030241//skeletal muscle myosin thick filament assembly;GO:0030431//sleep	GO:0005516//calmodulin binding;GO:0005509//calcium ion binding;GO:0008597//calcium-dependent protein serine/threonine phosphatase regulator activity;GO:0004723//calcium-dependent protein serine/threonine phosphatase activity	GO:0008021//synaptic vesicle;GO:0005955//calcineurin complex
CL1483.Contig3_MrAnG	1084	29	1.1820	gi|345496143|ref|XP_003427663.1|	303.5	1e-80	PREDICTED: calcineurin subunit B type 2-like isoform 2 [Nasonia vitripennis]	gi|383847343|ref|XM_003699266.1|	228	4e-56	PREDICTED: Megachile rotundata calcineurin subunit B type 2-like (LOC100881000), mRNA	sp|Q24214|CANB2_DROME	297	2e-80	Calcineurin subunit B type 2 OS=Drosophila melanogaster GN=CanB2 PE=1 SV=2	YKL190w	187	2e-47	COG5126	Ca2+-binding protein (EF-Hand superfamily)	K06268	2e-81	303	nvi:100121135	protein phosphatase 3, regulatory subunit	GO:0016192//vesicle-mediated transport;GO:0006470//protein dephosphorylation;GO:0007126//meiosis;GO:0045214//sarcomere organization;GO:0007269//neurotransmitter secretion;GO:0030241//skeletal muscle myosin thick filament assembly;GO:0030431//sleep	GO:0005516//calmodulin binding;GO:0005509//calcium ion binding;GO:0008597//calcium-dependent protein serine/threonine phosphatase regulator activity;GO:0004723//calcium-dependent protein serine/threonine phosphatase activity	GO:0008021//synaptic vesicle;GO:0005955//calcineurin complex
CL1484.Contig1_MrAnG	5325	8691	72.1115	--	--	--	--	--	--	--	--	--	--	--	--	--	--	--	--	--	--	--	--	--	--	-	-	-
CL1485.Contig1_MrAnG	367	31	3.7321	--	--	--	--	--	--	--	--	--	--	--	--	--	--	--	--	--	--	--	--	--	--	-	-	-
CL1486.Contig1_MrAnG	252	380	66.6250	--	--	--	--	--	--	--	--	--	--	--	--	--	--	--	--	--	--	--	--	--	--	-	-	-
CL1486.Contig2_MrAnG	1566	690	19.4676	gi|225709858|gb|ACO10775.1|	209.1	5e-52	DNA-directed RNA polymerases I, II, and III subunit RPABC3 [Caligus rogercresseyi]	gi|195592243|ref|XM_002085809.1|	83.8	2e-12	Drosophila simulans GD14989 (Dsim\GD14989), mRNA	sp|Q923G2|RPAB3_MOUSE	196	9e-50	DNA-directed RNA polymerases I, II, and III subunit RPABC3 OS=Mus musculus GN=Polr2h PE=2 SV=3	--	--	--	--	--	K03016	1e-50	201	dre:550263	DNA-directed RNA polymerases I, II, and III subunit RPABC3	GO:0007095//mitotic G2 DNA damage checkpoint;GO:0006366//transcription from RNA polymerase II promoter	GO:0003899//DNA-directed RNA polymerase activity	GO:0005665//DNA-directed RNA polymerase II, core complex
CL1486.Contig3_MrAnG	676	41	2.6797	gi|170054953|ref|XP_001863364.1|	53.9	7e-06	conserved hypothetical protein [Culex quinquefasciatus] >gi|167875108|gb|EDS38491.1| conserved hypothetical protein [Culex quinquefasciatus]	--	--	--	--	--	--	--	--	--	--	--	--	--	--	--	--	--	--	-	-	-
CL1486.Contig4_MrAnG	1187	106	3.9456	gi|225709858|gb|ACO10775.1|	256.1	2e-66	DNA-directed RNA polymerases I, II, and III subunit RPABC3 [Caligus rogercresseyi]	gi|468091297|gb|GACT010042681.1|	109	3e-20	TSA: Anolis carolinensis k21:22969066 transcribed RNA sequence	sp|Q923G2|RPAB3_MOUSE	244	4e-64	DNA-directed RNA polymerases I, II, and III subunit RPABC3 OS=Mus musculus GN=Polr2h PE=2 SV=3	--	--	--	--	--	K03016	1e-65	250	dre:550263	DNA-directed RNA polymerases I, II, and III subunit RPABC3	GO:0006385//transcription elongation from RNA polymerase III promoter;GO:0006367//transcription initiation from RNA polymerase II promoter;GO:0006370//7-methylguanosine mRNA capping;GO:0006362//transcription elongation from RNA polymerase I promoter;GO:0006283//transcription-coupled nucleotide-excision repair;GO:0006363//termination of RNA polymerase I transcription;GO:0006386//termination of RNA…	GO:0003899//DNA-directed RNA polymerase activity;GO:0008270//zinc ion binding;GO:0004672//protein kinase activity;GO:0003677//DNA binding	GO:0005737//cytoplasm;GO:0005730//nucleolus;GO:0005665//DNA-directed RNA polymerase II, core complex
CL1486.Contig5_MrAnG	1511	51	1.4913	gi|225709858|gb|ACO10775.1|	209.1	5e-52	DNA-directed RNA polymerases I, II, and III subunit RPABC3 [Caligus rogercresseyi]	gi|195592243|ref|XM_002085809.1|	83.8	2e-12	Drosophila simulans GD14989 (Dsim\GD14989), mRNA	sp|Q923G2|RPAB3_MOUSE	196	9e-50	DNA-directed RNA polymerases I, II, and III subunit RPABC3 OS=Mus musculus GN=Polr2h PE=2 SV=3	--	--	--	--	--	K03016	1e-50	201	dre:550263	DNA-directed RNA polymerases I, II, and III subunit RPABC3	GO:0007095//mitotic G2 DNA damage checkpoint;GO:0006366//transcription from RNA polymerase II promoter	GO:0003899//DNA-directed RNA polymerase activity	GO:0005665//DNA-directed RNA polymerase II, core complex
CL1486.Contig6_MrAnG	1450	194	5.9114	gi|225709858|gb|ACO10775.1|	209.1	4e-52	DNA-directed RNA polymerases I, II, and III subunit RPABC3 [Caligus rogercresseyi]	gi|195592243|ref|XM_002085809.1|	83.8	2e-12	Drosophila simulans GD14989 (Dsim\GD14989), mRNA	sp|Q923G2|RPAB3_MOUSE	196	8e-50	DNA-directed RNA polymerases I, II, and III subunit RPABC3 OS=Mus musculus GN=Polr2h PE=2 SV=3	--	--	--	--	--	K03016	9e-51	201	dre:550263	DNA-directed RNA polymerases I, II, and III subunit RPABC3	GO:0007095//mitotic G2 DNA damage checkpoint;GO:0006366//transcription from RNA polymerase II promoter	GO:0003899//DNA-directed RNA polymerase activity	GO:0005665//DNA-directed RNA polymerase II, core complex
CL1487.Contig1_MrAnG	497	78	6.9341	--	--	--	--	--	--	--	--	--	--	--	--	--	--	--	--	--	--	--	--	--	--	-	-	-
CL149.Contig1_MrAnG	269	67	11.0047	--	--	--	--	--	--	--	--	--	--	--	--	--	--	--	--	--	--	--	--	--	--	-	-	-
CL1490.Contig1_MrAnG	753	186	10.9137	--	--	--	--	--	--	--	--	--	--	--	--	--	--	--	--	--	--	--	--	--	--	-	-	-
CL1490.Contig2_MrAnG	806	30	1.6445	gi|443725996|gb|ELU13338.1|	117.9	5e-25	hypothetical protein CAPTEDRAFT_219075 [Capitella teleta]	--	--	--	--	sp|Q6DHV7|ADAL_HUMAN	113	4e-25	Adenosine deaminase-like protein OS=Homo sapiens GN=ADAL PE=2 SV=2	CAC3005	60.1	4e-09	COG1816	Adenosine deaminase	K01488	2e-24	113	mcc:710148	adenosine deaminase [EC:3.5.4.4]	GO:0043103//hypoxanthine salvage;GO:0006154//adenosine catabolic process;GO:0017144//drug metabolic process;GO:0046103//inosine biosynthetic process	GO:0004000//adenosine deaminase activity	GO:0005829//cytosol
CL1491.Contig1_MrAnG	477	41	3.7977	--	--	--	--	--	--	--	--	--	--	--	--	--	--	--	--	--	--	--	--	--	--	-	-	-
CL1491.Contig2_MrAnG	367	30	3.6117	--	--	--	--	--	--	--	--	--	--	--	--	--	--	--	--	--	--	--	--	--	--	-	-	-
CL1492.Contig1_MrAnG	1556	1160	32.9384	--	--	--	--	--	--	--	--	--	--	--	--	--	--	--	--	--	--	--	--	--	--	-	-	-
CL1493.Contig1_MrAnG	468	113	10.6681	--	--	--	--	--	--	--	--	--	--	--	--	--	--	--	--	--	--	--	--	--	--	-	-	-
CL1495.Contig1_MrAnG	1545	77	2.2020	gi|383863475|ref|XP_003707206.1|	57.4	2e-06	PREDICTED: collagen alpha-1(IV) chain-like [Megachile rotundata]	--	--	--	--	sp|P12106|CO9A1_CHICK	158	4e-38	Collagen alpha-1(IX) chain OS=Gallus gallus GN=COL9A1 PE=1 SV=4	ML2591	56.6	1e-07	COG1463	ABC-type transport system involved in resistance to organic solvents, periplasmic component	K08131	4e-60	233	ame:409448	collagen, type IX, alpha	-	-	-
CL1495.Contig2_MrAnG	1594	39	1.0810	gi|189237639|ref|XP_001811664.1|	58.9	8e-07	PREDICTED: similar to Collagen alpha-1(IX) chain [Tribolium castaneum]	--	--	--	--	sp|P12106|CO9A1_CHICK	124	3e-33	Collagen alpha-1(IX) chain OS=Gallus gallus GN=COL9A1 PE=1 SV=4	Rv3876	57.0	9e-08	COG0455	ATPases involved in chromosome partitioning	K08131	6e-53	172	tca:100141619	collagen, type IX, alpha	-	-	-
CL1495.Contig3_MrAnG	2071	106	2.2614	gi|340730046|ref|XP_003403300.1|	58.9	1e-06	PREDICTED: collagen alpha-2(IV) chain-like isoform 2 [Bombus terrestris]	--	--	--	--	sp|Q05722|CO9A1_MOUSE	132	2e-30	Collagen alpha-1(IX) chain OS=Mus musculus GN=Col9a1 PE=2 SV=2	Rv2839c	53.1	2e-06	COG0532	Translation initiation factor 2 (IF-2; GTPase)	K08131	4e-46	187	ame:409448	collagen, type IX, alpha	-	-	-
CL1496.Contig1_MrAnG	343	64	8.2440	--	--	--	--	--	--	--	--	--	--	--	--	--	--	--	--	--	--	--	--	--	--	-	-	-
CL1496.Contig2_MrAnG	350	57	7.1955	--	--	--	--	--	--	--	--	--	--	--	--	--	--	--	--	--	--	--	--	--	--	-	-	-
CL1496.Contig3_MrAnG	264	43	7.1965	--	--	--	--	--	--	--	--	--	--	--	--	--	--	--	--	--	--	--	--	--	--	-	-	-
CL1497.Contig1_MrAnG	1924	26	0.5971	gi|307179314|gb|EFN67678.1|	294.7	1e-77	E3 ubiquitin-protein ligase Hakai [Camponotus floridanus]	--	--	--	--	sp|Q75N03|HAKAI_HUMAN	181	7e-45	E3 ubiquitin-protein ligase Hakai OS=Homo sapiens GN=CBLL1 PE=1 SV=1	YPO2725	75.5	3e-13	COG3501	Uncharacterized protein conserved in bacteria	K15685	2e-66	254	nvi:100115770	E3 ubiquitin-protein ligase Hakai [EC:6.3.2.19]	-	-	-
CL1497.Contig2_MrAnG	1999	152	3.3596	gi|307179314|gb|EFN67678.1|	294.7	1e-77	E3 ubiquitin-protein ligase Hakai [Camponotus floridanus]	--	--	--	--	sp|Q75N03|HAKAI_HUMAN	181	7e-45	E3 ubiquitin-protein ligase Hakai OS=Homo sapiens GN=CBLL1 PE=1 SV=1	YPO2725	75.5	3e-13	COG3501	Uncharacterized protein conserved in bacteria	K15685	2e-66	254	nvi:100115770	E3 ubiquitin-protein ligase Hakai [EC:6.3.2.19]	-	-	-
CL1498.Contig1_MrAnG	208	46	9.7712	--	--	--	--	--	--	--	--	--	--	--	--	--	--	--	--	--	--	--	--	--	--	-	-	-
CL1499.Contig1_MrAnG	260	19	3.2288	--	--	--	--	--	--	--	--	--	--	--	--	--	--	--	--	--	--	--	--	--	--	-	-	-
CL15.Contig1_MrAnG	285	26	4.0307	--	--	--	--	--	--	--	--	--	--	--	--	--	--	--	--	--	--	--	--	--	--	-	-	-
CL1501.Contig1_MrAnG	1271	662	23.0127	gi|390359171|ref|XP_003729426.1|	47.0	8e-28	PREDICTED: uncharacterized protein LOC575262 [Strongylocentrotus purpuratus]	--	--	--	--	--	--	--	--	--	--	--	--	--	--	--	--	--	--	-	-	-
CL1502.Contig1_MrAnG	1662	169	4.4927	--	--	--	--	--	--	--	--	--	--	--	--	--	--	--	--	--	--	--	--	--	--	-	-	-
CL1502.Contig2_MrAnG	313	45	6.3522	--	--	--	--	--	--	--	--	--	--	--	--	--	--	--	--	--	--	--	--	--	--	-	-	-
CL1502.Contig3_MrAnG	2596	36	0.6127	gi|167526553|ref|XP_001747610.1|	57.4	4e-06	hypothetical protein [Monosiga brevicollis MX1] >gi|163774056|gb|EDQ87690.1| predicted protein [Monosiga brevicollis MX1]	gi|41529758|emb|BX005166.14|	89.7	6e-14	Zebrafish DNA sequence from clone CH211-137K18 in linkage group 3, complete sequence	--	--	--	--	--	--	--	--	--	--	--	--	--	--	-	-	-
CL1502.Contig4_MrAnG	2410	5	0.0917	--	--	--	--	gi|426392757|ref|XM_004062659.1|	69.9	6e-08	PREDICTED: Gorilla gorilla gorilla BTB and CNC homology 1, basic leucine zipper transcription factor 1, transcript variant 2 (BACH1), mRNA	--	--	--	--	--	--	--	--	--	--	--	--	--	--	-	-	-
CL1502.Contig5_MrAnG	2415	1	0.0183	--	--	--	--	gi|426392757|ref|XM_004062659.1|	69.9	6e-08	PREDICTED: Gorilla gorilla gorilla BTB and CNC homology 1, basic leucine zipper transcription factor 1, transcript variant 2 (BACH1), mRNA	--	--	--	--	--	--	--	--	--	--	--	--	--	--	-	-	-
CL1502.Contig6_MrAnG	2257	65	1.2724	--	--	--	--	--	--	--	--	--	--	--	--	--	--	--	--	--	--	--	--	--	--	-	-	-
CL1502.Contig7_MrAnG	2591	23	0.3922	gi|167526553|ref|XP_001747610.1|	57.4	4e-06	hypothetical protein [Monosiga brevicollis MX1] >gi|163774056|gb|EDQ87690.1| predicted protein [Monosiga brevicollis MX1]	gi|41529758|emb|BX005166.14|	89.7	6e-14	Zebrafish DNA sequence from clone CH211-137K18 in linkage group 3, complete sequence	--	--	--	--	--	--	--	--	--	--	--	--	--	--	-	-	-
CL1502.Contig8_MrAnG	2252	1	0.0196	--	--	--	--	--	--	--	--	--	--	--	--	--	--	--	--	--	--	--	--	--	--	-	-	-
CL1506.Contig1_MrAnG	760	8	0.4651	--	--	--	--	--	--	--	--	--	--	--	--	--	--	--	--	--	--	--	--	--	--	-	-	-
CL1506.Contig2_MrAnG	1439	33	1.0132	gi|242024539|ref|XP_002432685.1|	80.9	1e-13	hypothetical protein Phum_PHUM596940 [Pediculus humanus corporis] >gi|212518155|gb|EEB19947.1| hypothetical protein Phum_PHUM596940 [Pediculus humanus corporis]	--	--	--	--	sp|Q91YE8|SYNP2_MOUSE	50.4	1e-05	Synaptopodin-2 OS=Mus musculus GN=Synpo2 PE=1 SV=2	--	--	--	--	--	K14972	7e-06	52.8	aga:AgaP_AGAP004734	PAX-interacting protein 1	-	-	-
CL1506.Contig3_MrAnG	933	3	0.1421	gi|270016391|gb|EFA12837.1|	78.6	5e-13	hypothetical protein TcasGA2_TC006937 [Tribolium castaneum]	--	--	--	--	sp|Q91YE8|SYNP2_MOUSE	50.4	5e-06	Synaptopodin-2 OS=Mus musculus GN=Synpo2 PE=1 SV=2	--	--	--	--	--	K14972	4e-06	52.8	aga:AgaP_AGAP004734	PAX-interacting protein 1	-	-	-
CL1506.Contig4_MrAnG	1169	45	1.7008	gi|242024539|ref|XP_002432685.1|	55.8	4e-06	hypothetical protein Phum_PHUM596940 [Pediculus humanus corporis] >gi|212518155|gb|EEB19947.1| hypothetical protein Phum_PHUM596940 [Pediculus humanus corporis]	--	--	--	--	sp|Q91YE8|SYNP2_MOUSE	50.8	6e-06	Synaptopodin-2 OS=Mus musculus GN=Synpo2 PE=1 SV=2	--	--	--	--	--	--	--	--	--	--	-	-	-
CL1507.Contig1_MrAnG	1118	8	0.3162	gi|240975906|ref|XP_002402203.1|	299.7	1e-79	tetraspanin, putative [Ixodes scapularis] >gi|215491122|gb|EEC00763.1| tetraspanin, putative [Ixodes scapularis]	--	--	--	--	sp|Q9QZA6|CD151_RAT	230	4e-60	CD151 antigen OS=Rattus norvegicus GN=Cd151 PE=1 SV=2	--	--	--	--	--	K06537	3e-78	292	phu:Phum_PHUM503620	CD151 antigen	-	-	GO:0016020//membrane
CL1507.Contig2_MrAnG	1185	21	0.7830	gi|240975906|ref|XP_002402203.1|	299.7	2e-79	tetraspanin, putative [Ixodes scapularis] >gi|215491122|gb|EEC00763.1| tetraspanin, putative [Ixodes scapularis]	--	--	--	--	sp|Q9QZA6|CD151_RAT	230	4e-60	CD151 antigen OS=Rattus norvegicus GN=Cd151 PE=1 SV=2	--	--	--	--	--	K06537	3e-78	292	phu:Phum_PHUM503620	CD151 antigen	-	-	GO:0016020//membrane
CL1508.Contig1_MrAnG	1009	29	1.2699	gi|326676493|ref|XP_689690.3|	67.8	1e-09	PREDICTED: zinc finger protein 845-like [Danio rerio]	gi|77621323|emb|CT010537.2|	65.9	4e-07	Xenopus tropicalis finished cDNA, clone TNeu144g20	sp|Q6ZMW2|ZN782_HUMAN	147	3e-35	Zinc finger protein 782 OS=Homo sapiens GN=ZNF782 PE=2 SV=1	SPAC144.09c	68.9	1e-11	COG5048	FOG: Zn-finger	K09228	1e-37	157	dre:796272	KRAB domain-containing zinc finger protein	-	-	-
CL1508.Contig2_MrAnG	1033	20	0.8554	gi|326676493|ref|XP_689690.3|	77.8	1e-12	PREDICTED: zinc finger protein 845-like [Danio rerio]	--	--	--	--	sp|Q6ZMW2|ZN782_HUMAN	147	3e-35	Zinc finger protein 782 OS=Homo sapiens GN=ZNF782 PE=2 SV=1	SPAC144.09c	68.9	1e-11	COG5048	FOG: Zn-finger	K09228	1e-37	157	dre:796272	KRAB domain-containing zinc finger protein	-	-	-
CL1509.Contig1_MrAnG	796	33	1.8317	gi|144952808|gb|ABP04058.1|	300.8	4e-80	DNA methyltransferase 2 [Macrobrachium rosenbergii]	gi|144952807|gb|EF208559.1|	963	0.0	Macrobrachium rosenbergii DNA methyltransferase 2 (Dnmt2) mRNA, complete cds	sp|Q7YS61|TRDMT_BOVIN	141	2e-33	tRNA (cytosine-5-)-methyltransferase OS=Bos taurus GN=TRDMT1 PE=2 SV=1	SPBC19C2.02	108	1e-23	COG0270	Site-specific DNA methylase	K15336	1e-34	146	gga:420520	tRNA (cytosine38-C5)-methyltransferase [EC:2.1.1.204]	GO:0008152//metabolic process	-	-
CL1509.Contig2_MrAnG	592	7	0.5224	gi|144952808|gb|ABP04058.1|	300.8	2e-80	DNA methyltransferase 2 [Macrobrachium rosenbergii]	gi|144952807|gb|EF208559.1|	963	0.0	Macrobrachium rosenbergii DNA methyltransferase 2 (Dnmt2) mRNA, complete cds	sp|Q7YS61|TRDMT_BOVIN	141	1e-33	tRNA (cytosine-5-)-methyltransferase OS=Bos taurus GN=TRDMT1 PE=2 SV=1	SPBC19C2.02	108	6e-24	COG0270	Site-specific DNA methylase	K15336	9e-35	146	gga:420520	tRNA (cytosine38-C5)-methyltransferase [EC:2.1.1.204]	GO:0008152//metabolic process	-	-
CL151.Contig1_MrAnG	1071	180	7.4257	gi|189242251|ref|XP_001808188.1|	73.9	1e-11	PREDICTED: similar to pol-like protein [Tribolium castaneum]	--	--	--	--	--	--	--	--	--	--	--	--	--	--	--	--	--	--	-	-	-
CL1510.Contig1_MrAnG	260	120	20.3921	--	--	--	--	--	--	--	--	--	--	--	--	--	--	--	--	--	--	--	--	--	--	-	-	-
CL1510.Contig2_MrAnG	437	4229	427.5734	--	--	--	--	--	--	--	--	--	--	--	--	--	--	--	--	--	--	--	--	--	--	-	-	-
CL1510.Contig3_MrAnG	408	1430	154.8568	--	--	--	--	--	--	--	--	--	--	--	--	--	--	--	--	--	--	--	--	--	--	-	-	-
CL1511.Contig1_MrAnG	316	13	1.8177	--	--	--	--	--	--	--	--	--	--	--	--	--	--	--	--	--	--	--	--	--	--	-	-	-
CL1511.Contig2_MrAnG	358	27	3.3322	--	--	--	--	--	--	--	--	--	--	--	--	--	--	--	--	--	--	--	--	--	--	-	-	-
CL1512.Contig1_MrAnG	360	32	3.9274	--	--	--	--	--	--	--	--	--	--	--	--	--	--	--	--	--	--	--	--	--	--	-	-	-
CL1512.Contig2_MrAnG	310	117	16.6755	--	--	--	--	--	--	--	--	--	--	--	--	--	--	--	--	--	--	--	--	--	--	-	-	-
CL1513.Contig1_MrAnG	908	184	8.9534	gi|321475395|gb|EFX86358.1|	179.1	2e-43	hypothetical protein DAPPUDRAFT_313254 [Daphnia pulex]	--	--	--	--	sp|P80457|XDH_BOVIN	125	1e-28	Xanthine dehydrogenase/oxidase OS=Bos taurus GN=XDH PE=1 SV=4	SMb21287	124	2e-28	COG4631	Xanthine dehydrogenase, molybdopterin-binding subunit B	K00106	5e-37	155	dya:Dyak_GE26368	xanthine dehydrogenase/oxidase [EC:1.17.1.4 1.17.3.2]	-	GO:0005488//binding	-
CL1513.Contig2_MrAnG	1659	233	6.2053	gi|321475395|gb|EFX86358.1|	285.0	8e-75	hypothetical protein DAPPUDRAFT_313254 [Daphnia pulex]	--	--	--	--	sp|Q54FB7|XDH_DICDI	213	8e-55	Xanthine dehydrogenase OS=Dictyostelium discoideum GN=xdh PE=3 SV=1	SMb21287	213	8e-55	COG4631	Xanthine dehydrogenase, molybdopterin-binding subunit B	K00106	2e-61	237	aag:AaeL_AAEL010384	xanthine dehydrogenase/oxidase [EC:1.17.1.4 1.17.3.2]	-	GO:0005488//binding	-
CL1513.Contig3_MrAnG	2045	138	2.9815	gi|321475395|gb|EFX86358.1|	483.0	2e-134	hypothetical protein DAPPUDRAFT_313254 [Daphnia pulex]	--	--	--	--	sp|Q54FB7|XDH_DICDI	271	5e-72	Xanthine dehydrogenase OS=Dictyostelium discoideum GN=xdh PE=3 SV=1	PA1523	237	5e-62	COG4631	Xanthine dehydrogenase, molybdopterin-binding subunit B	K00106	1e-115	418	nvi:100122636	xanthine dehydrogenase/oxidase [EC:1.17.1.4 1.17.3.2]	-	GO:0003824//catalytic activity;GO:0005488//binding	-
CL1513.Contig4_MrAnG	3215	1173	16.1202	gi|321475395|gb|EFX86358.1|	731.1	0.0	hypothetical protein DAPPUDRAFT_313254 [Daphnia pulex]	--	--	--	--	sp|Q54FB7|XDH_DICDI	409	3e-113	Xanthine dehydrogenase OS=Dictyostelium discoideum GN=xdh PE=3 SV=1	PA1523	237	8e-62	COG4631	Xanthine dehydrogenase, molybdopterin-binding subunit B	K00106	1e-179	631	aag:AaeL_AAEL010384	xanthine dehydrogenase/oxidase [EC:1.17.1.4 1.17.3.2]	-	GO:0005488//binding	-
CL1513.Contig5_MrAnG	1928	218	4.9958	gi|321475395|gb|EFX86358.1|	429.1	4e-118	hypothetical protein DAPPUDRAFT_313254 [Daphnia pulex]	--	--	--	--	sp|Q54FB7|XDH_DICDI	264	5e-70	Xanthine dehydrogenase OS=Dictyostelium discoideum GN=xdh PE=3 SV=1	PA1523	237	5e-62	COG4631	Xanthine dehydrogenase, molybdopterin-binding subunit B	K00106	7e-102	372	nvi:100122636	xanthine dehydrogenase/oxidase [EC:1.17.1.4 1.17.3.2]	-	GO:0005488//binding	-
CL1514.Contig1_MrAnG	218	7	1.4187	--	--	--	--	--	--	--	--	--	--	--	--	--	--	--	--	--	--	--	--	--	--	-	-	-
CL1514.Contig2_MrAnG	301	42	6.1651	--	--	--	--	--	--	--	--	--	--	--	--	--	--	--	--	--	--	--	--	--	--	-	-	-
CL1514.Contig3_MrAnG	517	60	5.1276	--	--	--	--	--	--	--	--	--	--	--	--	--	--	--	--	--	--	--	--	--	--	-	-	-
CL1515.Contig1_MrAnG	1031	186	7.9709	gi|57530492|ref|NP_001006321.1|	63.2	2e-08	succinate dehydrogenase [ubiquinone] cytochrome b small subunit, mitochondrial [Gallus gallus] >gi|82081281|sp|Q5ZIS0.1|DHSD_CHICK RecName: Full=Succinate dehydrogenase [ubiquinone] cytochrome b small subunit, mitochondrial; Short=CybS; AltName: Full=Succinate dehydrogenase complex subunit D; AltName: Full=Succinate-ubiquinone oxidoreductase cytochrome b small subunit; AltName: Full=Succinate-ubi…	--	--	--	--	sp|Q5ZIS0|DHSD_CHICK	63.2	9e-10	Succinate dehydrogenase [ubiquinone] cytochrome b small subunit, mitochondrial OS=Gallus gallus GN=SDHD PE=1 SV=1	--	--	--	--	--	K00237	3e-09	63.2	gga:419793	succinate dehydrogenase (ubiquinone) membrane anchor subunit	GO:0055114//oxidation-reduction process;GO:0006091//generation of precursor metabolites and energy	GO:0020037//heme binding;GO:0048039//ubiquinone binding	GO:0005749//mitochondrial respiratory chain complex II
CL1516.Contig1_MrAnG	865	278	14.1998	gi|414448056|gb|AFW99839.1|	379.8	9e-104	troponin I [Litopenaeus vannamei]	gi|414448055|gb|JX683730.1|	670	0.0	Litopenaeus vannamei clone TPNi3 troponin I mRNA, complete cds	sp|P05547|TNNI_PONLE	338	1e-92	Troponin I OS=Pontastacus leptodactylus PE=1 SV=1	--	--	--	--	--	K10371	4e-18	92.4	cin:100179388	troponin I, slow skeletal muscle	GO:0000280//nuclear division;GO:0045214//sarcomere organization;GO:0007519//skeletal muscle tissue development;GO:0007399//nervous system development;GO:0046716//muscle cell homeostasis;GO:0048738//cardiac muscle tissue development	GO:0003779//actin binding;GO:0005523//tropomyosin binding	GO:0005861//troponin complex;GO:0005634//nucleus
CL1516.Contig2_MrAnG	796	659	36.5786	gi|414448076|gb|AFW99840.1|	354.4	3e-96	troponin I [Litopenaeus vannamei]	gi|414448075|gb|JX683731.1|	672	0.0	Litopenaeus vannamei clone TPNi4 troponin I mRNA, complete cds	sp|P05547|TNNI_PONLE	346	4e-95	Troponin I OS=Pontastacus leptodactylus PE=1 SV=1	aq_1732	49.7	6e-06	COG1418	Predicted HD superfamily hydrolase	K10371	7e-18	91.3	cin:100179388	troponin I, slow skeletal muscle	GO:0000280//nuclear division;GO:0045214//sarcomere organization;GO:0007519//skeletal muscle tissue development;GO:0007399//nervous system development;GO:0046716//muscle cell homeostasis;GO:0048738//cardiac muscle tissue development	GO:0003779//actin binding;GO:0005523//tropomyosin binding	GO:0005861//troponin complex;GO:0005634//nucleus
CL1516.Contig3_MrAnG	841	1107	58.1575	gi|414448056|gb|AFW99839.1|	387.1	5e-106	troponin I [Litopenaeus vannamei]	gi|414448055|gb|JX683730.1|	706	0.0	Litopenaeus vannamei clone TPNi3 troponin I mRNA, complete cds	sp|P05547|TNNI_PONLE	338	1e-92	Troponin I OS=Pontastacus leptodactylus PE=1 SV=1	--	--	--	--	--	K10371	4e-18	92.4	cin:100179388	troponin I, slow skeletal muscle	GO:0000280//nuclear division;GO:0045214//sarcomere organization;GO:0007519//skeletal muscle tissue development;GO:0007399//nervous system development;GO:0046716//muscle cell homeostasis;GO:0048738//cardiac muscle tissue development	GO:0003779//actin binding;GO:0005523//tropomyosin binding	GO:0005861//troponin complex;GO:0005634//nucleus
CL1517.Contig1_MrAnG	235	195	36.6624	--	--	--	--	--	--	--	--	--	--	--	--	--	--	--	--	--	--	--	--	--	--	-	-	-
CL1519.Contig1_MrAnG	1126	21	0.8240	gi|357619928|gb|EHJ72313.1|	60.1	2e-07	coagulation factor-like protein 2 [Danaus plexippus]	--	--	--	--	--	--	--	--	--	--	--	--	--	--	--	--	--	--	-	-	-
CL1519.Contig2_MrAnG	1142	58	2.2440	gi|357619928|gb|EHJ72313.1|	60.1	2e-07	coagulation factor-like protein 2 [Danaus plexippus]	--	--	--	--	--	--	--	--	--	--	--	--	--	--	--	--	--	--	-	-	-
CL152.Contig1_MrAnG	438	42	4.2367	gi|301612402|ref|XP_002935710.1|	80.9	2e-14	PREDICTED: transposon Ty3-I Gag-Pol polyprotein-like, partial [Xenopus (Silurana) tropicalis]	--	--	--	--	--	--	--	--	--	--	--	--	--	--	--	--	--	--	-	-	-
CL152.Contig2_MrAnG	349	107	13.5461	gi|170819710|gb|ACB38665.1|	75.9	6e-13	reverse transcriptase [Daphnia pulex]	--	--	--	--	--	--	--	--	--	--	--	--	--	--	--	--	--	--	-	-	-
CL1521.Contig1_MrAnG	279	39	6.1761	--	--	--	--	--	--	--	--	--	--	--	--	--	--	--	--	--	--	--	--	--	--	-	-	-
CL1521.Contig2_MrAnG	508	71	6.1752	--	--	--	--	--	--	--	--	--	--	--	--	--	--	--	--	--	--	--	--	--	--	-	-	-
CL1521.Contig3_MrAnG	718	67	4.1229	--	--	--	--	--	--	--	--	--	--	--	--	--	--	--	--	--	--	--	--	--	--	-	-	-
CL1521.Contig4_MrAnG	473	7	0.6539	--	--	--	--	--	--	--	--	--	--	--	--	--	--	--	--	--	--	--	--	--	--	-	-	-
CL1523.Contig1_MrAnG	747	59	3.4897	gi|321475345|gb|EFX86308.1|	317.0	5e-85	hypothetical protein DAPPUDRAFT_308522 [Daphnia pulex]	--	--	--	--	sp|P70473|AMACR_RAT	270	2e-72	Alpha-methylacyl-CoA racemase OS=Rattus norvegicus GN=Amacr PE=1 SV=3	Rv1143	211	1e-54	COG1804	Predicted acyl-CoA transferases/carnitine dehydratase	K01796	4e-79	294	dre:553653	alpha-methylacyl-CoA racemase [EC:5.1.99.4]	GO:0008152//metabolic process	GO:0003824//catalytic activity	-
CL1523.Contig2_MrAnG	675	12	0.7855	gi|321475345|gb|EFX86308.1|	317.0	4e-85	hypothetical protein DAPPUDRAFT_308522 [Daphnia pulex]	--	--	--	--	sp|P70473|AMACR_RAT	270	2e-72	Alpha-methylacyl-CoA racemase OS=Rattus norvegicus GN=Amacr PE=1 SV=3	Rv1143	211	1e-54	COG1804	Predicted acyl-CoA transferases/carnitine dehydratase	K01796	3e-79	294	dre:553653	alpha-methylacyl-CoA racemase [EC:5.1.99.4]	GO:0008152//metabolic process	GO:0003824//catalytic activity	-
CL1524.Contig1_MrAnG	352	24	3.0125	--	--	--	--	--	--	--	--	--	--	--	--	--	--	--	--	--	--	--	--	--	--	-	-	-
CL1524.Contig2_MrAnG	426	75	7.7787	gi|298204349|gb|ADI61823.1|	42.0	9e-22	endonuclease-reverse transcriptase [Bombyx mori]	--	--	--	--	--	--	--	--	--	--	--	--	--	--	--	--	--	--	-	-	-
CL1524.Contig3_MrAnG	1389	359	11.4195	gi|298204349|gb|ADI61823.1|	77.0	5e-55	endonuclease-reverse transcriptase [Bombyx mori]	--	--	--	--	sp|P11369|POL2_MOUSE	65.1	4e-10	Retrovirus-related Pol polyprotein LINE-1 OS=Mus musculus GN=Pol PE=1 SV=2	--	--	--	--	--	K11849	2e-08	61.2	acs:100555596	ubiquitin carboxyl-terminal hydrolase 25/28 [EC:3.1.2.15]	-	-	-
CL1525.Contig1_MrAnG	3401	1753	22.7735	gi|383860842|ref|XP_003705897.1|	738.0	0.0	PREDICTED: metal transporter CNNM2-like [Megachile rotundata]	gi|170042837|ref|XM_001849066.1|	89.7	8e-14	Culex quinquefasciatus cyclin M4, mRNA	sp|Q5U2P1|CNNM2_RAT	567	5e-161	Metal transporter CNNM2 OS=Rattus norvegicus GN=Cnnm2 PE=2 SV=1	YOL060c_1	218	6e-56	COG1253	Hemolysins and related proteins containing CBS domains	K10955	1e-07	60.1	gga:423101	intestinal mucin-2	-	-	-
CL1525.Contig2_MrAnG	915	31	1.4969	--	--	--	--	--	--	--	--	--	--	--	--	--	--	--	--	--	--	--	--	--	--	-	-	-
CL1526.Contig1_MrAnG	1001	35	1.5449	gi|390366612|ref|XP_003731077.1|	292.7	1e-77	PREDICTED: probable ATP-dependent RNA helicase DDX52-like [Strongylocentrotus purpuratus]	gi|350418050|ref|XM_003491662.1|	61.9	6e-06	PREDICTED: Bombus impatiens probable ATP-dependent RNA helicase DDX52-like (LOC100748973), mRNA	sp|A5D7C1|DDX52_BOVIN	275	1e-73	Probable ATP-dependent RNA helicase DDX52 OS=Bos taurus GN=DDX52 PE=2 SV=1	SPAC22F3.08c	189	5e-48	COG0513	Superfamily II DNA and RNA helicases	K14779	2e-77	290	bfo:BRAFLDRAFT_124435	ATP-dependent RNA helicase DDX52/ROK1 [EC:3.6.4.13]	-	GO:0016787//hydrolase activity	-
CL1526.Contig2_MrAnG	1031	60	2.5713	gi|291242221|ref|XP_002741008.1|	292.0	3e-77	PREDICTED: probable ATP-dependent RNA helicase DDX52-like [Saccoglossus kowalevskii]	gi|350418050|ref|XM_003491662.1|	61.9	6e-06	PREDICTED: Bombus impatiens probable ATP-dependent RNA helicase DDX52-like (LOC100748973), mRNA	sp|A5D7C1|DDX52_BOVIN	275	1e-73	Probable ATP-dependent RNA helicase DDX52 OS=Bos taurus GN=DDX52 PE=2 SV=1	SPAC22F3.08c	189	5e-48	COG0513	Superfamily II DNA and RNA helicases	K14779	8e-77	287	bfo:BRAFLDRAFT_124435	ATP-dependent RNA helicase DDX52/ROK1 [EC:3.6.4.13]	-	GO:0016787//hydrolase activity	-
CL1527.Contig1_MrAnG	285	29	4.4958	--	--	--	--	--	--	--	--	--	--	--	--	--	--	--	--	--	--	--	--	--	--	-	-	-
CL1527.Contig2_MrAnG	303	6	0.8749	--	--	--	--	--	--	--	--	--	--	--	--	--	--	--	--	--	--	--	--	--	--	-	-	-
CL1528.Contig1_MrAnG	593	143	10.6546	--	--	--	--	gi|312283744|gb|AC242618.5|	67.9	5e-08	Rattus norvegicus Y Chr BAC RNECO-125C24 (Amplicon Express Rat SHR-Akr (EcoR1 Digest) BAC library) complete sequence	--	--	--	--	--	--	--	--	--	--	--	--	--	--	-	-	-
CL1528.Contig2_MrAnG	277	61	9.7298	--	--	--	--	gi|77020692|gb|AC165090.3|	61.9	1e-06	Mus musculus BAC clone RP23-95H4 from chromosome 8, complete sequence	--	--	--	--	--	--	--	--	--	--	--	--	--	--	-	-	-
CL1529.Contig1_MrAnG	1116	269	10.6498	--	--	--	--	--	--	--	--	--	--	--	--	--	--	--	--	--	--	--	--	--	--	-	-	-
CL1529.Contig2_MrAnG	472	1	0.0936	--	--	--	--	--	--	--	--	--	--	--	--	--	--	--	--	--	--	--	--	--	--	-	-	-
CL1529.Contig3_MrAnG	579	13	0.9920	--	--	--	--	--	--	--	--	--	--	--	--	--	--	--	--	--	--	--	--	--	--	-	-	-
CL153.Contig1_MrAnG	970	74	3.3707	gi|345489503|ref|XP_001604386.2|	370.5	6e-101	PREDICTED: transcriptional adapter 2B-like [Nasonia vitripennis]	--	--	--	--	sp|Q8I8V0|TAD2B_DROME	324	2e-88	Transcriptional adapter 2B OS=Drosophila melanogaster GN=Ada2b PE=1 SV=1	SPCC24B10.08c	153	4e-37	COG5114	Histone acetyltransferase complex SAGA/ADA, subunit ADA2	K15127	9e-102	370	nvi:100120782	transcriptional adapter 2-beta	GO:0007412//axon target recognition;GO:0035222//wing disc pattern formation;GO:0006355//regulation of transcription, DNA-dependent;GO:0006338//chromatin remodeling;GO:0043966//histone H3 acetylation;GO:0035066//positive regulation of histone acetylation	GO:0005515//protein binding	GO:0005700//polytene chromosome;GO:0000124//SAGA complex
CL153.Contig2_MrAnG	955	89	4.1176	gi|345489503|ref|XP_001604386.2|	376.7	9e-103	PREDICTED: transcriptional adapter 2B-like [Nasonia vitripennis]	--	--	--	--	sp|Q8I8V0|TAD2B_DROME	330	3e-90	Transcriptional adapter 2B OS=Drosophila melanogaster GN=Ada2b PE=1 SV=1	SPCC24B10.08c	159	5e-39	COG5114	Histone acetyltransferase complex SAGA/ADA, subunit ADA2	K15127	1e-103	376	nvi:100120782	transcriptional adapter 2-beta	GO:0007412//axon target recognition;GO:0035222//wing disc pattern formation;GO:0006355//regulation of transcription, DNA-dependent;GO:0006338//chromatin remodeling;GO:0043966//histone H3 acetylation;GO:0035066//positive regulation of histone acetylation	GO:0005515//protein binding;GO:0004402//histone acetyltransferase activity	GO:0005700//polytene chromosome;GO:0000124//SAGA complex
CL1530.Contig1_MrAnG	962	1930	88.6414	gi|356713486|gb|AET36897.1|	55.1	6e-06	troponin C2 [Litopenaeus vannamei]	gi|356713485|gb|JN393013.1|	216	2e-52	Litopenaeus vannamei troponin C2 mRNA, complete cds	sp|P06708|TNNC2_PONLE	218	2e-56	Troponin C, isotype gamma OS=Pontastacus leptodactylus PE=1 SV=1	YBR109c	107	4e-23	COG5126	Ca2+-binding protein (EF-Hand superfamily)	K02183	6e-26	118	mdo:100015722	calmodulin	-	GO:0005509//calcium ion binding	-
CL1530.Contig2_MrAnG	701	135	8.5088	gi|356713486|gb|AET36897.1|	55.1	3e-06	troponin C2 [Litopenaeus vannamei]	gi|356713485|gb|JN393013.1|	216	1e-52	Litopenaeus vannamei troponin C2 mRNA, complete cds	sp|P06708|TNNC2_PONLE	218	1e-56	Troponin C, isotype gamma OS=Pontastacus leptodactylus PE=1 SV=1	YBR109c	107	2e-23	COG5126	Ca2+-binding protein (EF-Hand superfamily)	K02183	3e-26	118	mdo:100015722	calmodulin	-	GO:0005509//calcium ion binding	-
CL1531.Contig1_MrAnG	278	16	2.5429	--	--	--	--	--	--	--	--	--	--	--	--	--	--	--	--	--	--	--	--	--	--	-	-	-
CL1532.Contig1_MrAnG	1537	6	0.1725	gi|350418345|ref|XP_003491831.1|	312.4	4e-83	PREDICTED: THO complex subunit 2-like [Bombus impatiens]	gi|466914146|gb|GAGC010879913.1|	63.9	2e-06	TSA: Anolis carolinensis k36:4402373 transcribed RNA sequence	sp|B1AZI6|THOC2_MOUSE	262	1e-69	THO complex subunit 2 OS=Mus musculus GN=Thoc2 PE=3 SV=1	--	--	--	--	--	K12879	1e-83	311	ame:410099	THO complex subunit 2	-	-	-
CL1532.Contig2_MrAnG	2246	13	0.2557	gi|350418345|ref|XP_003491831.1|	718.8	0.0	PREDICTED: THO complex subunit 2-like [Bombus impatiens]	gi|466914146|gb|GAGC010879913.1|	63.9	3e-06	TSA: Anolis carolinensis k36:4402373 transcribed RNA sequence	sp|B1AZI6|THOC2_MOUSE	615	1e-175	THO complex subunit 2 OS=Mus musculus GN=Thoc2 PE=3 SV=1	--	--	--	--	--	K12879	0.0	716	ame:410099	THO complex subunit 2	GO:0031990//mRNA export from nucleus in response to heat stress	-	GO:0000347//THO complex
CL1532.Contig3_MrAnG	2471	29	0.5185	gi|350418345|ref|XP_003491831.1|	718.8	0.0	PREDICTED: THO complex subunit 2-like [Bombus impatiens]	gi|466914146|gb|GAGC010879913.1|	63.9	4e-06	TSA: Anolis carolinensis k36:4402373 transcribed RNA sequence	sp|B1AZI6|THOC2_MOUSE	615	1e-175	THO complex subunit 2 OS=Mus musculus GN=Thoc2 PE=3 SV=1	--	--	--	--	--	K12879	0.0	716	ame:410099	THO complex subunit 2	GO:0031990//mRNA export from nucleus in response to heat stress	-	GO:0000347//THO complex
CL1532.Contig4_MrAnG	1312	61	2.0542	gi|350418345|ref|XP_003491831.1|	312.4	3e-83	PREDICTED: THO complex subunit 2-like [Bombus impatiens]	gi|466914146|gb|GAGC010879913.1|	63.9	2e-06	TSA: Anolis carolinensis k36:4402373 transcribed RNA sequence	sp|B1AZI6|THOC2_MOUSE	262	1e-69	THO complex subunit 2 OS=Mus musculus GN=Thoc2 PE=3 SV=1	SMc01336	50.1	9e-06	COG1530	Ribonucleases G and E	K12879	7e-84	311	nvi:100122996	THO complex subunit 2	-	-	-
CL1533.Contig1_MrAnG	532	149	12.3745	--	--	--	--	--	--	--	--	--	--	--	--	--	--	--	--	--	--	--	--	--	--	-	-	-
CL1533.Contig2_MrAnG	540	212	17.3459	--	--	--	--	--	--	--	--	--	--	--	--	--	--	--	--	--	--	--	--	--	--	-	-	-
CL1534.Contig1_MrAnG	265	359	59.8554	--	--	--	--	gi|3168624|gb|AC004762.1|	61.9	1e-06	Homo sapiens chromosome 20, P1 clone 28 (LBNL H134), complete sequence	--	--	--	--	--	--	--	--	--	--	--	--	--	--	-	-	-
CL1535.Contig1_MrAnG	1913	32	0.7391	gi|321474204|gb|EFX85169.1|	573.9	1e-161	hypothetical protein DAPPUDRAFT_300337 [Daphnia pulex]	--	--	--	--	sp|Q9U518|ASPG_DIRIM	466	1e-130	L-asparaginase OS=Dirofilaria immitis PE=1 SV=1	ansA	296	6e-80	COG0252	L-asparaginase/archaeal Glu-tRNAGln amidotransferase subunit D	K13278	5e-156	551	dvi:Dvir_GJ15882	60kDa lysophospholipase [EC:3.1.1.5 3.1.1.47 3.5.1.1]	-	GO:0004622//lysophospholipase activity	-
CL1535.Contig2_MrAnG	2533	237	4.1340	gi|321474204|gb|EFX85169.1|	645.6	0.0	hypothetical protein DAPPUDRAFT_300337 [Daphnia pulex]	--	--	--	--	sp|Q9U518|ASPG_DIRIM	490	7e-138	L-asparaginase OS=Dirofilaria immitis PE=1 SV=1	ansA	315	2e-85	COG0252	L-asparaginase/archaeal Glu-tRNAGln amidotransferase subunit D	K13278	1e-175	617	dvi:Dvir_GJ15882	60kDa lysophospholipase [EC:3.1.1.5 3.1.1.47 3.5.1.1]	-	GO:0004622//lysophospholipase activity	-
CL1535.Contig3_MrAnG	960	35	1.6108	gi|170045297|ref|XP_001850251.1|	132.9	2e-29	L-asparaginase [Culex quinquefasciatus] >gi|167868238|gb|EDS31621.1| L-asparaginase [Culex quinquefasciatus]	--	--	--	--	sp|Q505D1|ANR28_MOUSE	83.6	6e-16	Serine/threonine-protein phosphatase 6 regulatory ankyrin repeat subunit A OS=Mus musculus GN=Ankrd28 PE=1 SV=1	all2748	84.7	2e-16	COG0666	FOG: Ankyrin repeat	K13278	3e-30	132	cqu:CpipJ_CPIJ008683	60kDa lysophospholipase [EC:3.1.1.5 3.1.1.47 3.5.1.1]	-	GO:0016787//hydrolase activity	-
CL1536.Contig1_MrAnG	370	9	1.0747	--	--	--	--	--	--	--	--	--	--	--	--	--	--	--	--	--	--	--	--	--	--	-	-	-
CL1536.Contig2_MrAnG	384	0	0.0000	--	--	--	--	--	--	--	--	--	--	--	--	--	--	--	--	--	--	--	--	--	--	-	-	-
CL1537.Contig1_MrAnG	372	10	1.1877	--	--	--	--	--	--	--	--	--	--	--	--	--	--	--	--	--	--	--	--	--	--	-	-	-
CL1537.Contig2_MrAnG	392	12	1.3525	--	--	--	--	--	--	--	--	--	--	--	--	--	--	--	--	--	--	--	--	--	--	-	-	-
CL1538.Contig1_MrAnG	307	24	3.4540	--	--	--	--	--	--	--	--	--	--	--	--	--	--	--	--	--	--	--	--	--	--	-	-	-
CL1538.Contig2_MrAnG	1066	468	19.3974	--	--	--	--	--	--	--	--	--	--	--	--	--	--	--	--	--	--	--	--	--	--	-	-	-
CL1539.Contig1_MrAnG	258	22	3.7675	--	--	--	--	--	--	--	--	--	--	--	--	--	--	--	--	--	--	--	--	--	--	-	-	-
CL1539.Contig2_MrAnG	358	26	3.2088	--	--	--	--	--	--	--	--	--	--	--	--	--	--	--	--	--	--	--	--	--	--	-	-	-
CL154.Contig1_MrAnG	1048	50	2.1080	gi|345495977|ref|XP_001604972.2|	26.9	6e-27	PREDICTED: hypothetical protein LOC100121360 [Nasonia vitripennis]	--	--	--	--	--	--	--	--	--	--	--	--	--	K10592	2e-26	79.3	xtr:100489531	E3 ubiquitin-protein ligase HUWE1 [EC:6.3.2.19]	-	-	-
CL154.Contig2_MrAnG	1365	36	1.1653	gi|327286446|ref|XP_003227941.1|	30.0	6e-55	PREDICTED: hypothetical protein LOC100566709 [Anolis carolinensis]	--	--	--	--	sp|P10401|POLY_DROME	60.1	1e-08	Retrovirus-related Pol polyprotein from transposon gypsy OS=Drosophila melanogaster GN=pol PE=4 SV=1	SPAC9.04	72.0	2e-12	COG2801	Transposase and inactivated derivatives	K10592	3e-47	166	xtr:100489531	E3 ubiquitin-protein ligase HUWE1 [EC:6.3.2.19]	-	-	-
CL154.Contig3_MrAnG	1246	138	4.8935	gi|301619133|ref|XP_002938952.1|	69.7	1e-25	PREDICTED: transposon Ty3-G Gag-Pol polyprotein-like [Xenopus (Silurana) tropicalis]	--	--	--	--	--	--	--	--	--	--	--	--	--	K10592	4e-20	60.5	xtr:100489531	E3 ubiquitin-protein ligase HUWE1 [EC:6.3.2.19]	-	-	-
CL1540.Contig1_MrAnG	667	35	2.3184	gi|242011880|ref|XP_002426671.1|	128.3	2e-28	Heterogeneous nuclear ribonucleoprotein Q, putative [Pediculus humanus corporis] >gi|212510842|gb|EEB13933.1| Heterogeneous nuclear ribonucleoprotein Q, putative [Pediculus humanus corporis]	gi|383847618|ref|XM_003699402.1|	71.9	4e-09	PREDICTED: Megachile rotundata heterogeneous nuclear ribonucleoprotein Q-like (LOC100877754), mRNA	sp|O43390|HNRPR_HUMAN	95.5	9e-20	Heterogeneous nuclear ribonucleoprotein R OS=Homo sapiens GN=HNRNPR PE=1 SV=1	--	--	--	--	--	K13161	2e-19	96.3	mdo:100022781	heterogeneous nuclear ribonucleoprotein R	-	GO:0003676//nucleic acid binding;GO:0000166//nucleotide binding	-
CL1540.Contig2_MrAnG	634	34	2.3694	gi|270001371|gb|EEZ97818.1|	130.2	7e-29	hypothetical protein TcasGA2_TC000185 [Tribolium castaneum]	gi|383847618|ref|XM_003699402.1|	71.9	4e-09	PREDICTED: Megachile rotundata heterogeneous nuclear ribonucleoprotein Q-like (LOC100877754), mRNA	sp|Q7TP47|HNRPQ_RAT	95.1	1e-19	Heterogeneous nuclear ribonucleoprotein Q OS=Rattus norvegicus GN=Syncrip PE=2 SV=1	--	--	--	--	--	K13160	1e-19	96.7	xla:432011	heterogeneous nuclear ribonucleoprotein Q	GO:0046843//dorsal appendage formation;GO:0022008//neurogenesis;GO:0000398//mRNA splicing, via spliceosome;GO:0007310//oocyte dorsal/ventral axis specification;GO:0046011//regulation of oskar mRNA translation	GO:0003729//mRNA binding;GO:0000166//nucleotide binding	GO:0071011//precatalytic spliceosome;GO:0035770//ribonucleoprotein granule
CL1541.Contig1_MrAnG	1674	3015	79.5768	gi|260821688|ref|XP_002606235.1|	176.4	4e-42	hypothetical protein BRAFLDRAFT_123716 [Branchiostoma floridae] >gi|229291576|gb|EEN62245.1| hypothetical protein BRAFLDRAFT_123716 [Branchiostoma floridae]	--	--	--	--	sp|O14735|CDIPT_HUMAN	71.2	6e-12	CDP-diacylglycerol--inositol 3-phosphatidyltransferase OS=Homo sapiens GN=CDIPT PE=1 SV=1	ECU01g1000	63.9	8e-10	COG0558	Phosphatidylglycerophosphate synthase	K00999	5e-43	176	bfo:BRAFLDRAFT_123716	CDP-diacylglycerol--inositol 3-phosphatidyltransferase [EC:2.7.8.11]	GO:0008654//phospholipid biosynthetic process	GO:0016780//phosphotransferase activity, for other substituted phosphate groups	-
CL1541.Contig2_MrAnG	1519	233	6.7772	gi|432894425|ref|XP_004075987.1|	120.6	2e-25	PREDICTED: uncharacterized protein LOC101160184 [Oryzias latipes]	--	--	--	--	--	--	--	--	--	--	--	--	--	K00999	7e-22	105	bfo:BRAFLDRAFT_123716	CDP-diacylglycerol--inositol 3-phosphatidyltransferase [EC:2.7.8.11]	-	-	-
CL1542.Contig1_MrAnG	1017	5	0.2172	gi|410921692|ref|XP_003974317.1|	304.3	6e-81	PREDICTED: zinc finger Ran-binding domain-containing protein 2-like isoform 1 [Takifugu rubripes]	gi|383856031|ref|XM_003703466.1|	97.6	1e-16	PREDICTED: Megachile rotundata uncharacterized LOC100877845 (LOC100877845), mRNA	sp|Q5R580|ZRAB2_PONAB	300	3e-81	Zinc finger Ran-binding domain-containing protein 2 OS=Pongo abelii GN=ZRANB2 PE=2 SV=1	YOR054c	55.1	2e-07	COG0452	Phosphopantothenoylcysteine synthetase/decarboxylase	K15176	9e-23	108	tca:657922	RNA polymerase-associated protein CTR9	GO:0006355//regulation of transcription, DNA-dependent	GO:0005515//protein binding;GO:0003700//sequence-specific DNA binding transcription factor activity	-
CL1542.Contig2_MrAnG	1042	34	1.4417	gi|71896845|ref|NP_001026468.1|	314.3	6e-84	zinc finger Ran-binding domain-containing protein 2 [Gallus gallus] >gi|75571429|sp|Q5ZLX5.1|ZRAB2_CHICK RecName: Full=Zinc finger Ran-binding domain-containing protein 2	gi|383856031|ref|XM_003703466.1|	97.6	1e-16	PREDICTED: Megachile rotundata uncharacterized LOC100877845 (LOC100877845), mRNA	sp|Q5ZLX5|ZRAB2_CHICK	314	2e-85	Zinc finger Ran-binding domain-containing protein 2 OS=Gallus gallus GN=ZRANB2 PE=2 SV=1	YOR054c	55.1	2e-07	COG0452	Phosphopantothenoylcysteine synthetase/decarboxylase	K15176	1e-30	134	tca:657922	RNA polymerase-associated protein CTR9	GO:0006355//regulation of transcription, DNA-dependent	GO:0005515//protein binding;GO:0003700//sequence-specific DNA binding transcription factor activity	-
CL1543.Contig1_MrAnG	1274	294	10.1961	gi|443726904|gb|ELU13900.1|	441.0	6e-122	hypothetical protein CAPTEDRAFT_175940 [Capitella teleta]	gi|41282146|ref|NM_153669.2|	69.9	3e-08	Danio rerio translocating chain-associating membrane protein 1 (tram1), mRNA >gi|38649362|gb|BC063238.1| Danio rerio translocating chain-associating membrane protein 1, mRNA (cDNA clone MGC:77821 IMAGE:7001612), complete cds	sp|Q9GKZ4|TRAM1_BOVIN	366	5e-101	Translocating chain-associated membrane protein 1 OS=Bos taurus GN=TRAM1 PE=2 SV=3	YKL008c	58.9	2e-08	COG5058	Protein transporter of the TRAM (translocating chain-associating membrane) superfamily, longevity assurance factor	K14010	1e-109	397	bfo:BRAFLDRAFT_274974	translocating chain-associated membrane protein 1	-	-	GO:0044425//membrane part
CL1544.Contig1_MrAnG	895	5	0.2468	gi|170595123|ref|XP_001902255.1|	32.0	2e-07	U88 [Brugia malayi]	gi|56961666|gb|AC108432.14|	163	2e-36	Mus musculus chromosome 7, clone RP23-170D4, complete sequence	sp|Q54UG3|Y1095_DICDI	92.8	9e-19	UPF0746 protein DDB_G0281095 OS=Dictyostelium discoideum GN=DDB_G0281095 PE=3 SV=1	YPO1123	63.2	6e-10	COG3064	Membrane protein involved in colicin uptake	K08867	4e-20	87.0	aga:AgaP_AGAP012422	WNK lysine deficient protein kinase [EC:2.7.11.1]	-	-	-
CL1544.Contig2_MrAnG	1010	67	2.9309	gi|170595123|ref|XP_001902255.1|	32.0	2e-07	U88 [Brugia malayi]	gi|56961666|gb|AC108432.14|	163	2e-36	Mus musculus chromosome 7, clone RP23-170D4, complete sequence	sp|Q54UG3|Y1095_DICDI	92.8	1e-18	UPF0746 protein DDB_G0281095 OS=Dictyostelium discoideum GN=DDB_G0281095 PE=3 SV=1	YPO1123	63.2	7e-10	COG3064	Membrane protein involved in colicin uptake	K08867	5e-20	87.0	aga:AgaP_AGAP012422	WNK lysine deficient protein kinase [EC:2.7.11.1]	-	-	-
CL1544.Contig3_MrAnG	1058	62	2.5892	gi|170595123|ref|XP_001902255.1|	32.0	1e-07	U88 [Brugia malayi]	gi|56961666|gb|AC108432.14|	170	9e-39	Mus musculus chromosome 7, clone RP23-170D4, complete sequence	sp|Q54UG3|Y1095_DICDI	93.2	9e-19	UPF0746 protein DDB_G0281095 OS=Dictyostelium discoideum GN=DDB_G0281095 PE=3 SV=1	YPO1123	63.5	6e-10	COG3064	Membrane protein involved in colicin uptake	K08867	4e-20	87.4	aga:AgaP_AGAP012422	WNK lysine deficient protein kinase [EC:2.7.11.1]	-	-	-
CL1545.Contig1_MrAnG	248	8	1.4253	--	--	--	--	--	--	--	--	--	--	--	--	--	--	--	--	--	--	--	--	--	--	-	-	-
CL1545.Contig2_MrAnG	268	16	2.6378	--	--	--	--	--	--	--	--	--	--	--	--	--	--	--	--	--	--	--	--	--	--	-	-	-
CL1546.Contig1_MrAnG	599	108	7.9662	gi|357612469|gb|EHJ68015.1|	149.4	9e-35	hypothetical protein KGM_17736 [Danaus plexippus]	--	--	--	--	sp|Q3U1J1|TFPT_MOUSE	72.4	6e-13	TCF3 fusion partner homolog OS=Mus musculus GN=Tfpt PE=2 SV=1	YDL002c	63.9	2e-10	COG5648	Chromatin-associated proteins containing the HMG domain	K11670	1e-13	76.6	dre:796934	TCF3 fusion partner	-	-	-
CL1547.Contig1_MrAnG	201	9	1.9783	--	--	--	--	--	--	--	--	--	--	--	--	--	--	--	--	--	--	--	--	--	--	-	-	-
CL1549.Contig1_MrAnG	235	35	6.5804	--	--	--	--	--	--	--	--	--	--	--	--	--	--	--	--	--	--	--	--	--	--	-	-	-
CL1549.Contig2_MrAnG	324	20	2.7273	--	--	--	--	--	--	--	--	--	--	--	--	--	--	--	--	--	--	--	--	--	--	-	-	-
CL155.Contig1_MrAnG	526	24	2.0160	--	--	--	--	--	--	--	--	--	--	--	--	--	--	--	--	--	--	--	--	--	--	-	-	-
CL155.Contig2_MrAnG	511	3	0.2594	--	--	--	--	--	--	--	--	--	--	--	--	--	--	--	--	--	--	--	--	--	--	-	-	-
CL1550.Contig1_MrAnG	339	116	15.1186	gi|170053775|ref|XP_001862830.1|	52.4	7e-06	conserved hypothetical protein [Culex quinquefasciatus] >gi|167874139|gb|EDS37522.1| conserved hypothetical protein [Culex quinquefasciatus]	--	--	--	--	--	--	--	--	--	--	--	--	--	--	--	--	--	--	-	-	-
CL1551.Contig1_MrAnG	321	10	1.3764	gi|170037416|ref|XP_001846554.1|	53.5	3e-06	conserved hypothetical protein [Culex quinquefasciatus] >gi|167880547|gb|EDS43930.1| conserved hypothetical protein [Culex quinquefasciatus]	--	--	--	--	--	--	--	--	--	--	--	--	--	--	--	--	--	--	-	-	-
CL1551.Contig2_MrAnG	485	69	6.2858	gi|471192827|ref|XP_004186074.1|	52.4	8e-06	hypothetical protein EIN_307040, partial [Entamoeba invadens IP1] >gi|440293635|gb|ELP86728.1| hypothetical protein EIN_307040, partial [Entamoeba invadens IP1]	--	--	--	--	sp|Q5T200|ZC3HD_HUMAN	72.0	5e-13	Zinc finger CCCH domain-containing protein 13 OS=Homo sapiens GN=ZC3H13 PE=1 SV=1	--	--	--	--	--	K08827	2e-09	62.0	phu:Phum_PHUM563660	serine/threonine-protein kinase PRP4 [EC:2.7.11.1]	-	-	-
CL1551.Contig3_MrAnG	405	18	1.9637	gi|471192827|ref|XP_004186074.1|	53.5	3e-06	hypothetical protein EIN_307040, partial [Entamoeba invadens IP1] >gi|440293635|gb|ELP86728.1| hypothetical protein EIN_307040, partial [Entamoeba invadens IP1]	--	--	--	--	--	--	--	--	--	--	--	--	--	--	--	--	--	--	-	-	-
CL1553.Contig1_MrAnG	4166	1669	17.7007	gi|321479310|gb|EFX90266.1|	442.6	8e-122	hypothetical protein DAPPUDRAFT_299917 [Daphnia pulex]	gi|262401288|gb|FJ774826.1|	119	1e-22	Scylla paramamosain ribosomal protein L5 mRNA, partial cds	sp|Q1HQU2|RL5_AEDAE	424	1e-117	60S ribosomal protein L5 OS=Aedes aegypti GN=RpL5 PE=2 SV=1	YPL131w	318	5e-86	COG0256	Ribosomal protein L18	K02932	4e-121	437	isc:IscW_ISCW017610	large subunit ribosomal protein L5e	GO:0006412//translation	GO:0008097//5S rRNA binding;GO:0003735//structural constituent of ribosome	GO:0005840//ribosome
CL1553.Contig2_MrAnG	3312	935	12.4731	gi|321479310|gb|EFX90266.1|	442.6	6e-122	hypothetical protein DAPPUDRAFT_299917 [Daphnia pulex]	gi|262401288|gb|FJ774826.1|	119	9e-23	Scylla paramamosain ribosomal protein L5 mRNA, partial cds	sp|Q1HQU2|RL5_AEDAE	424	8e-118	60S ribosomal protein L5 OS=Aedes aegypti GN=RpL5 PE=2 SV=1	YPL131w	318	4e-86	COG0256	Ribosomal protein L18	K02932	4e-121	437	isc:IscW_ISCW017610	large subunit ribosomal protein L5e	GO:0006412//translation	GO:0008097//5S rRNA binding;GO:0003735//structural constituent of ribosome	GO:0005840//ribosome
CL1554.Contig1_MrAnG	817	23	1.2438	gi|449278180|gb|EMC86125.1|	63.5	1e-08	Ribosome-binding protein 1 [Columba livia]	gi|74013507|gb|AC164156.2|	61.9	5e-06	Mus musculus BAC clone RP24-549I8 from chromosome 1, complete sequence	--	--	--	--	--	--	--	--	--	K13108	7e-06	51.6	dmo:Dmoj_GI21565	smad nuclear-interacting protein 1	-	-	-
CL1554.Contig2_MrAnG	491	4	0.3599	--	--	--	--	gi|74013507|gb|AC164156.2|	61.9	3e-06	Mus musculus BAC clone RP24-549I8 from chromosome 1, complete sequence	--	--	--	--	--	--	--	--	--	--	--	--	--	--	-	-	-
CL1555.Contig1_MrAnG	1999	56	1.2377	gi|157110519|ref|XP_001651137.1|	749.6	0.0	utp-glucose-1-phosphate uridylyltransferase 2 [Aedes aegypti] >gi|61608458|gb|AAX47080.1| UDP-glucose pyrophosphorylase [Aedes aegypti] >gi|108878669|gb|EAT42894.1| AAEL005617-PA [Aedes aegypti]	gi|338224330|gb|HM217805.1|	131	1e-26	Scylla paramamosain UTP--glucose-1-phosphate uridylyltransferase-like mRNA, partial sequence	sp|Q07130|UGPA_BOVIN	666	0.0	UTP--glucose-1-phosphate uridylyltransferase OS=Bos taurus GN=UGP2 PE=1 SV=2	SPCC1322.04	509	7e-144	COG4284	UDP-glucose pyrophosphorylase	K00963	0.0	749	aag:AaeL_AAEL005617	UTP--glucose-1-phosphate uridylyltransferase [EC:2.7.7.9]	GO:0008152//metabolic process	GO:0003983//UTP:glucose-1-phosphate uridylyltransferase activity	-
CL1555.Contig2_MrAnG	2100	243	5.1126	gi|157110519|ref|XP_001651137.1|	752.3	0.0	utp-glucose-1-phosphate uridylyltransferase 2 [Aedes aegypti] >gi|61608458|gb|AAX47080.1| UDP-glucose pyrophosphorylase [Aedes aegypti] >gi|108878669|gb|EAT42894.1| AAEL005617-PA [Aedes aegypti]	gi|338224330|gb|HM217805.1|	131	2e-26	Scylla paramamosain UTP--glucose-1-phosphate uridylyltransferase-like mRNA, partial sequence	sp|Q07130|UGPA_BOVIN	666	0.0	UTP--glucose-1-phosphate uridylyltransferase OS=Bos taurus GN=UGP2 PE=1 SV=2	SPCC1322.04	509	5e-144	COG4284	UDP-glucose pyrophosphorylase	K00963	0.0	752	aag:AaeL_AAEL005617	UTP--glucose-1-phosphate uridylyltransferase [EC:2.7.7.9]	GO:0008152//metabolic process	GO:0003983//UTP:glucose-1-phosphate uridylyltransferase activity	-
CL1556.Contig1_MrAnG	2467	139	2.4894	gi|345480355|ref|XP_001606358.2|	463.0	3e-128	PREDICTED: SPRY domain-containing SOCS box protein 1-like [Nasonia vitripennis]	gi|300915719|gb|GU462157.1|	894	0.0	Macrobrachium nipponense gustavus mRNA, complete cds	sp|Q9D5L7|SPSB1_MOUSE	385	2e-106	SPRY domain-containing SOCS box protein 1 OS=Mus musculus GN=Spsb1 PE=1 SV=1	--	--	--	--	--	K10343	2e-130	467	nvi:100122759	SPRY domain-containing SOCS box protein 1/4	GO:0035556//intracellular signal transduction	-	-
CL1556.Contig2_MrAnG	2163	17	0.3473	gi|328717959|ref|XP_003246347.1|	433.7	1e-119	PREDICTED: SPRY domain-containing SOCS box protein 1-like [Acyrthosiphon pisum]	gi|300915719|gb|GU462157.1|	894	0.0	Macrobrachium nipponense gustavus mRNA, complete cds	sp|Q9D5L7|SPSB1_MOUSE	374	5e-103	SPRY domain-containing SOCS box protein 1 OS=Mus musculus GN=Spsb1 PE=1 SV=1	--	--	--	--	--	K10343	2e-120	433	api:100160060	SPRY domain-containing SOCS box protein 1/4	GO:0035556//intracellular signal transduction	-	-
CL1557.Contig1_MrAnG	1813	10	0.2437	gi|328784757|ref|XP_393491.4|	213.0	4e-53	PREDICTED: PERQ amino acid-rich with GYF domain-containing protein CG11148-like isoform 1 [Apis mellifera]	--	--	--	--	sp|Q7KQM6|PERQ1_DROME	159	2e-38	PERQ amino acid-rich with GYF domain-containing protein CG11148 OS=Drosophila melanogaster GN=CG11148 PE=1 SV=2	--	--	--	--	--	--	--	--	--	--	-	-	GO:0015630//microtubule cytoskeleton;GO:0044430//cytoskeletal part
CL1557.Contig2_MrAnG	3026	396	5.7820	gi|383851260|ref|XP_003701152.1|	438.3	1e-120	PREDICTED: PERQ amino acid-rich with GYF domain-containing protein 2-like [Megachile rotundata]	--	--	--	--	sp|Q5U236|PERQ2_XENLA	295	5e-79	PERQ amino acid-rich with GYF domain-containing protein 2 OS=Xenopus laevis GN=gigyf2 PE=2 SV=1	NMA0905	99.4	3e-20	COG3468	Type V secretory pathway, adhesin AidA	K06084	5e-35	150	spu:591791	F-box protein 20	-	-	-
CL1557.Contig3_MrAnG	1600	1	0.0276	gi|328784757|ref|XP_393491.4|	248.4	8e-64	PREDICTED: PERQ amino acid-rich with GYF domain-containing protein CG11148-like isoform 1 [Apis mellifera]	--	--	--	--	sp|Q7KQM6|PERQ1_DROME	188	3e-47	PERQ amino acid-rich with GYF domain-containing protein CG11148 OS=Drosophila melanogaster GN=CG11148 PE=1 SV=2	--	--	--	--	--	K11429	5e-08	60.1	dan:Dana_GF21991	histone-lysine N-methyltransferase SUV420H [EC:2.1.1.43]	-	-	GO:0015630//microtubule cytoskeleton;GO:0044430//cytoskeletal part
CL1558.Contig1_MrAnG	220	14	2.8116	gi|34495216|gb|AAQ73456.1|	52.8	6e-06	erythrocyte binding protein 3 [Plasmodium yoelii yoelii]	gi|111226943|ref|XM_640482.2|	60.0	4e-06	Dictyostelium discoideum AX4 SAM domain-containing protein (dotA) mRNA, complete cds	sp|P12957|CALD1_CHICK	48.1	4e-06	Caldesmon OS=Gallus gallus GN=CALD1 PE=1 SV=2	--	--	--	--	--	--	--	--	--	--	-	-	-
CL1559.Contig1_MrAnG	245	22	3.9674	--	--	--	--	--	--	--	--	--	--	--	--	--	--	--	--	--	--	--	--	--	--	-	-	-
CL156.Contig1_MrAnG	958	29	1.3375	gi|254540140|ref|NP_001156901.1|	110.2	1e-22	uncharacterized protein LOC100302525 [Tribolium castaneum]	gi|410923918|ref|XM_003975380.1|	73.8	1e-09	PREDICTED: Takifugu rubripes myeloma-overexpressed gene 2 protein homolog (LOC101073407), mRNA	sp|Q6DDA3|MYOV2_XENTR	101	3e-21	Myeloma-overexpressed gene 2 protein homolog OS=Xenopus tropicalis GN=myeov2 PE=3 SV=1	--	--	--	--	--	--	--	--	--	--	-	-	-
CL156.Contig2_MrAnG	913	58	2.8068	gi|254540140|ref|NP_001156901.1|	110.2	1e-22	uncharacterized protein LOC100302525 [Tribolium castaneum]	gi|410923918|ref|XM_003975380.1|	73.8	1e-09	PREDICTED: Takifugu rubripes myeloma-overexpressed gene 2 protein homolog (LOC101073407), mRNA	sp|Q6DDA3|MYOV2_XENTR	101	3e-21	Myeloma-overexpressed gene 2 protein homolog OS=Xenopus tropicalis GN=myeov2 PE=3 SV=1	--	--	--	--	--	--	--	--	--	--	-	-	-
CL1560.Contig1_MrAnG	1004	22	0.9682	gi|348509631|ref|XP_003442351.1|	89.7	2e-16	PREDICTED: protein CASC4-like [Oreochromis niloticus]	--	--	--	--	sp|Q5ZKQ5|CASC4_CHICK	88.2	3e-17	Protein CASC4 OS=Gallus gallus GN=CASC4 PE=2 SV=1	aq_629	50.4	5e-06	COG1196	Chromosome segregation ATPases	K12472	1e-09	64.7	gga:424633	epidermal growth factor receptor substrate 15	-	-	-
CL1560.Contig2_MrAnG	1184	44	1.6419	gi|307210244|gb|EFN86894.1|	99.8	3e-19	hypothetical protein EAI_11954 [Harpegnathos saltator]	--	--	--	--	sp|Q32N32|CASC4_XENLA	79.3	1e-14	Protein casc4 OS=Xenopus laevis GN=casc4 PE=2 SV=1	aq_629	50.4	6e-06	COG1196	Chromosome segregation ATPases	K11499	1e-07	58.2	ssc:100521032	centromere protein F	-	-	-
CL1561.Contig1_MrAnG	1560	223	6.3159	--	--	--	--	--	--	--	--	--	--	--	--	--	--	--	--	--	--	--	--	--	--	-	-	-
CL1561.Contig2_MrAnG	1630	193	5.2315	--	--	--	--	--	--	--	--	--	--	--	--	--	--	--	--	--	--	--	--	--	--	-	-	-
CL1562.Contig1_MrAnG	1929	1023	23.4314	gi|345498159|ref|XP_001605934.2|	105.9	8e-21	PREDICTED: hypothetical protein LOC100122332 [Nasonia vitripennis]	--	--	--	--	sp|Q28999|SAT1_PIG	91.3	7e-18	Diamine acetyltransferase 1 OS=Sus scrofa GN=SAT1 PE=2 SV=1	mll0104	59.7	2e-08	COG0454	Histone acetyltransferase HPA2 and related acetyltransferases	K00657	1e-17	92.4	ecb:100051982	diamine N-acetyltransferase [EC:2.3.1.57]	GO:0044699;GO:0008152//metabolic process	GO:0008080//N-acetyltransferase activity	-
CL1562.Contig2_MrAnG	1631	67	1.8150	gi|238231715|ref|NP_001154044.1|	94.4	1e-17	diamine N-acetyltransferase 1 [Oncorhynchus mykiss] >gi|225703600|gb|ACO07646.1| Diamine acetyltransferase 1 [Oncorhynchus mykiss]	--	--	--	--	sp|Q28999|SAT1_PIG	91.3	6e-18	Diamine acetyltransferase 1 OS=Sus scrofa GN=SAT1 PE=2 SV=1	mll0104	59.7	1e-08	COG0454	Histone acetyltransferase HPA2 and related acetyltransferases	K00657	9e-18	92.4	ecb:100051982	diamine N-acetyltransferase [EC:2.3.1.57]	GO:0044699;GO:0006595//polyamine metabolic process	GO:0008080//N-acetyltransferase activity	-
CL1563.Contig1_MrAnG	577	12	0.9189	--	--	--	--	--	--	--	--	--	--	--	--	--	--	--	--	--	--	--	--	--	--	-	-	-
CL1563.Contig2_MrAnG	1493	257	7.6055	gi|403297573|ref|XP_003939636.1|	35.0	1e-06	PREDICTED: diacylglycerol kinase kappa [Saimiri boliviensis boliviensis]	--	--	--	--	sp|Q7T037|RF12B_XENLA	57.0	1e-07	E3 ubiquitin-protein ligase RNF12-B OS=Xenopus laevis GN=rnf12-b PE=2 SV=1	--	--	--	--	--	--	--	--	--	--	-	-	-
CL1564.Contig1_MrAnG	359	43	5.2921	--	--	--	--	--	--	--	--	--	--	--	--	--	--	--	--	--	--	--	--	--	--	-	-	-
CL1565.Contig1_MrAnG	931	95	4.5085	--	--	--	--	--	--	--	--	--	--	--	--	--	--	--	--	--	--	--	--	--	--	-	-	-
CL1565.Contig2_MrAnG	744	80	4.7509	--	--	--	--	--	--	--	--	--	--	--	--	--	--	--	--	--	--	--	--	--	--	-	-	-
CL1566.Contig1_MrAnG	655	0	0.0000	gi|158293600|ref|XP_314940.4|	70.1	9e-11	AGAP008812-PA [Anopheles gambiae str. PEST] >gi|157016787|gb|EAA10227.4| AGAP008812-PA [Anopheles gambiae str. PEST]	gi|290750620|gb|GU289501.1|	159	2e-35	Pandalus platyceros clone PLA25.1 mRNA sequence	--	--	--	--	--	--	--	--	--	--	--	--	--	--	-	-	-
CL1566.Contig2_MrAnG	647	0	0.0000	gi|66825517|ref|XP_646113.1|	67.4	5e-10	C2H2-type zinc finger-containing protein [Dictyostelium discoideum AX4] >gi|60474218|gb|EAL72155.1| C2H2-type zinc finger-containing protein [Dictyostelium discoideum AX4]	gi|290750620|gb|GU289501.1|	105	3e-19	Pandalus platyceros clone PLA25.1 mRNA sequence	sp|Q54RP6|DHKL_DICDI	57.0	3e-08	Hybrid signal transduction histidine kinase L OS=Dictyostelium discoideum GN=dhkL PE=3 SV=1	--	--	--	--	--	K09267	6e-06	51.2	dvi:Dvir_GJ18351	transcription factor SOX1/2/3/14/21 (SOX group B)	-	-	-
CL1566.Contig3_MrAnG	732	0	0.0000	gi|158293600|ref|XP_314940.4|	69.3	1e-10	AGAP008812-PA [Anopheles gambiae str. PEST] >gi|157016787|gb|EAA10227.4| AGAP008812-PA [Anopheles gambiae str. PEST]	gi|290750620|gb|GU289501.1|	159	2e-35	Pandalus platyceros clone PLA25.1 mRNA sequence	--	--	--	--	--	--	--	--	--	--	--	--	--	--	-	-	-
CL1566.Contig4_MrAnG	579	0	0.0000	gi|270012529|gb|EFA08977.1|	65.5	1e-09	hypothetical protein TcasGA2_TC006684 [Tribolium castaneum]	gi|290750620|gb|GU289501.1|	105	2e-19	Pandalus platyceros clone PLA25.1 mRNA sequence	sp|Q6DIC0|SMCA2_MOUSE	49.7	4e-06	Probable global transcription activator SNF2L2 OS=Mus musculus GN=Smarca2 PE=1 SV=1	--	--	--	--	--	--	--	--	--	--	-	-	-
CL1566.Contig5_MrAnG	656	0	0.0000	gi|307201548|gb|EFN81311.1|	67.4	6e-10	hypothetical protein EAI_01680 [Harpegnathos saltator]	gi|290750620|gb|GU289501.1|	105	3e-19	Pandalus platyceros clone PLA25.1 mRNA sequence	--	--	--	--	--	--	--	--	--	--	--	--	--	--	-	-	-
CL1566.Contig6_MrAnG	723	0	0.0000	gi|195115130|ref|XP_002002117.1|	74.7	4e-12	GI17206 [Drosophila mojavensis] >gi|193912692|gb|EDW11559.1| GI17206 [Drosophila mojavensis]	gi|290750620|gb|GU289501.1|	159	2e-35	Pandalus platyceros clone PLA25.1 mRNA sequence	sp|Q54RP6|DHKL_DICDI	56.2	7e-08	Hybrid signal transduction histidine kinase L OS=Dictyostelium discoideum GN=dhkL PE=3 SV=1	--	--	--	--	--	K09267	7e-06	51.2	dvi:Dvir_GJ18351	transcription factor SOX1/2/3/14/21 (SOX group B)	-	-	-
CL1567.Contig1_MrAnG	2603	178142	3023.7549	gi|242009148|ref|XP_002425354.1|	429.5	4e-118	Alkaline phosphatase, tissue-nonspecific isozyme precursor, putative [Pediculus humanus corporis] >gi|212509139|gb|EEB12616.1| Alkaline phosphatase, tissue-nonspecific isozyme precursor, putative [Pediculus humanus corporis]	--	--	--	--	sp|P08289|PPBT_RAT	402	2e-111	Alkaline phosphatase, tissue-nonspecific isozyme OS=Rattus norvegicus GN=Alpl PE=1 SV=2	XF0657	277	8e-74	COG1785	Alkaline phosphatase	K01077	6e-119	429	phu:Phum_PHUM193940	alkaline phosphatase [EC:3.1.3.1]	-	GO:0003824//catalytic activity	-
CL1567.Contig2_MrAnG	273	124	20.0684	--	--	--	--	--	--	--	--	--	--	--	--	--	--	--	--	--	--	--	--	--	--	-	-	-
CL157.Contig1_MrAnG	270	0	0.0000	--	--	--	--	--	--	--	--	--	--	--	--	--	--	--	--	--	--	--	--	--	--	-	-	-
CL157.Contig2_MrAnG	317	4	0.5575	--	--	--	--	--	--	--	--	--	--	--	--	--	--	--	--	--	--	--	--	--	--	-	-	-
CL157.Contig3_MrAnG	285	2	0.3101	gi|308508425|ref|XP_003116396.1|	57.8	1e-07	hypothetical protein CRE_08948 [Caenorhabditis remanei] >gi|308251340|gb|EFO95292.1| hypothetical protein CRE_08948 [Caenorhabditis remanei]	--	--	--	--	sp|P13816|GARP_PLAFF	47.4	7e-06	Glutamic acid-rich protein OS=Plasmodium falciparum (isolate FC27 / Papua New Guinea) GN=GARP PE=4 SV=1	--	--	--	--	--	--	--	--	--	--	-	-	-
CL157.Contig4_MrAnG	332	4	0.5323	gi|308508425|ref|XP_003116396.1|	53.9	2e-06	hypothetical protein CRE_08948 [Caenorhabditis remanei] >gi|308251340|gb|EFO95292.1| hypothetical protein CRE_08948 [Caenorhabditis remanei]	--	--	--	--	sp|P13816|GARP_PLAFF	47.4	7e-06	Glutamic acid-rich protein OS=Plasmodium falciparum (isolate FC27 / Papua New Guinea) GN=GARP PE=4 SV=1	--	--	--	--	--	--	--	--	--	--	-	-	-
CL1570.Contig1_MrAnG	2018	107	2.3427	gi|189237416|ref|XP_001815363.1|	290.4	2e-76	PREDICTED: similar to AGAP006590-PD [Tribolium castaneum]	--	--	--	--	sp|P91620|SIF2_DROME	255	3e-67	Protein still life, isoforms C/SIF type 2 OS=Drosophila melanogaster GN=sif PE=2 SV=2	--	--	--	--	--	K05731	3e-77	290	tca:662876	T-cell lymphoma invasion and metastasis	GO:0007165//signal transduction;GO:0007268//synaptic transmission;GO:0050770//regulation of axonogenesis;GO:0051491//positive regulation of filopodium assembly	GO:0005085//guanyl-nucleotide exchange factor activity	-
CL1570.Contig2_MrAnG	1345	55	1.8067	--	--	--	--	--	--	--	--	--	--	--	--	--	--	--	--	--	--	--	--	--	--	-	-	-
CL1570.Contig3_MrAnG	1331	3	0.0996	--	--	--	--	--	--	--	--	--	--	--	--	--	--	--	--	--	--	--	--	--	--	-	-	-
CL1570.Contig4_MrAnG	1629	36	0.9764	gi|332021032|gb|EGI61421.1|	107.8	1e-21	Protein still life, isoforms C/SIF type 2 [Acromyrmex echinatior]	--	--	--	--	sp|P91620|SIF2_DROME	101	4e-21	Protein still life, isoforms C/SIF type 2 OS=Drosophila melanogaster GN=sif PE=2 SV=2	--	--	--	--	--	K05731	2e-22	107	tca:662876	T-cell lymphoma invasion and metastasis	GO:0032314//regulation of Rac GTPase activity;GO:0050803//regulation of synapse structure and activity;GO:0030036//actin cytoskeleton organization;GO:0050770//regulation of axonogenesis;GO:0051491//positive regulation of filopodium assembly	GO:0030676//Rac guanyl-nucleotide exchange factor activity	GO:0045202//synapse
CL1571.Contig1_MrAnG	716	650	40.1102	--	--	--	--	--	--	--	--	--	--	--	--	--	--	--	--	--	--	--	--	--	--	-	-	-
CL1571.Contig2_MrAnG	517	170	14.5282	--	--	--	--	--	--	--	--	--	--	--	--	--	--	--	--	--	--	--	--	--	--	-	-	-
CL1571.Contig3_MrAnG	515	20	1.7158	--	--	--	--	--	--	--	--	--	--	--	--	--	--	--	--	--	--	--	--	--	--	-	-	-
CL1571.Contig4_MrAnG	507	251	21.8736	--	--	--	--	--	--	--	--	--	--	--	--	--	--	--	--	--	--	--	--	--	--	-	-	-
CL1572.Contig1_MrAnG	1674	843	22.2498	--	--	--	--	gi|1698636|gb|U63856.1|DPU63856	61.9	9e-06	Drosophila pseudoobscura decapentaplegic protein (dpp) gene, complete cds, shortvein and haploinsufficient region	--	--	--	--	--	--	--	--	--	--	--	--	--	--	-	-	-
CL1572.Contig2_MrAnG	1249	121	4.2803	--	--	--	--	--	--	--	--	--	--	--	--	--	--	--	--	--	--	--	--	--	--	-	-	-
CL1573.Contig1_MrAnG	2998	579	8.5330	gi|307196844|gb|EFN78280.1|	813.5	0.0	Splicing factor 3 subunit 1 [Harpegnathos saltator]	gi|459424386|gb|GAGF01017886.1|	81.8	2e-11	TSA: Chrysopa pallens Unigene14985_dacaoling transcribed RNA sequence	sp|A2VDN6|SF3A1_BOVIN	784	0.0	Splicing factor 3A subunit 1 OS=Bos taurus GN=SF3A1 PE=2 SV=1	Rv3876	85.5	5e-16	COG0455	ATPases involved in chromosome partitioning	K12825	0.0	810	ame:409883	splicing factor 3A subunit 1	-	-	-
CL1573.Contig2_MrAnG	499	7	0.6198	--	--	--	--	--	--	--	--	--	--	--	--	--	--	--	--	--	--	--	--	--	--	-	-	-
CL1575.Contig1_MrAnG	2092	11	0.2323	gi|332027596|gb|EGI67667.1|	170.2	3e-40	FLJ37770-like protein [Acromyrmex echinatior]	--	--	--	--	sp|Q7JQ07|MOS1T_DROMA	57.8	9e-08	Mariner Mos1 transposase OS=Drosophila mauritiana GN=mariner\T PE=1 SV=1	--	--	--	--	--	K10380	8e-06	53.1	hmg:100209042	ankyrin	-	-	-
CL1575.Contig2_MrAnG	1431	26	0.8028	--	--	--	--	--	--	--	--	--	--	--	--	--	--	--	--	--	--	--	--	--	--	-	-	-
CL1576.Contig1_MrAnG	1347	14	0.4592	--	--	--	--	--	--	--	--	--	--	--	--	--	--	--	--	--	--	--	--	--	--	-	-	-
CL1576.Contig2_MrAnG	2700	148	2.4219	gi|270001623|gb|EEZ98070.1|	228.0	2e-57	hypothetical protein TcasGA2_TC000477 [Tribolium castaneum]	--	--	--	--	sp|Q9NZM5|GSCR2_HUMAN	191	7e-48	Glioma tumor suppressor candidate region gene 2 protein OS=Homo sapiens GN=GLTSCR2 PE=1 SV=2	--	--	--	--	--	K14840	1e-56	222	isc:IscW_ISCW008669	nucleolar protein 53	-	-	GO:0005622//intracellular
CL1576.Contig3_MrAnG	1707	4	0.1035	gi|444730644|gb|ELW71019.1|	65.9	8e-09	Glioma tumor suppressor candidate region 2 protein [Tupaia chinensis]	--	--	--	--	sp|Q9NZM5|GSCR2_HUMAN	62.4	3e-09	Glioma tumor suppressor candidate region gene 2 protein OS=Homo sapiens GN=GLTSCR2 PE=1 SV=2	--	--	--	--	--	K14840	3e-09	64.3	ecb:100073052	nucleolar protein 53	-	-	GO:0005730//nucleolus
CL1576.Contig4_MrAnG	942	3	0.1407	gi|444730644|gb|ELW71019.1|	63.2	2e-08	Glioma tumor suppressor candidate region 2 protein [Tupaia chinensis]	--	--	--	--	sp|Q9NZM5|GSCR2_HUMAN	60.1	7e-09	Glioma tumor suppressor candidate region gene 2 protein OS=Homo sapiens GN=GLTSCR2 PE=1 SV=2	--	--	--	--	--	K14840	6e-09	62.0	ecb:100073052	nucleolar protein 53	-	-	GO:0005730//nucleolus
CL1576.Contig5_MrAnG	1935	5	0.1142	gi|270001623|gb|EEZ98070.1|	222.2	7e-56	hypothetical protein TcasGA2_TC000477 [Tribolium castaneum]	--	--	--	--	sp|Q9NZM5|GSCR2_HUMAN	189	2e-47	Glioma tumor suppressor candidate region gene 2 protein OS=Homo sapiens GN=GLTSCR2 PE=1 SV=2	--	--	--	--	--	K14840	9e-55	215	isc:IscW_ISCW008669	nucleolar protein 53	-	-	GO:0005622//intracellular
CL1577.Contig1_MrAnG	435	85	8.6334	--	--	--	--	--	--	--	--	--	--	--	--	--	--	--	--	--	--	--	--	--	--	-	-	-
CL1578.Contig1_MrAnG	201	9	1.9783	--	--	--	--	--	--	--	--	--	--	--	--	--	--	--	--	--	--	--	--	--	--	-	-	-
CL1578.Contig2_MrAnG	624	78	5.5229	--	--	--	--	gi|38488896|gb|AC141563.3|	71.9	4e-09	Mus musculus BAC clone RP23-410M22 from chromosome 6, complete sequence	--	--	--	--	--	--	--	--	--	--	--	--	--	--	-	-	-
CL1579.Contig1_MrAnG	219	13	2.6227	--	--	--	--	--	--	--	--	--	--	--	--	--	--	--	--	--	--	--	--	--	--	-	-	-
CL1579.Contig2_MrAnG	308	40	5.7380	--	--	--	--	--	--	--	--	--	--	--	--	--	--	--	--	--	--	--	--	--	--	-	-	-
CL158.Contig1_MrAnG	277	20	3.1901	--	--	--	--	--	--	--	--	--	--	--	--	--	--	--	--	--	--	--	--	--	--	-	-	-
CL158.Contig2_MrAnG	676	96	6.2745	--	--	--	--	--	--	--	--	--	--	--	--	--	--	--	--	--	--	--	--	--	--	-	-	-
CL1580.Contig1_MrAnG	677	3	0.1958	gi|189240317|ref|XP_967273.2|	92.4	1e-17	PREDICTED: similar to S-adenosylmethionine decarboxylase CG5029-PA [Tribolium castaneum]	--	--	--	--	sp|P91931|DCAM_DROME	84.7	2e-16	S-adenosylmethionine decarboxylase proenzyme OS=Drosophila melanogaster GN=SamDC PE=2 SV=1	--	--	--	--	--	K01611	2e-18	92.4	tca:655620	S-adenosylmethionine decarboxylase [EC:4.1.1.50]	GO:0006557//S-adenosylmethioninamine biosynthetic process;GO:0006597//spermine biosynthetic process;GO:0008295//spermidine biosynthetic process	GO:0004014//adenosylmethionine decarboxylase activity	-
CL1580.Contig2_MrAnG	2104	507	10.6467	gi|270011546|gb|EFA07994.1|	255.0	1e-65	hypothetical protein TcasGA2_TC005583 [Tribolium castaneum]	--	--	--	--	sp|P91931|DCAM_DROME	220	1e-56	S-adenosylmethionine decarboxylase proenzyme OS=Drosophila melanogaster GN=SamDC PE=2 SV=1	--	--	--	--	--	K01611	3e-66	254	ame:551724	S-adenosylmethionine decarboxylase [EC:4.1.1.50]	GO:0006596//polyamine biosynthetic process	GO:0016831//carboxy-lyase activity	-
CL1581.Contig1_MrAnG	834	19	1.0066	gi|71388206|gb|AAZ31318.1|	62.8	2e-08	dentin matrix protein 1 [Marmosa murina]	--	--	--	--	sp|A2VD23|STM_DANRE	57.4	4e-08	Protein starmaker OS=Danio rerio GN=stm PE=2 SV=1	--	--	--	--	--	K10395	6e-07	55.1	mmu:16564	kinesin family member 4/7/21/27	-	-	-
CL1581.Contig2_MrAnG	812	22	1.1971	gi|470244136|ref|XP_004355800.1|	60.5	1e-07	hypothetical protein DFA_08309 [Dictyostelium fasciculatum] >gi|328868938|gb|EGG17316.1| hypothetical protein DFA_08309 [Dictyostelium fasciculatum]	--	--	--	--	sp|P34618|CEC1_CAEEL	56.2	8e-08	Chromo domain-containing protein cec-1 OS=Caenorhabditis elegans GN=cec-1 PE=2 SV=1	--	--	--	--	--	K10395	6e-07	55.1	mmu:16564	kinesin family member 4/7/21/27	-	-	-
CL1582.Contig1_MrAnG	1525	422	12.2264	--	--	--	--	--	--	--	--	--	--	--	--	--	--	--	--	--	--	--	--	--	--	-	-	-
CL1584.Contig1_MrAnG	1296	125	4.2615	gi|189240105|ref|XP_972808.2|	105.1	8e-21	PREDICTED: similar to Glycoprotein-N-acetylgalactosamine 3-beta-galactosyltransferase 1 (Core 1 beta1,3-galactosyltransferase 1) (Core1 UDP-galactose:N-acetylgalactosamine-alpha-R beta 1,3-galactosyltransferase 1) (Core 1 beta3-Gal-T) (C1GalT1) (Core 1 O-glyc [Tribolium castaneum]	--	--	--	--	sp|Q18515|C1GLT_CAEEL	100	5e-21	Glycoprotein-N-acetylgalactosamine 3-beta-galactosyltransferase 1 OS=Caenorhabditis elegans GN=C38H2.2 PE=2 SV=2	--	--	--	--	--	K00731	1e-20	101	api:100168660	glycoprotein-N-acetylgalactosamine 3-beta-galactosyltransferase [EC:2.4.1.122]	-	GO:0016757//transferase activity, transferring glycosyl groups	-
CL1584.Contig2_MrAnG	1304	131	4.4386	gi|189240105|ref|XP_972808.2|	156.8	2e-36	PREDICTED: similar to Glycoprotein-N-acetylgalactosamine 3-beta-galactosyltransferase 1 (Core 1 beta1,3-galactosyltransferase 1) (Core1 UDP-galactose:N-acetylgalactosamine-alpha-R beta 1,3-galactosyltransferase 1) (Core 1 beta3-Gal-T) (C1GalT1) (Core 1 O-glyc [Tribolium castaneum]	--	--	--	--	sp|Q18515|C1GLT_CAEEL	150	8e-36	Glycoprotein-N-acetylgalactosamine 3-beta-galactosyltransferase 1 OS=Caenorhabditis elegans GN=C38H2.2 PE=2 SV=2	--	--	--	--	--	K00731	3e-35	150	cel:C38H2.2	glycoprotein-N-acetylgalactosamine 3-beta-galactosyltransferase [EC:2.4.1.122]	-	-	-
CL1585.Contig1_MrAnG	811	156	8.4988	--	--	--	--	--	--	--	--	--	--	--	--	--	--	--	--	--	--	--	--	--	--	-	-	-
CL1586.Contig1_MrAnG	505	30	2.6247	--	--	--	--	--	--	--	--	--	--	--	--	--	--	--	--	--	--	--	--	--	--	-	-	-
CL1586.Contig2_MrAnG	366	12	1.4486	--	--	--	--	--	--	--	--	--	--	--	--	--	--	--	--	--	--	--	--	--	--	-	-	-
CL1587.Contig1_MrAnG	853	30	1.5539	--	--	--	--	--	--	--	--	--	--	--	--	--	--	--	--	--	--	--	--	--	--	-	-	-
CL1587.Contig2_MrAnG	1488	11	0.3266	gi|348530284|ref|XP_003452641.1|	454.1	8e-126	PREDICTED: cysteinyl-tRNA synthetase, cytoplasmic-like [Oreochromis niloticus]	gi|426366957|ref|XM_004050461.1|	71.9	9e-09	PREDICTED: Gorilla gorilla gorilla cysteinyl-tRNA synthetase, transcript variant 4 (CARS), mRNA	sp|Q5M7N8|SYCC_XENTR	441	2e-123	Cysteine--tRNA ligase, cytoplasmic OS=Xenopus tropicalis GN=cars PE=2 SV=1	YNL247w	340	4e-93	COG0215	Cysteinyl-tRNA synthetase	K01883	2e-125	449	dre:368284	cysteinyl-tRNA synthetase [EC:6.1.1.16]	GO:0006423//cysteinyl-tRNA aminoacylation	GO:0046872//metal ion binding;GO:0004817//cysteine-tRNA ligase activity;GO:0005524//ATP binding;GO:0000049//tRNA binding;GO:0042803//protein homodimerization activity	GO:0005829//cytosol
CL1588.Contig1_MrAnG	987	341	15.2648	gi|125901787|gb|ABN58714.1|	256.9	1e-66	pol-like protein [Biomphalaria glabrata]	gi|158253341|gb|EU180975.1|	77.8	9e-11	Litopenaeus stylirostris non-LTR retrotransposon I-type, partial sequence	sp|Q95SX7|RTBS_DROME	154	4e-37	Probable RNA-directed DNA polymerase from transposon BS OS=Drosophila melanogaster GN=RTase PE=2 SV=1	--	--	--	--	--	K05658	2e-18	94.0	hmg:100213972	ATP-binding cassette, subfamily B (MDR/TAP), member 1	-	-	-
CL159.Contig1_MrAnG	840	11	0.5786	gi|465979972|gb|EMP35406.1|	59.7	8e-26	hypothetical protein UY3_07369, partial [Chelonia mydas]	--	--	--	--	sp|Q96MW7|TIGD1_HUMAN	65.9	4e-22	Tigger transposable element-derived protein 1 OS=Homo sapiens GN=TIGD1 PE=1 SV=1	--	--	--	--	--	K04514	3e-09	47.0	cfa:480181	Rho-associated, coiled-coil containing protein kinase [EC:2.7.11.1]	-	-	-
CL159.Contig2_MrAnG	1304	68	2.3040	gi|296477153|tpg|DAA19268.1|	147.1	1e-33	TPA: tigger transposable element derived 6-like isoform 1 [Bos taurus] >gi|296477154|tpg|DAA19269.1| TPA: tigger transposable element derived 6-like isoform 2 [Bos taurus]	--	--	--	--	sp|Q96MW7|TIGD1_HUMAN	121	4e-27	Tigger transposable element-derived protein 1 OS=Homo sapiens GN=TIGD1 PE=1 SV=1	--	--	--	--	--	K04514	1e-14	81.6	cfa:480181	Rho-associated, coiled-coil containing protein kinase [EC:2.7.11.1]	-	-	-
CL1590.Contig1_MrAnG	307	71	10.2182	--	--	--	--	--	--	--	--	--	--	--	--	--	--	--	--	--	--	--	--	--	--	-	-	-
CL1590.Contig2_MrAnG	1042	350	14.8407	gi|350417124|ref|XP_003491268.1|	78.2	7e-13	PREDICTED: piggyBac transposable element-derived protein 4-like [Bombus impatiens]	--	--	--	--	sp|Q96DM1|PGBD4_HUMAN	55.1	3e-07	PiggyBac transposable element-derived protein 4 OS=Homo sapiens GN=PGBD4 PE=2 SV=3	--	--	--	--	--	K10356	2e-06	53.9	isc:IscW_ISCW012705	myosin I	-	-	-
CL1590.Contig3_MrAnG	452	120	11.7300	gi|328700499|ref|XP_003241279.1|	62.0	9e-09	PREDICTED: hypothetical protein LOC100573937 [Acyrthosiphon pisum]	--	--	--	--	sp|Q96DM1|PGBD4_HUMAN	50.1	2e-06	PiggyBac transposable element-derived protein 4 OS=Homo sapiens GN=PGBD4 PE=2 SV=3	--	--	--	--	--	--	--	--	--	--	-	-	-
CL1591.Contig1_MrAnG	656	51	3.4350	gi|240978975|ref|XP_002403088.1|	186.0	1e-45	transmembrane protein, putative [Ixodes scapularis] >gi|215491295|gb|EEC00936.1| transmembrane protein, putative [Ixodes scapularis]	gi|410983478|ref|XM_003998017.1|	63.9	9e-07	PREDICTED: Felis catus CTD nuclear envelope phosphatase 1 regulatory subunit 1 (CNEP1R1), mRNA	sp|Q5M8F7|NEPR1_XENTR	160	3e-39	Nuclear envelope phosphatase-regulatory subunit 1 OS=Xenopus tropicalis GN=cnep1r1 PE=2 SV=1	--	--	--	--	--	--	--	--	--	--	-	-	GO:0016021//integral to membrane
CL1591.Contig2_MrAnG	323	6	0.8207	gi|240978975|ref|XP_002403088.1|	132.9	4e-30	transmembrane protein, putative [Ixodes scapularis] >gi|215491295|gb|EEC00936.1| transmembrane protein, putative [Ixodes scapularis]	gi|410983478|ref|XM_003998017.1|	63.9	4e-07	PREDICTED: Felis catus CTD nuclear envelope phosphatase 1 regulatory subunit 1 (CNEP1R1), mRNA	sp|Q5M8F7|NEPR1_XENTR	117	6e-27	Nuclear envelope phosphatase-regulatory subunit 1 OS=Xenopus tropicalis GN=cnep1r1 PE=2 SV=1	--	--	--	--	--	--	--	--	--	--	-	-	GO:0016021//integral to membrane
CL1592.Contig1_MrAnG	1035	16	0.6830	--	--	--	--	--	--	--	--	--	--	--	--	--	--	--	--	--	--	--	--	--	--	-	-	-
CL1592.Contig2_MrAnG	1050	91	3.8292	--	--	--	--	--	--	--	--	--	--	--	--	--	--	--	--	--	--	--	--	--	--	-	-	-
CL1593.Contig1_MrAnG	844	44	2.3034	gi|321467781|gb|EFX78769.1|	453.8	4e-126	hypothetical protein DAPPUDRAFT_319998 [Daphnia pulex]	gi|460128930|gb|GAFU01002200.1|	141	6e-30	TSA: Spodoptera exigua comp4407_c0_seq1 transcribed RNA sequence	sp|P12370|KAPC_DROME	434	1e-121	cAMP-dependent protein kinase catalytic subunit OS=Drosophila melanogaster GN=Pka-C1 PE=1 SV=3	SPAC17G8.14c_2	180	2e-45	COG0515	Serine/threonine protein kinase	K04345	4e-124	444	api:100159120	protein kinase A [EC:2.7.11.11]	GO:0006468//protein phosphorylation	GO:0005524//ATP binding;GO:0004691//cAMP-dependent protein kinase activity	-
CL1593.Contig2_MrAnG	701	1	0.0630	gi|270002922|gb|EEZ99369.1|	432.9	6e-120	cAMP-dependent protein kinase 1 [Tribolium castaneum]	gi|460128930|gb|GAFU01002200.1|	141	5e-30	TSA: Spodoptera exigua comp4407_c0_seq1 transcribed RNA sequence	sp|P12370|KAPC_DROME	422	3e-118	cAMP-dependent protein kinase catalytic subunit OS=Drosophila melanogaster GN=Pka-C1 PE=1 SV=3	SPAC17G8.14c_2	180	2e-45	COG0515	Serine/threonine protein kinase	K04345	8e-121	432	tca:656552	protein kinase A [EC:2.7.11.11]	GO:0007448//anterior/posterior pattern specification, imaginal disc;GO:0007615//anesthesia-resistant memory;GO:0045187//regulation of circadian sleep/wake cycle, sleep;GO:0019933//cAMP-mediated signaling;GO:0008103//oocyte microtubule cytoskeleton polarization;GO:0048149//behavioral response to ethanol;GO:0008355//olfactory learning;GO:0007317//regulation of pole plasm oskar mRNA localization;GO:…	GO:0005515//protein binding;GO:0005524//ATP binding;GO:0004691//cAMP-dependent protein kinase activity	GO:0005952//cAMP-dependent protein kinase complex;GO:0005886//plasma membrane
CL1594.Contig1_MrAnG	423	44	4.5959	--	--	--	--	--	--	--	--	--	--	--	--	--	--	--	--	--	--	--	--	--	--	-	-	-
CL1595.Contig1_MrAnG	629	27	1.8966	--	--	--	--	--	--	--	--	--	--	--	--	--	--	--	--	--	--	--	--	--	--	-	-	-
CL1595.Contig2_MrAnG	541	0	0.0000	--	--	--	--	--	--	--	--	--	--	--	--	--	--	--	--	--	--	--	--	--	--	-	-	-
CL1596.Contig1_MrAnG	382	49	5.6674	gi|358339569|dbj|GAA47606.1|	52.8	6e-06	hypothetical protein CLF_100574 [Clonorchis sinensis]	--	--	--	--	--	--	--	--	--	--	--	--	--	--	--	--	--	--	-	-	-
CL1599.Contig1_MrAnG	334	6	0.7937	--	--	--	--	--	--	--	--	--	--	--	--	--	--	--	--	--	--	--	--	--	--	-	-	-
CL1599.Contig2_MrAnG	348	5	0.6348	--	--	--	--	--	--	--	--	--	--	--	--	--	--	--	--	--	--	--	--	--	--	-	-	-
CL16.Contig1_MrAnG	1708	2	0.0517	gi|46575823|dbj|BAD16776.1|	135.2	1e-29	calcification-associated peptide-2 [Procambarus clarkii]	gi|46575822|dbj|AB167814.1|	101	1e-17	Procambarus clarkii cap-2 mRNA for calcification-associated peptide-2, complete cds	sp|P12036|NFH_HUMAN	75.1	4e-13	Neurofilament heavy polypeptide OS=Homo sapiens GN=NEFH PE=1 SV=4	RSc1040	57.8	6e-08	COG1530	Ribonucleases G and E	K04574	4e-13	77.0	hsa:4744	neurofilament heavy polypeptide	GO:0034641//cellular nitrogen compound metabolic process;GO:0044699;GO:0044238//primary metabolic process;GO:0006725//cellular aromatic compound metabolic process;GO:0046483//heterocycle metabolic process;GO:1901360	GO:0003824//catalytic activity	-
CL16.Contig2_MrAnG	1678	35	0.9216	gi|46575823|dbj|BAD16776.1|	135.2	1e-29	calcification-associated peptide-2 [Procambarus clarkii]	gi|46575822|dbj|AB167814.1|	101	1e-17	Procambarus clarkii cap-2 mRNA for calcification-associated peptide-2, complete cds	sp|P12036|NFH_HUMAN	72.8	2e-12	Neurofilament heavy polypeptide OS=Homo sapiens GN=NEFH PE=1 SV=4	RSc1040	57.4	7e-08	COG1530	Ribonucleases G and E	K12893	9e-13	75.9	xtr:407954	splicing factor, arginine/serine-rich 4/5/6	GO:0009987//cellular process	-	-
CL16.Contig3_MrAnG	1465	15	0.4524	gi|339899195|ref|XP_003392792.1|	32.3	6e-06	putative proteophosphoglycan ppg3 [Leishmania infantum JPCM5] >gi|321398711|emb|CBZ08992.1| putative proteophosphoglycan ppg3 [Leishmania infantum JPCM5]	gi|354795343|gb|JN959844.1|	67.9	1e-07	Mus musculus targeted KO-first, conditional ready, lacZ-tagged mutant allele Alk:tm1a(EUCOMM)Wtsi; transgenic	sp|Q9VUQ5|AGO2_DROME	68.9	3e-11	Protein argonaute-2 OS=Drosophila melanogaster GN=AGO2 PE=1 SV=3	YPO2725	54.7	5e-08	COG3501	Uncharacterized protein conserved in bacteria	K11422	3e-10	67.4	pon:100432076	histone-lysine N-methyltransferase SETD1 [EC:2.1.1.43]	GO:0035194//posttranscriptional gene silencing by RNA;GO:0006139//nucleobase-containing compound metabolic process;GO:0007275//multicellular organismal development;GO:0044767;GO:0048856//anatomical structure development	GO:0003824//catalytic activity	-
CL16.Contig4_MrAnG	1495	7	0.2069	gi|339899195|ref|XP_003392792.1|	37.4	1e-06	putative proteophosphoglycan ppg3 [Leishmania infantum JPCM5] >gi|321398711|emb|CBZ08992.1| putative proteophosphoglycan ppg3 [Leishmania infantum JPCM5]	gi|354795343|gb|JN959844.1|	67.9	1e-07	Mus musculus targeted KO-first, conditional ready, lacZ-tagged mutant allele Alk:tm1a(EUCOMM)Wtsi; transgenic	sp|Q9VUQ5|AGO2_DROME	68.9	3e-11	Protein argonaute-2 OS=Drosophila melanogaster GN=AGO2 PE=1 SV=3	RSc1040	57.8	5e-08	COG1530	Ribonucleases G and E	K13106	7e-12	72.8	dmo:Dmoj_GI22604	pre-mRNA-splicing factor CWC26	GO:0035194//posttranscriptional gene silencing by RNA;GO:0006139//nucleobase-containing compound metabolic process;GO:0007275//multicellular organismal development;GO:0044767;GO:0048856//anatomical structure development	GO:0003824//catalytic activity	-
CL16.Contig5_MrAnG	1702	3	0.0779	gi|46575823|dbj|BAD16776.1|	135.2	1e-29	calcification-associated peptide-2 [Procambarus clarkii]	gi|46575822|dbj|AB167814.1|	101	1e-17	Procambarus clarkii cap-2 mRNA for calcification-associated peptide-2, complete cds	sp|P12036|NFH_HUMAN	75.1	4e-13	Neurofilament heavy polypeptide OS=Homo sapiens GN=NEFH PE=1 SV=4	XF1267	58.9	3e-08	COG5297	Cellobiohydrolase A (1,4-beta-cellobiosidase A)	K04574	4e-13	77.0	hsa:4744	neurofilament heavy polypeptide	GO:0009987//cellular process	-	-
CL16.Contig6_MrAnG	1732	2	0.0510	gi|46575823|dbj|BAD16776.1|	135.2	1e-29	calcification-associated peptide-2 [Procambarus clarkii]	gi|46575822|dbj|AB167814.1|	101	1e-17	Procambarus clarkii cap-2 mRNA for calcification-associated peptide-2, complete cds	sp|P12036|NFH_HUMAN	77.4	9e-14	Neurofilament heavy polypeptide OS=Homo sapiens GN=NEFH PE=1 SV=4	XF1267	58.9	3e-08	COG5297	Cellobiohydrolase A (1,4-beta-cellobiosidase A)	K04574	9e-14	79.3	hsa:4744	neurofilament heavy polypeptide	GO:0034641//cellular nitrogen compound metabolic process;GO:0044699;GO:0044238//primary metabolic process;GO:0006725//cellular aromatic compound metabolic process;GO:0046483//heterocycle metabolic process;GO:1901360	GO:0003824//catalytic activity	-
CL16.Contig7_MrAnG	1519	7	0.2036	gi|339899195|ref|XP_003392792.1|	37.4	1e-06	putative proteophosphoglycan ppg3 [Leishmania infantum JPCM5] >gi|321398711|emb|CBZ08992.1| putative proteophosphoglycan ppg3 [Leishmania infantum JPCM5]	gi|354795343|gb|JN959844.1|	67.9	1e-07	Mus musculus targeted KO-first, conditional ready, lacZ-tagged mutant allele Alk:tm1a(EUCOMM)Wtsi; transgenic	sp|Q9VUQ5|AGO2_DROME	68.9	3e-11	Protein argonaute-2 OS=Drosophila melanogaster GN=AGO2 PE=1 SV=3	XF1267	58.9	2e-08	COG5297	Cellobiohydrolase A (1,4-beta-cellobiosidase A)	K13106	7e-12	72.8	dmo:Dmoj_GI22604	pre-mRNA-splicing factor CWC26	GO:0016043//cellular component organization;GO:0035194//posttranscriptional gene silencing by RNA;GO:0006139//nucleobase-containing compound metabolic process;GO:0007275//multicellular organismal development;GO:0044767;GO:0048856//anatomical structure development	GO:0003824//catalytic activity	GO:0044424//intracellular part
CL16.Contig8_MrAnG	1489	7	0.2077	gi|339899195|ref|XP_003392792.1|	57.4	2e-06	putative proteophosphoglycan ppg3 [Leishmania infantum JPCM5] >gi|321398711|emb|CBZ08992.1| putative proteophosphoglycan ppg3 [Leishmania infantum JPCM5]	gi|354795343|gb|JN959844.1|	67.9	1e-07	Mus musculus targeted KO-first, conditional ready, lacZ-tagged mutant allele Alk:tm1a(EUCOMM)Wtsi; transgenic	sp|Q9VUQ5|AGO2_DROME	68.9	3e-11	Protein argonaute-2 OS=Drosophila melanogaster GN=AGO2 PE=1 SV=3	XF1267	58.9	2e-08	COG5297	Cellobiohydrolase A (1,4-beta-cellobiosidase A)	K11422	2e-10	67.8	pon:100432076	histone-lysine N-methyltransferase SETD1 [EC:2.1.1.43]	GO:0035194//posttranscriptional gene silencing by RNA;GO:0006139//nucleobase-containing compound metabolic process;GO:0007275//multicellular organismal development;GO:0044767;GO:0048856//anatomical structure development	GO:0003824//catalytic activity	-
CL160.Contig1_MrAnG	1825	332	8.0377	gi|340385049|ref|XP_003391023.1|	99.0	6e-47	PREDICTED: hypothetical protein LOC100633611, partial [Amphimedon queenslandica]	--	--	--	--	--	--	--	--	--	--	--	--	--	--	--	--	--	--	-	-	-
CL160.Contig2_MrAnG	280	31	4.8917	--	--	--	--	--	--	--	--	--	--	--	--	--	--	--	--	--	--	--	--	--	--	-	-	-
CL160.Contig3_MrAnG	906	409	19.9457	--	--	--	--	--	--	--	--	--	--	--	--	--	--	--	--	--	--	--	--	--	--	-	-	-
CL1600.Contig1_MrAnG	2199	4019	80.7509	gi|53830708|gb|AAU95197.1|	572.4	3e-161	putative fructose 1,6-bisphosphate aldolase [Oncometopia nigricans]	gi|111145084|gb|DQ864135.1|	256	4e-64	Drosophila melanogaster isolate DPF3 aldolase (Ald) gene, partial cds	sp|P07764|ALF_DROME	534	3e-151	Fructose-bisphosphate aldolase OS=Drosophila melanogaster GN=Ald PE=1 SV=5	mlr3754	317	7e-86	COG3588	Fructose-1,6-bisphosphate aldolase	K01623	1e-154	547	dvi:Dvir_GJ23350	fructose-bisphosphate aldolase, class I [EC:4.1.2.13]	GO:0043060//meiotic metaphase I plate congression;GO:0007498//mesoderm development;GO:0000705//achiasmate meiosis I;GO:0033046//negative regulation of sister chromatid segregation;GO:0016321//female meiosis chromosome segregation;GO:0006096//glycolysis;GO:0006468//protein phosphorylation;GO:0001666//response to hypoxia;GO:0032837//distributive segregation;GO:0051322//anaphase;GO:0007100//mitotic …	GO:0004674//protein serine/threonine kinase activity;GO:0004332//fructose-bisphosphate aldolase activity;GO:0005524//ATP binding	GO:0031430//M band;GO:0000776//kinetochore;GO:0005819//spindle;GO:0005813//centrosome;GO:0030018//Z disc
CL1600.Contig2_MrAnG	899	897	44.0846	gi|53830708|gb|AAU95197.1|	475.3	1e-132	putative fructose 1,6-bisphosphate aldolase [Oncometopia nigricans]	gi|111145084|gb|DQ864135.1|	224	6e-55	Drosophila melanogaster isolate DPF3 aldolase (Ald) gene, partial cds	sp|P07764|ALF_DROME	447	1e-125	Fructose-bisphosphate aldolase OS=Drosophila melanogaster GN=Ald PE=1 SV=5	XF0826	264	1e-70	COG3588	Fructose-1,6-bisphosphate aldolase	K01623	3e-128	458	dmo:Dmoj_GI10131	fructose-bisphosphate aldolase, class I [EC:4.1.2.13]	GO:0043060//meiotic metaphase I plate congression;GO:0007498//mesoderm development;GO:0000705//achiasmate meiosis I;GO:0033046//negative regulation of sister chromatid segregation;GO:0016321//female meiosis chromosome segregation;GO:0006096//glycolysis;GO:0006468//protein phosphorylation;GO:0001666//response to hypoxia;GO:0032837//distributive segregation;GO:0051322//anaphase;GO:0007100//mitotic …	GO:0004674//protein serine/threonine kinase activity;GO:0004332//fructose-bisphosphate aldolase activity;GO:0005524//ATP binding	GO:0031430//M band;GO:0000776//kinetochore;GO:0005819//spindle;GO:0005813//centrosome;GO:0030018//Z disc
CL1600.Contig3_MrAnG	877	1398	70.4307	gi|53830708|gb|AAU95197.1|	463.8	5e-129	putative fructose 1,6-bisphosphate aldolase [Oncometopia nigricans]	gi|390178592|ref|XM_003736638.1|	182	2e-42	Drosophila pseudoobscura pseudoobscura GA19329 (Dpse\GA19329), transcript variant D, mRNA	sp|P07764|ALF_DROME	436	3e-122	Fructose-bisphosphate aldolase OS=Drosophila melanogaster GN=Ald PE=1 SV=5	XF0826	265	1e-70	COG3588	Fructose-1,6-bisphosphate aldolase	K01623	5e-125	447	dmo:Dmoj_GI10131	fructose-bisphosphate aldolase, class I [EC:4.1.2.13]	GO:0006096//glycolysis	GO:0004332//fructose-bisphosphate aldolase activity	-
CL1601.Contig1_MrAnG	690	58	3.7139	--	--	--	--	--	--	--	--	--	--	--	--	--	--	--	--	--	--	--	--	--	--	-	-	-
CL1601.Contig2_MrAnG	717	7	0.4314	--	--	--	--	--	--	--	--	--	--	--	--	--	--	--	--	--	--	--	--	--	--	-	-	-
CL1602.Contig1_MrAnG	554	172	13.7174	--	--	--	--	--	--	--	--	--	--	--	--	--	--	--	--	--	--	--	--	--	--	-	-	-
CL1602.Contig2_MrAnG	516	189	16.1833	--	--	--	--	--	--	--	--	--	--	--	--	--	--	--	--	--	--	--	--	--	--	-	-	-
CL1603.Contig1_MrAnG	222	26	5.1746	--	--	--	--	--	--	--	--	--	--	--	--	--	--	--	--	--	--	--	--	--	--	-	-	-
CL1605.Contig1_MrAnG	325	64	8.7006	--	--	--	--	--	--	--	--	--	--	--	--	--	--	--	--	--	--	--	--	--	--	-	-	-
CL1606.Contig1_MrAnG	444	1121	111.5519	--	--	--	--	gi|158702351|gb|EU025717.1|	60.0	9e-06	Salmo salar coiled-coil transcriptional coactivator b (Kiaa1536), homeobox protein HoxC13bb (HoxC13bb), homeobox protein HoxC12bb (HoxC12bb), and homeobox protein HoxC11bb (HoxC11bb) genes, complete cds; HoxC10bb (HoxC10bb) pseudogene, partial sequence; and homeobox protein HoxC9bb (HoxC9bb), homeobox protein HoxC8bb (HoxC8bb), homeobox protein HoxC6bb (HoxC6bb), homeobox protein HoxC5bb (HoxC5bb…	--	--	--	--	--	--	--	--	--	--	--	--	--	--	-	-	-
CL1607.Contig1_MrAnG	391	12	1.3560	--	--	--	--	--	--	--	--	--	--	--	--	--	--	--	--	--	--	--	--	--	--	-	-	-
CL1607.Contig2_MrAnG	361	5	0.6120	--	--	--	--	--	--	--	--	--	--	--	--	--	--	--	--	--	--	--	--	--	--	-	-	-
CL1608.Contig1_MrAnG	5073	119	1.0364	gi|321472883|gb|EFX83852.1|	92.4	2e-16	hypothetical protein DAPPUDRAFT_301619 [Daphnia pulex]	gi|12853221|dbj|AK015037.1|	75.8	2e-09	Mus musculus adult male testis cDNA, RIKEN full-length enriched library, clone:4930401L23 product:retinitis pigmentosa GTPase regulator interacting protein 1, full insert sequence	sp|P82198|BGH3_MOUSE	292	5e-78	Transforming growth factor-beta-induced protein ig-h3 OS=Mus musculus GN=Tgfbi PE=2 SV=1	XF1267	75.5	9e-13	COG5297	Cellobiohydrolase A (1,4-beta-cellobiosidase A)	K10384	2e-14	83.2	mmu:229574	filaggrin	GO:0044763	-	GO:0005578//proteinaceous extracellular matrix
CL1608.Contig2_MrAnG	5002	29	0.2562	gi|321472883|gb|EFX83852.1|	92.4	2e-16	hypothetical protein DAPPUDRAFT_301619 [Daphnia pulex]	gi|12853221|dbj|AK015037.1|	75.8	2e-09	Mus musculus adult male testis cDNA, RIKEN full-length enriched library, clone:4930401L23 product:retinitis pigmentosa GTPase regulator interacting protein 1, full insert sequence	sp|P82198|BGH3_MOUSE	292	5e-78	Transforming growth factor-beta-induced protein ig-h3 OS=Mus musculus GN=Tgfbi PE=2 SV=1	XF1267	75.5	9e-13	COG5297	Cellobiohydrolase A (1,4-beta-cellobiosidase A)	K10384	2e-14	83.2	mmu:229574	filaggrin	GO:0044763	-	GO:0005578//proteinaceous extracellular matrix
CL1608.Contig3_MrAnG	5167	137	1.1715	gi|321472883|gb|EFX83852.1|	92.4	2e-16	hypothetical protein DAPPUDRAFT_301619 [Daphnia pulex]	gi|12853221|dbj|AK015037.1|	75.8	2e-09	Mus musculus adult male testis cDNA, RIKEN full-length enriched library, clone:4930401L23 product:retinitis pigmentosa GTPase regulator interacting protein 1, full insert sequence	sp|P82198|BGH3_MOUSE	292	5e-78	Transforming growth factor-beta-induced protein ig-h3 OS=Mus musculus GN=Tgfbi PE=2 SV=1	XF1267	75.5	9e-13	COG5297	Cellobiohydrolase A (1,4-beta-cellobiosidase A)	K10384	2e-14	83.2	mmu:229574	filaggrin	GO:0044763	-	GO:0005578//proteinaceous extracellular matrix
CL1608.Contig4_MrAnG	2013	0	0.0000	gi|350422599|ref|XP_003493223.1|	57.8	2e-06	PREDICTED: hypothetical protein LOC100742354 [Bombus impatiens]	gi|78272043|gb|AC131975.28|	75.8	8e-10	Mus musculus chromosome 17, clone RP24-146B4, complete sequence	sp|Q75JC9|Y8484_DICDI	84.0	1e-15	Uncharacterized protein DDB_G0271670 OS=Dictyostelium discoideum GN=DDB_G0271670 PE=4 SV=1	XF1267	81.3	6e-15	COG5297	Cellobiohydrolase A (1,4-beta-cellobiosidase A)	K14317	4e-10	67.4	dre:100529857	nuclear pore complex protein Nup214	-	-	-
CL1608.Contig5_MrAnG	4933	18	0.1612	gi|321472883|gb|EFX83852.1|	92.4	2e-16	hypothetical protein DAPPUDRAFT_301619 [Daphnia pulex]	gi|12853221|dbj|AK015037.1|	75.8	2e-09	Mus musculus adult male testis cDNA, RIKEN full-length enriched library, clone:4930401L23 product:retinitis pigmentosa GTPase regulator interacting protein 1, full insert sequence	sp|P82198|BGH3_MOUSE	292	4e-78	Transforming growth factor-beta-induced protein ig-h3 OS=Mus musculus GN=Tgfbi PE=2 SV=1	XF1267	75.5	9e-13	COG5297	Cellobiohydrolase A (1,4-beta-cellobiosidase A)	K10384	2e-14	83.2	mmu:229574	filaggrin	GO:0044763	-	GO:0005578//proteinaceous extracellular matrix
CL1608.Contig6_MrAnG	5121	31	0.2675	gi|321472883|gb|EFX83852.1|	92.4	2e-16	hypothetical protein DAPPUDRAFT_301619 [Daphnia pulex]	gi|12853221|dbj|AK015037.1|	75.8	2e-09	Mus musculus adult male testis cDNA, RIKEN full-length enriched library, clone:4930401L23 product:retinitis pigmentosa GTPase regulator interacting protein 1, full insert sequence	sp|P82198|BGH3_MOUSE	292	5e-78	Transforming growth factor-beta-induced protein ig-h3 OS=Mus musculus GN=Tgfbi PE=2 SV=1	XF1267	75.5	9e-13	COG5297	Cellobiohydrolase A (1,4-beta-cellobiosidase A)	K10384	2e-14	83.2	mmu:229574	filaggrin	GO:0044763	-	GO:0005578//proteinaceous extracellular matrix
CL1609.Contig1_MrAnG	210	6	1.2624	--	--	--	--	--	--	--	--	--	--	--	--	--	--	--	--	--	--	--	--	--	--	-	-	-
CL1609.Contig2_MrAnG	414	1	0.1067	--	--	--	--	--	--	--	--	--	--	--	--	--	--	--	--	--	--	--	--	--	--	-	-	-
CL1609.Contig3_MrAnG	323	14	1.9150	--	--	--	--	--	--	--	--	--	--	--	--	--	--	--	--	--	--	--	--	--	--	-	-	-
CL1609.Contig4_MrAnG	1076	162	6.6521	--	--	--	--	--	--	--	--	--	--	--	--	--	--	--	--	--	--	--	--	--	--	-	-	-
CL161.Contig1_MrAnG	254	29	5.0445	gi|459180071|ref|XP_002121820.2|	60.8	2e-08	PREDICTED: solute carrier family 22 member 4-like [Ciona intestinalis]	--	--	--	--	sp|Q66J54|S226A_XENLA	57.4	7e-09	Solute carrier family 22 member 6-A OS=Xenopus laevis GN=slc22a6-a PE=2 SV=1	--	--	--	--	--	K08216	3e-09	60.5	cfa:612044	MFS transporter, OCT family, solute carrier family 22 (organic anion transporter), member 20	-	-	-
CL161.Contig2_MrAnG	1140	136	5.2709	gi|260789229|ref|XP_002589650.1|	89.4	3e-16	hypothetical protein BRAFLDRAFT_236646 [Branchiostoma floridae] >gi|229274830|gb|EEN45661.1| hypothetical protein BRAFLDRAFT_236646 [Branchiostoma floridae]	--	--	--	--	sp|Q9NSA0|S22AB_HUMAN	76.6	9e-14	Solute carrier family 22 member 11 OS=Homo sapiens GN=SLC22A11 PE=1 SV=1	--	--	--	--	--	K08202	1e-14	81.6	bfo:BRAFLDRAFT_225757	MFS transporter, OCT family, solute carrier family 22 (organic cation transporter), member 4/5	-	-	-
CL161.Contig3_MrAnG	1135	227	8.8366	gi|459180071|ref|XP_002121820.2|	117.9	1e-24	PREDICTED: solute carrier family 22 member 4-like [Ciona intestinalis]	--	--	--	--	sp|Q9VCA2|ORCT_DROME	99.0	2e-20	Organic cation transporter protein OS=Drosophila melanogaster GN=Orct PE=1 SV=1	--	--	--	--	--	K08202	2e-21	103	dwi:Dwil_GK11736	MFS transporter, OCT family, solute carrier family 22 (organic cation transporter), member 4/5	-	-	-
CL1610.Contig1_MrAnG	651	41	2.7826	--	--	--	--	--	--	--	--	--	--	--	--	--	--	--	--	--	--	--	--	--	--	-	-	-
CL1610.Contig2_MrAnG	680	24	1.5594	--	--	--	--	--	--	--	--	--	--	--	--	--	--	--	--	--	--	--	--	--	--	-	-	-
CL1611.Contig1_MrAnG	758	87	5.0711	--	--	--	--	--	--	--	--	--	--	--	--	--	--	--	--	--	--	--	--	--	--	-	-	-
CL1611.Contig2_MrAnG	794	54	3.0049	gi|321479079|gb|EFX90035.1|	95.9	2e-18	hypothetical protein DAPPUDRAFT_300090 [Daphnia pulex]	--	--	--	--	sp|Q8IUH3|RBM45_HUMAN	69.7	7e-12	RNA-binding protein 45 OS=Homo sapiens GN=RBM45 PE=2 SV=1	--	--	--	--	--	--	--	--	--	--	-	GO:0097159//organic cyclic compound binding;GO:1901363	-
CL1612.Contig1_MrAnG	991	353	15.7382	--	--	--	--	--	--	--	--	--	--	--	--	--	--	--	--	--	--	--	--	--	--	-	-	-
CL1613.Contig1_MrAnG	265	60	10.0037	--	--	--	--	--	--	--	--	--	--	--	--	--	--	--	--	--	--	--	--	--	--	-	-	-
CL1614.Contig1_MrAnG	863	39	1.9967	gi|195119532|ref|XP_002004285.1|	35.8	4e-06	GI19695 [Drosophila mojavensis] >gi|193909353|gb|EDW08220.1| GI19695 [Drosophila mojavensis]	--	--	--	--	sp|O46598|HAVR1_CHLAE	42.0	5e-06	Hepatitis A virus cellular receptor 1 OS=Chlorocebus aethiops GN=HAVCR1 PE=1 SV=2	--	--	--	--	--	--	--	--	--	--	-	-	-
CL1614.Contig2_MrAnG	1832	42	1.0129	gi|443720277|gb|ELU10075.1|	26.2	7e-06	hypothetical protein CAPTEDRAFT_187234 [Capitella teleta]	gi|360042640|emb|HE601626.1|	75.8	7e-10	Schistosoma mansoni strain Puerto Rico chromosome 3, complete genome	--	--	--	--	--	--	--	--	--	--	--	--	--	--	-	-	-
CL1614.Contig3_MrAnG	1348	60	1.9666	--	--	--	--	gi|167860034|emb|CU138544.16|	79.8	3e-11	Zebrafish DNA sequence from clone CH211-180P3 in linkage group 13, complete sequence	--	--	--	--	--	--	--	--	--	--	--	--	--	--	-	-	-
CL1614.Contig4_MrAnG	1520	2	0.0581	--	--	--	--	gi|360043576|emb|HE601631.1|	73.8	2e-09	Schistosoma mansoni strain Puerto Rico chromosome W, complete genome	--	--	--	--	--	--	--	--	--	--	--	--	--	--	-	-	-
CL1615.Contig1_MrAnG	682	78	5.0532	gi|390359761|ref|XP_003729558.1|	79.7	1e-13	PREDICTED: plexin-B1-like [Strongylocentrotus purpuratus]	--	--	--	--	--	--	--	--	--	--	--	--	--	K08860	2e-09	63.2	xtr:100216307	eukaryotic translation initiation factor 2-alpha kinase [EC:2.7.11.1]	-	-	-
CL1616.Contig1_MrAnG	330	26	3.4811	--	--	--	--	--	--	--	--	--	--	--	--	--	--	--	--	--	--	--	--	--	--	-	-	-
CL1616.Contig2_MrAnG	884	121	6.0477	--	--	--	--	--	--	--	--	--	--	--	--	--	--	--	--	--	--	--	--	--	--	-	-	-
CL1617.Contig1_MrAnG	503	186	16.3380	--	--	--	--	--	--	--	--	--	--	--	--	--	--	--	--	--	--	--	--	--	--	-	-	-
CL1618.Contig1_MrAnG	230	23	4.4183	gi|357617168|gb|EHJ70621.1|	78.2	1e-13	endonuclease-reverse transcriptase HmRTE-e01 [Danaus plexippus]	--	--	--	--	--	--	--	--	--	--	--	--	--	--	--	--	--	--	-	-	-
CL1618.Contig2_MrAnG	305	29	4.2010	--	--	--	--	--	--	--	--	--	--	--	--	--	--	--	--	--	--	--	--	--	--	-	-	-
CL1618.Contig3_MrAnG	322	126	17.2890	gi|255068805|emb|CBA11992.1|	100.9	1e-20	endonuclease-reverse transcriptase HmRTE-e01 [Heliconius melpomene]	--	--	--	--	--	--	--	--	--	--	--	--	--	--	--	--	--	--	-	-	-
CL1619.Contig1_MrAnG	441	3	0.3006	--	--	--	--	--	--	--	--	--	--	--	--	--	--	--	--	--	--	--	--	--	--	-	-	-
CL1619.Contig2_MrAnG	425	35	3.6386	--	--	--	--	--	--	--	--	--	--	--	--	--	--	--	--	--	--	--	--	--	--	-	-	-
CL162.Contig1_MrAnG	934	173	8.1838	--	--	--	--	--	--	--	--	--	--	--	--	--	--	--	--	--	--	--	--	--	--	-	-	-
CL1620.Contig1_MrAnG	1015	165	7.1824	gi|321478069|gb|EFX89027.1|	254.6	5e-66	hypothetical protein DAPPUDRAFT_233847 [Daphnia pulex]	--	--	--	--	sp|P16163|URIC_DROME	233	4e-61	Uricase OS=Drosophila melanogaster GN=Uro PE=1 SV=2	SPCC1223.09	131	2e-30	COG3648	Uricase (urate oxidase)	K00365	2e-64	246	aag:AaeL_AAEL002194	urate oxidase [EC:1.7.3.3]	GO:0072521;GO:0044281//small molecule metabolic process;GO:0019428//allantoin biosynthetic process	GO:0016491//oxidoreductase activity	-
CL1620.Contig2_MrAnG	2143	472	9.7314	gi|321478069|gb|EFX89027.1|	352.1	7e-95	hypothetical protein DAPPUDRAFT_233847 [Daphnia pulex]	--	--	--	--	sp|P16163|URIC_DROME	327	7e-89	Uricase OS=Drosophila melanogaster GN=Uro PE=1 SV=2	SPCC1223.09	171	6e-42	COG3648	Uricase (urate oxidase)	K00365	3e-93	343	aag:AaeL_AAEL002194	urate oxidase [EC:1.7.3.3]	GO:0072521;GO:0044281//small molecule metabolic process;GO:0019428//allantoin biosynthetic process	GO:0016491//oxidoreductase activity	-
CL1621.Contig1_MrAnG	208	12	2.5490	--	--	--	--	--	--	--	--	--	--	--	--	--	--	--	--	--	--	--	--	--	--	-	-	-
CL1621.Contig2_MrAnG	209	26	5.4964	--	--	--	--	--	--	--	--	--	--	--	--	--	--	--	--	--	--	--	--	--	--	-	-	-
CL1621.Contig3_MrAnG	1238	57	2.0343	gi|350645678|emb|CCD59653.1|	44.7	1e-11	hypothetical protein Smp_186170 [Schistosoma mansoni]	--	--	--	--	--	--	--	--	--	--	--	--	--	--	--	--	--	--	-	-	-
CL1621.Contig4_MrAnG	1715	226	5.8224	gi|348506882|ref|XP_003440986.1|	30.0	1e-24	PREDICTED: hypothetical protein LOC100692142 [Oreochromis niloticus]	--	--	--	--	--	--	--	--	--	--	--	--	--	--	--	--	--	--	-	-	-
CL1622.Contig1_MrAnG	1629	50	1.3561	gi|342326382|gb|AEL23106.1|	385.6	4e-105	hnRNP protein [Cherax quadricarinatus]	gi|468972262|gb|GAGG010536681.1|	81.8	1e-11	TSA: Anolis carolinensis k36:10807985 transcribed RNA sequence	sp|P26686|SRR55_DROME	344	3e-94	Serine-arginine protein 55 OS=Drosophila melanogaster GN=B52 PE=1 SV=4	SPAC16.02c	166	1e-40	COG0724	RNA-binding proteins (RRM domain)	K12893	4e-98	359	tca:660636	splicing factor, arginine/serine-rich 4/5/6	GO:0001745//compound eye morphogenesis;GO:0006376//mRNA splice site selection;GO:0000381//regulation of alternative mRNA splicing, via spliceosome;GO:0007067//mitosis	GO:0003729//mRNA binding;GO:0005515//protein binding	GO:0071011//precatalytic spliceosome;GO:0005700//polytene chromosome;GO:0071013//catalytic step 2 spliceosome;GO:0035062//omega speckle;GO:0035327//transcriptionally active chromatin
CL1622.Contig2_MrAnG	1957	121	2.7318	gi|342326382|gb|AEL23106.1|	225.3	9e-57	hnRNP protein [Cherax quadricarinatus]	gi|390352205|ref|XM_793653.3|	71.9	1e-08	PREDICTED: Strongylocentrotus purpuratus serine/arginine-rich splicing factor 4-like, transcript variant 2 (LOC594205), mRNA	sp|Q13247|SRSF6_HUMAN	194	6e-49	Serine/arginine-rich splicing factor 6 OS=Homo sapiens GN=SRSF6 PE=1 SV=2	SPAC16.02c	79.3	2e-14	COG0724	RNA-binding proteins (RRM domain)	K12893	4e-51	203	nvi:100113663	splicing factor, arginine/serine-rich 4/5/6	GO:0006369//termination of RNA polymerase II transcription;GO:0031124//mRNA 3'-end processing;GO:0048025//negative regulation of mRNA splicing, via spliceosome;GO:0006406//mRNA export from nucleus	GO:0003676//nucleic acid binding	GO:0005654//nucleoplasm
CL1623.Contig1_MrAnG	582	1	0.0759	--	--	--	--	--	--	--	--	--	--	--	--	--	--	--	--	--	--	--	--	--	--	-	-	-
CL1623.Contig2_MrAnG	839	77	4.0549	gi|156391992|ref|XP_001635833.1|	55.1	4e-06	predicted protein [Nematostella vectensis] >gi|156222931|gb|EDO43770.1| predicted protein [Nematostella vectensis]	--	--	--	--	--	--	--	--	--	--	--	--	--	--	--	--	--	--	-	-	-
CL1623.Contig3_MrAnG	770	3	0.1721	--	--	--	--	--	--	--	--	--	--	--	--	--	--	--	--	--	--	--	--	--	--	-	-	-
CL1624.Contig1_MrAnG	319	95	13.1579	--	--	--	--	--	--	--	--	--	--	--	--	--	--	--	--	--	--	--	--	--	--	-	-	-
CL1625.Contig1_MrAnG	1736	62	1.5780	--	--	--	--	--	--	--	--	--	--	--	--	--	--	--	--	--	--	--	--	--	--	-	-	-
CL1625.Contig2_MrAnG	1687	37	0.9690	--	--	--	--	--	--	--	--	--	--	--	--	--	--	--	--	--	--	--	--	--	--	-	-	-
CL1626.Contig1_MrAnG	1103	6	0.2403	gi|321475694|gb|EFX86656.1|	92.4	4e-17	hypothetical protein DAPPUDRAFT_222043 [Daphnia pulex]	--	--	--	--	sp|P11029|ACAC_CHICK	79.0	2e-14	Acetyl-CoA carboxylase OS=Gallus gallus GN=ACAC PE=1 SV=1	SPAC56E4.04c_2	55.8	1e-07	COG0511	Biotin carboxyl carrier protein	K11262	2e-17	90.5	phu:Phum_PHUM424350	acetyl-CoA carboxylase / biotin carboxylase [EC:6.4.1.2 6.3.4.14]	GO:0008152//metabolic process	GO:0016421//CoA carboxylase activity;GO:0043167//ion binding	-
CL1626.Contig2_MrAnG	5611	8	0.0630	gi|242017480|ref|XP_002429216.1|	1930.2	0.0	acetyl-CoA carboxylase, putative [Pediculus humanus corporis] >gi|212514105|gb|EEB16478.1| acetyl-CoA carboxylase, putative [Pediculus humanus corporis]	gi|328714418|ref|XM_003245306.1|	135	3e-27	PREDICTED: Acyrthosiphon pisum acetyl-CoA carboxylase-like, transcript variant 4 (LOC100164739), mRNA	sp|P11029|ACAC_CHICK	1832	0.0	Acetyl-CoA carboxylase OS=Gallus gallus GN=ACAC PE=1 SV=1	SPAC56E4.04c_3	665	0.0	COG4799	Acetyl-CoA carboxylase, carboxyltransferase component (subunits alpha and beta)	K11262	0.0	1930	phu:Phum_PHUM424350	acetyl-CoA carboxylase / biotin carboxylase [EC:6.4.1.2 6.3.4.14]	GO:0044249//cellular biosynthetic process;GO:1901576;GO:0044238//primary metabolic process;GO:0044281//small molecule metabolic process	GO:0043167//ion binding;GO:0016421//CoA carboxylase activity	-
CL1627.Contig1_MrAnG	418	34	3.5938	--	--	--	--	--	--	--	--	--	--	--	--	--	--	--	--	--	--	--	--	--	--	-	-	-
CL1627.Contig2_MrAnG	405	28	3.0546	--	--	--	--	--	--	--	--	--	--	--	--	--	--	--	--	--	--	--	--	--	--	-	-	-
CL1627.Contig3_MrAnG	1194	199	7.3638	--	--	--	--	--	--	--	--	--	--	--	--	--	--	--	--	--	--	--	--	--	--	-	-	-
CL1628.Contig1_MrAnG	1258	104	3.6526	--	--	--	--	gi|14485316|emb|AL353773.9|	75.8	5e-10	Human DNA sequence from clone RP11-574M5 on chromosome 9, complete sequence	--	--	--	--	--	--	--	--	--	--	--	--	--	--	-	-	-
CL1628.Contig2_MrAnG	2020	317	6.9337	--	--	--	--	gi|14485316|emb|AL353773.9|	75.8	8e-10	Human DNA sequence from clone RP11-574M5 on chromosome 9, complete sequence	--	--	--	--	--	--	--	--	--	--	--	--	--	--	-	-	-
CL1629.Contig1_MrAnG	379	100	11.6578	--	--	--	--	--	--	--	--	--	--	--	--	--	--	--	--	--	--	--	--	--	--	-	-	-
CL1629.Contig2_MrAnG	421	52	5.4573	--	--	--	--	--	--	--	--	--	--	--	--	--	--	--	--	--	--	--	--	--	--	-	-	-
CL1629.Contig3_MrAnG	1751	3508	88.5172	--	--	--	--	gi|118143071|emb|CR848683.9|	73.8	3e-09	Zebrafish DNA sequence from clone CH211-63I2 in linkage group 15, complete sequence	--	--	--	--	--	--	--	--	--	--	--	--	--	--	-	-	-
CL163.Contig1_MrAnG	851	45	2.3363	gi|449271200|gb|EMC81726.1|	57.8	7e-07	S-antigen protein [Columba livia]	--	--	--	--	--	--	--	--	--	--	--	--	--	--	--	--	--	--	-	-	-
CL163.Contig2_MrAnG	974	62	2.8125	gi|449282108|gb|EMC89016.1|	56.2	2e-06	hypothetical protein A306_02057, partial [Columba livia]	--	--	--	--	--	--	--	--	--	--	--	--	--	--	--	--	--	--	-	-	-
CL1630.Contig1_MrAnG	1861	118	2.8015	gi|470504135|ref|XP_004348350.1|	130.2	3e-28	RNA recognition motif domain containing protein, partial [Acanthamoeba castellanii str. Neff] >gi|440800950|gb|ELR21976.1| RNA recognition motif domain containing protein, partial [Acanthamoeba castellanii str. Neff]	--	--	--	--	sp|C0J7L8|PRSKL_PINFU	107	7e-23	Prisilkin-39 OS=Pinctada fucata PE=1 SV=1	XF0818	84.3	6e-16	COG2730	Endoglucanase	K15047	5e-25	116	spu:578672	heterogeneous nuclear ribonucleoprotein U-like protein 1	-	-	-
CL1630.Contig2_MrAnG	1289	53	1.8167	--	--	--	--	--	--	--	--	--	--	--	--	--	--	--	--	--	--	--	--	--	--	-	-	-
CL1630.Contig3_MrAnG	464	16	1.5235	--	--	--	--	--	--	--	--	--	--	--	--	--	--	--	--	--	--	--	--	--	--	-	-	-
CL1630.Contig4_MrAnG	1183	13	0.4855	--	--	--	--	--	--	--	--	--	--	--	--	--	--	--	--	--	--	--	--	--	--	-	-	-
CL1630.Contig5_MrAnG	999	35	1.5480	--	--	--	--	--	--	--	--	--	--	--	--	--	--	--	--	--	--	--	--	--	--	-	-	-
CL1631.Contig1_MrAnG	238	7	1.2995	--	--	--	--	--	--	--	--	--	--	--	--	--	--	--	--	--	--	--	--	--	--	-	-	-
CL1632.Contig1_MrAnG	2326	59	1.1207	gi|321461426|gb|EFX72458.1|	559.3	3e-157	hypothetical protein DAPPUDRAFT_201054 [Daphnia pulex]	gi|383852682|ref|XM_003701807.1|	91.7	1e-14	PREDICTED: Megachile rotundata protein tumorous imaginal discs, mitochondrial-like (LOC100879365), mRNA	sp|Q24331|TID_DROVI	536	1e-151	Protein tumorous imaginal discs, mitochondrial OS=Drosophila virilis GN=l(2)tid PE=2 SV=1	NMB0059	257	5e-68	COG0484	DnaJ-class molecular chaperone with C-terminal Zn finger domain	K09504	5e-157	555	aag:AaeL_AAEL011055	DnaJ homolog subfamily A member 3	GO:0006457//protein folding;GO:0009408//response to heat	GO:0046872//metal ion binding;GO:0031072//heat shock protein binding;GO:0005524//ATP binding;GO:0051082//unfolded protein binding	-
CL1632.Contig2_MrAnG	2470	131	2.3433	gi|321461426|gb|EFX72458.1|	567.4	1e-159	hypothetical protein DAPPUDRAFT_201054 [Daphnia pulex]	gi|383852682|ref|XM_003701807.1|	91.7	2e-14	PREDICTED: Megachile rotundata protein tumorous imaginal discs, mitochondrial-like (LOC100879365), mRNA	sp|Q24331|TID_DROVI	540	4e-153	Protein tumorous imaginal discs, mitochondrial OS=Drosophila virilis GN=l(2)tid PE=2 SV=1	NMB0059	257	6e-68	COG0484	DnaJ-class molecular chaperone with C-terminal Zn finger domain	K09504	5e-157	555	aag:AaeL_AAEL011055	DnaJ homolog subfamily A member 3	GO:0006457//protein folding;GO:0009408//response to heat	GO:0046872//metal ion binding;GO:0031072//heat shock protein binding;GO:0005524//ATP binding;GO:0051082//unfolded protein binding	-
CL1633.Contig1_MrAnG	482	52	4.7666	--	--	--	--	--	--	--	--	--	--	--	--	--	--	--	--	--	--	--	--	--	--	-	-	-
CL1634.Contig1_MrAnG	757	21	1.2257	--	--	--	--	--	--	--	--	--	--	--	--	--	--	--	--	--	--	--	--	--	--	-	-	-
CL1634.Contig2_MrAnG	768	44	2.5313	--	--	--	--	--	--	--	--	--	--	--	--	--	--	--	--	--	--	--	--	--	--	-	-	-
CL1635.Contig1_MrAnG	2748	122	1.9615	gi|350406578|ref|XP_003487816.1|	695.3	0.0	PREDICTED: hypothetical protein LOC100740133 [Bombus impatiens]	gi|378404927|gb|JN833625.1|	103	5e-18	Bombyx mori cell division cycle 2 like-1 transcript variant A (CDC2L1) mRNA, complete cds	sp|P24788|CD11B_MOUSE	663	0.0	Cyclin-dependent kinase 11B OS=Mus musculus GN=Cdk11b PE=1 SV=2	ECU02g1450	203	1e-51	COG0515	Serine/threonine protein kinase	K08818	0.0	686	ame:552759	cell division cycle 2-like [EC:2.7.11.22]	GO:0006915//apoptotic process;GO:0007088//regulation of mitosis;GO:0001824//blastocyst development;GO:0044237//cellular metabolic process	GO:0004672//protein kinase activity	GO:0005634//nucleus
CL1635.Contig2_MrAnG	2790	162	2.5655	gi|340721434|ref|XP_003399125.1|	697.6	0.0	PREDICTED: hypothetical protein LOC100650971 [Bombus terrestris]	gi|378404927|gb|JN833625.1|	103	5e-18	Bombyx mori cell division cycle 2 like-1 transcript variant A (CDC2L1) mRNA, complete cds	sp|P24788|CD11B_MOUSE	662	0.0	Cyclin-dependent kinase 11B OS=Mus musculus GN=Cdk11b PE=1 SV=2	ECU02g1450	203	1e-51	COG0515	Serine/threonine protein kinase	K08818	0.0	689	ame:552759	cell division cycle 2-like [EC:2.7.11.22]	GO:0006915//apoptotic process;GO:0007088//regulation of mitosis;GO:0001824//blastocyst development;GO:0044237//cellular metabolic process	GO:0004672//protein kinase activity	GO:0005634//nucleus
CL1636.Contig1_MrAnG	1790	43	1.0614	gi|307176032|gb|EFN65791.1|	330.9	0.0	Splicing factor U2AF 50 kDa subunit [Camponotus floridanus]	gi|459335735|gb|GAFX01003237.1|	165	9e-37	TSA: Dendroctonus ponderosae Dendroctonus_ponderosae_Newbler_contig20794 transcribed RNA sequence	sp|Q24562|U2AF2_DROME	341	8e-180	Splicing factor U2AF 50 kDa subunit OS=Drosophila melanogaster GN=U2af50 PE=2 SV=1	YOR310c	51.2	6e-06	COG1498	Protein implicated in ribosomal biogenesis, Nop56p homolog	K12837	0.0	365	ame:550656	splicing factor U2AF 65 kDa subunit	GO:0051168//nuclear export;GO:0022008//neurogenesis;GO:0000245//spliceosomal complex assembly;GO:0007052//mitotic spindle organization;GO:0000381//regulation of alternative mRNA splicing, via spliceosome	GO:0008187//poly-pyrimidine tract binding;GO:0003729//mRNA binding;GO:0000166//nucleotide binding;GO:0046982//protein heterodimerization activity	GO:0071011//precatalytic spliceosome;GO:0005686//U2 snRNP
CL1636.Contig2_MrAnG	1029	76	3.2633	gi|66520699|ref|XP_623055.1|	332.4	2e-89	PREDICTED: splicing factor U2AF 50 kDa subunit [Apis mellifera]	gi|380016746|ref|XM_003692287.1|	95.6	4e-16	PREDICTED: Apis florea splicing factor U2AF 50 kDa subunit-like (LOC100866413), mRNA	sp|Q24562|U2AF2_DROME	312	9e-85	Splicing factor U2AF 50 kDa subunit OS=Drosophila melanogaster GN=U2af50 PE=2 SV=1	--	--	--	--	--	K12837	3e-90	332	isc:IscW_ISCW002946	splicing factor U2AF 65 kDa subunit	GO:0006397//mRNA processing	GO:0003723//RNA binding;GO:0000166//nucleotide binding	GO:0030529//ribonucleoprotein complex;GO:0005634//nucleus
CL1636.Contig3_MrAnG	1692	122	3.1858	gi|307176032|gb|EFN65791.1|	699.1	0.0	Splicing factor U2AF 50 kDa subunit [Camponotus floridanus]	gi|459335735|gb|GAFX01003237.1|	165	9e-37	TSA: Dendroctonus ponderosae Dendroctonus_ponderosae_Newbler_contig20794 transcribed RNA sequence	sp|Q24562|U2AF2_DROME	647	0.0	Splicing factor U2AF 50 kDa subunit OS=Drosophila melanogaster GN=U2af50 PE=2 SV=1	YOR310c	51.2	5e-06	COG1498	Protein implicated in ribosomal biogenesis, Nop56p homolog	K12837	0.0	691	ame:550656	splicing factor U2AF 65 kDa subunit	GO:0051168//nuclear export;GO:0022008//neurogenesis;GO:0000245//spliceosomal complex assembly;GO:0007052//mitotic spindle organization;GO:0000381//regulation of alternative mRNA splicing, via spliceosome	GO:0008187//poly-pyrimidine tract binding;GO:0003729//mRNA binding;GO:0000166//nucleotide binding;GO:0046982//protein heterodimerization activity	GO:0071011//precatalytic spliceosome;GO:0005686//U2 snRNP
CL1637.Contig1_MrAnG	460	17	1.6328	--	--	--	--	--	--	--	--	--	--	--	--	--	--	--	--	--	--	--	--	--	--	-	-	-
CL1637.Contig2_MrAnG	750	200	11.7821	--	--	--	--	--	--	--	--	--	--	--	--	--	--	--	--	--	--	--	--	--	--	-	-	-
CL1638.Contig1_MrAnG	308	1	0.1435	gi|240849455|ref|NP_001155533.1|	138.7	8e-32	sphingolipid delta(4)-desaturase DES1-like [Acyrthosiphon pisum] >gi|239789849|dbj|BAH71523.1| ACYPI003557 [Acyrthosiphon pisum]	gi|345496943|ref|XM_001601247.2|	83.8	4e-13	PREDICTED: Nasonia vitripennis sphingolipid delta(4)-desaturase DES1-like (LOC100116927), mRNA	sp|Q68FB8|DEGS1_XENTR	124	4e-29	Sphingolipid delta(4)-desaturase DES1 OS=Xenopus tropicalis GN=degs1 PE=2 SV=1	--	--	--	--	--	K04712	9e-33	138	api:100162405	sphingolipid delta-4 desaturase [EC:1.14.-.-]	GO:0006633//fatty acid biosynthetic process;GO:0055114//oxidation-reduction process	GO:0016705//oxidoreductase activity, acting on paired donors, with incorporation or reduction of molecular oxygen	GO:0016021//integral to membrane
CL1638.Contig2_MrAnG	365	1	0.1210	gi|240849455|ref|NP_001155533.1|	195.3	7e-49	sphingolipid delta(4)-desaturase DES1-like [Acyrthosiphon pisum] >gi|239789849|dbj|BAH71523.1| ACYPI003557 [Acyrthosiphon pisum]	gi|345496943|ref|XM_001601247.2|	83.8	5e-13	PREDICTED: Nasonia vitripennis sphingolipid delta(4)-desaturase DES1-like (LOC100116927), mRNA	sp|Q564G3|DEGS2_RAT	169	1e-42	Sphingolipid delta(4)-desaturase/C4-hydroxylase DES2 OS=Rattus norvegicus GN=Degs2 PE=1 SV=1	--	--	--	--	--	K04712	8e-50	195	api:100162405	sphingolipid delta-4 desaturase [EC:1.14.-.-]	GO:0006633//fatty acid biosynthetic process;GO:0055114//oxidation-reduction process	GO:0016705//oxidoreductase activity, acting on paired donors, with incorporation or reduction of molecular oxygen	GO:0016021//integral to membrane
CL1638.Contig3_MrAnG	350	16	2.0198	gi|321472426|gb|EFX83396.1|	209.9	2e-53	hypothetical protein DAPPUDRAFT_48184 [Daphnia pulex]	gi|345496943|ref|XM_001601247.2|	83.8	5e-13	PREDICTED: Nasonia vitripennis sphingolipid delta(4)-desaturase DES1-like (LOC100116927), mRNA	sp|O09005|DEGS1_MOUSE	179	2e-45	Sphingolipid delta(4)-desaturase DES1 OS=Mus musculus GN=Degs1 PE=2 SV=1	--	--	--	--	--	K04712	2e-53	207	api:100162405	sphingolipid delta-4 desaturase [EC:1.14.-.-]	GO:0006633//fatty acid biosynthetic process;GO:0055114//oxidation-reduction process	GO:0016705//oxidoreductase activity, acting on paired donors, with incorporation or reduction of molecular oxygen	GO:0016021//integral to membrane
CL1638.Contig4_MrAnG	293	15	2.2619	gi|321472426|gb|EFX83396.1|	152.5	5e-36	hypothetical protein DAPPUDRAFT_48184 [Daphnia pulex]	gi|345496943|ref|XM_001601247.2|	83.8	4e-13	PREDICTED: Nasonia vitripennis sphingolipid delta(4)-desaturase DES1-like (LOC100116927), mRNA	sp|Q68FB8|DEGS1_XENTR	133	8e-32	Sphingolipid delta(4)-desaturase DES1 OS=Xenopus tropicalis GN=degs1 PE=2 SV=1	--	--	--	--	--	K04712	7e-37	152	phu:Phum_PHUM423600	sphingolipid delta-4 desaturase [EC:1.14.-.-]	GO:0006633//fatty acid biosynthetic process;GO:0055114//oxidation-reduction process	GO:0016705//oxidoreductase activity, acting on paired donors, with incorporation or reduction of molecular oxygen	GO:0016021//integral to membrane
CL1639.Contig1_MrAnG	360	18	2.2091	gi|298204347|gb|ADI61822.1|	64.3	1e-09	endonuclease-reverse transcriptase [Bombyx mori]	--	--	--	--	--	--	--	--	--	--	--	--	--	--	--	--	--	--	-	-	-
CL164.Contig1_MrAnG	346	35	4.4694	--	--	--	--	--	--	--	--	--	--	--	--	--	--	--	--	--	--	--	--	--	--	-	-	-
CL1641.Contig1_MrAnG	639	0	0.0000	gi|91080745|ref|XP_966455.1|	240.0	6e-62	PREDICTED: similar to CG1998 CG1998-PA [Tribolium castaneum] >gi|270005453|gb|EFA01901.1| hypothetical protein TcasGA2_TC007511 [Tribolium castaneum]	gi|383861991|ref|XM_003706420.1|	73.8	9e-10	PREDICTED: Megachile rotundata uncharacterized LOC100880950 (LOC100880950), mRNA	sp|Q96IV6|CE004_HUMAN	196	4e-50	Uncharacterized protein C5orf4 OS=Homo sapiens GN=C5orf4 PE=2 SV=1	SPAC630.08c	81.6	9e-16	COG3000	Sterol desaturase	K07750	9e-63	239	tca:654920	methylsterol monooxygenase [EC:1.14.13.72]	GO:0006633//fatty acid biosynthetic process;GO:0055114//oxidation-reduction process	GO:0005506//iron ion binding;GO:0000254//C-4 methylsterol oxidase activity	GO:0016021//integral to membrane
CL1641.Contig2_MrAnG	833	0	0.0000	gi|91080745|ref|XP_966455.1|	372.9	1e-101	PREDICTED: similar to CG1998 CG1998-PA [Tribolium castaneum] >gi|270005453|gb|EFA01901.1| hypothetical protein TcasGA2_TC007511 [Tribolium castaneum]	--	--	--	--	sp|Q9GKT2|CE004_MACFA	277	2e-74	Uncharacterized protein C5orf4 homolog OS=Macaca fascicularis GN=QccE-20373 PE=2 SV=1	SPAC630.08c	94.0	3e-19	COG3000	Sterol desaturase	K07750	1e-102	372	tca:654920	methylsterol monooxygenase [EC:1.14.13.72]	GO:0006633//fatty acid biosynthetic process;GO:0055114//oxidation-reduction process	GO:0005506//iron ion binding;GO:0000254//C-4 methylsterol oxidase activity	GO:0016021//integral to membrane
CL1641.Contig3_MrAnG	438	0	0.0000	gi|198467363|ref|XP_001354373.2|	166.4	3e-40	GA15176 [Drosophila pseudoobscura pseudoobscura] >gi|198149209|gb|EAL31426.2| GA15176 [Drosophila pseudoobscura pseudoobscura]	--	--	--	--	sp|Q9GKT2|CE004_MACFA	138	5e-33	Uncharacterized protein C5orf4 homolog OS=Macaca fascicularis GN=QccE-20373 PE=2 SV=1	SPAC630.08c	79.7	2e-15	COG3000	Sterol desaturase	K07750	5e-41	166	dpe:Dper_GL27003	methylsterol monooxygenase [EC:1.14.13.72]	GO:0006633//fatty acid biosynthetic process;GO:0055114//oxidation-reduction process	GO:0005506//iron ion binding;GO:0000254//C-4 methylsterol oxidase activity	GO:0016021//integral to membrane
CL1642.Contig1_MrAnG	2155	372	7.6269	--	--	--	--	--	--	--	--	--	--	--	--	--	--	--	--	--	--	--	--	--	--	-	-	-
CL1642.Contig2_MrAnG	1153	25	0.9580	--	--	--	--	--	--	--	--	--	--	--	--	--	--	--	--	--	--	--	--	--	--	-	-	-
CL1642.Contig3_MrAnG	1635	50	1.3512	--	--	--	--	--	--	--	--	--	--	--	--	--	--	--	--	--	--	--	--	--	--	-	-	-
CL1643.Contig1_MrAnG	707	48	2.9997	gi|322786074|gb|EFZ12685.1|	104.0	6e-21	hypothetical protein SINV_09553 [Solenopsis invicta]	--	--	--	--	sp|Q60864|STIP1_MOUSE	230	2e-60	Stress-induced-phosphoprotein 1 OS=Mus musculus GN=Stip1 PE=1 SV=1	SPAC17G6.19c	88.6	9e-18	COG0457	FOG: TPR repeat	K09553	8e-61	233	xla:379955	stress-induced-phosphoprotein 1	GO:0046425//regulation of JAK-STAT cascade;GO:0006351//transcription, DNA-dependent	GO:0051087//chaperone binding;GO:0008022//protein C-terminus binding;GO:0019901//protein kinase binding;GO:0030544//Hsp70 protein binding	GO:0033588//Elongator holoenzyme complex;GO:0008023//transcription elongation factor complex
CL1643.Contig2_MrAnG	599	15	1.1064	gi|322786074|gb|EFZ12685.1|	101.3	3e-20	hypothetical protein SINV_09553 [Solenopsis invicta]	--	--	--	--	sp|Q60864|STIP1_MOUSE	231	8e-61	Stress-induced-phosphoprotein 1 OS=Mus musculus GN=Stip1 PE=1 SV=1	SPAC17G6.19c	87.4	2e-17	COG0457	FOG: TPR repeat	K09553	5e-61	233	xla:379955	stress-induced-phosphoprotein 1	GO:0046425//regulation of JAK-STAT cascade;GO:0006351//transcription, DNA-dependent	GO:0051087//chaperone binding;GO:0008022//protein C-terminus binding;GO:0019901//protein kinase binding;GO:0030544//Hsp70 protein binding	GO:0033588//Elongator holoenzyme complex;GO:0008023//transcription elongation factor complex
CL1644.Contig1_MrAnG	244	33	5.9756	--	--	--	--	--	--	--	--	--	--	--	--	--	--	--	--	--	--	--	--	--	--	-	-	-
CL1645.Contig1_MrAnG	251	4	0.7041	--	--	--	--	--	--	--	--	--	--	--	--	--	--	--	--	--	--	--	--	--	--	-	-	-
CL1645.Contig2_MrAnG	500	30	2.6510	--	--	--	--	--	--	--	--	--	--	--	--	--	--	--	--	--	--	--	--	--	--	-	-	-
CL1647.Contig1_MrAnG	3818	159	1.8400	gi|156543380|ref|XP_001599885.1|	83.6	9e-14	PREDICTED: hypothetical protein LOC100115059 [Nasonia vitripennis]	gi|380024864|ref|XR_143104.1|	139	1e-28	PREDICTED: Apis florea uncharacterized LOC100872819 (LOC100872819), miscRNA	sp|Q9JKB5|ARI4B_RAT	382	3e-105	AT-rich interactive domain-containing protein 4B OS=Rattus norvegicus GN=Arid4b PE=2 SV=1	aq_2032	76.3	4e-13	COG0532	Translation initiation factor 2 (IF-2; GTPase)	K07874	5e-111	403	ame:409456	Ras-related protein Rab-1A	-	-	-
CL1647.Contig2_MrAnG	3803	65	0.7552	gi|156543380|ref|XP_001599885.1|	85.9	1e-14	PREDICTED: hypothetical protein LOC100115059 [Nasonia vitripennis]	gi|380024864|ref|XR_143104.1|	139	1e-28	PREDICTED: Apis florea uncharacterized LOC100872819 (LOC100872819), miscRNA	sp|Q9JKB5|ARI4B_RAT	382	2e-105	AT-rich interactive domain-containing protein 4B OS=Rattus norvegicus GN=Arid4b PE=2 SV=1	aq_2032	76.3	4e-13	COG0532	Translation initiation factor 2 (IF-2; GTPase)	K07874	5e-111	403	ame:409456	Ras-related protein Rab-1A	-	-	-
CL1647.Contig3_MrAnG	3719	32	0.3802	gi|156543380|ref|XP_001599885.1|	85.9	1e-14	PREDICTED: hypothetical protein LOC100115059 [Nasonia vitripennis]	gi|380024864|ref|XR_143104.1|	139	1e-28	PREDICTED: Apis florea uncharacterized LOC100872819 (LOC100872819), miscRNA	sp|Q9JKB5|ARI4B_RAT	383	2e-105	AT-rich interactive domain-containing protein 4B OS=Rattus norvegicus GN=Arid4b PE=2 SV=1	aq_2032	76.3	4e-13	COG0532	Translation initiation factor 2 (IF-2; GTPase)	K07874	5e-111	403	ame:409456	Ras-related protein Rab-1A	-	-	-
CL1647.Contig4_MrAnG	3734	32	0.3786	gi|156543380|ref|XP_001599885.1|	83.6	9e-14	PREDICTED: hypothetical protein LOC100115059 [Nasonia vitripennis]	gi|380024864|ref|XR_143104.1|	139	1e-28	PREDICTED: Apis florea uncharacterized LOC100872819 (LOC100872819), miscRNA	sp|Q9JKB5|ARI4B_RAT	383	2e-105	AT-rich interactive domain-containing protein 4B OS=Rattus norvegicus GN=Arid4b PE=2 SV=1	aq_2032	76.3	4e-13	COG0532	Translation initiation factor 2 (IF-2; GTPase)	K07874	5e-111	403	ame:409456	Ras-related protein Rab-1A	-	-	-
CL1648.Contig1_MrAnG	528	47	3.9329	--	--	--	--	--	--	--	--	--	--	--	--	--	--	--	--	--	--	--	--	--	--	-	-	-
CL165.Contig1_MrAnG	330	57	7.6316	--	--	--	--	--	--	--	--	--	--	--	--	--	--	--	--	--	--	--	--	--	--	-	-	-
CL165.Contig2_MrAnG	464	68	6.4751	--	--	--	--	--	--	--	--	--	--	--	--	--	--	--	--	--	--	--	--	--	--	-	-	-
CL165.Contig3_MrAnG	390	105	11.8954	--	--	--	--	--	--	--	--	--	--	--	--	--	--	--	--	--	--	--	--	--	--	-	-	-
CL1650.Contig1_MrAnG	373	11	1.3030	--	--	--	--	--	--	--	--	--	--	--	--	--	--	--	--	--	--	--	--	--	--	-	-	-
CL1650.Contig2_MrAnG	403	26	2.8505	--	--	--	--	--	--	--	--	--	--	--	--	--	--	--	--	--	--	--	--	--	--	-	-	-
[truncated: 67,548 more rows]
