# Supplementary material for: Biomolecular changes that occur in the antennal gland of the giant freshwater prawn (Machrobrachium rosenbergii)
Source: PLoS One. 2017 Jun 29;12(6):e0177064. doi: 10.1371/journal.pone.0177064 (PMC5490968; doi:10.1371/journal.pone.0177064)
Supplement: S2 File — (XLS) [file pone.0177064.s007.xls]

## Sheet: No_TM_GO
Gene ID			SignalP score	Signal (aa)	TMHMM	Gene length	FPKM	Nr-ID	Nr-Evalue	Nr-Annotationg	GO-BiologicalProcess	GO-MolecularFunction	Go-CellularComponent	GO-BiologicalProcess	GO-MolecularFunction	Go-CellularComponent
CL5613.Contig1_MrAnG	385	1302	0.8475	21	0	2629	991.2	gi|342326199|gb|AEL23015.1|	2e-30	protein spaetzle [Cherax quadricarinatus]				-	-	-
Unigene35186_MrAnG	235	648	0.8587	18	0	3075	950.759	gi|108873548|gb|EAT37773.1|	5e-11	AAEL010263-PA [Aedes aegypti]				-	-	-
Unigene30863_MrAnG	75	515	0.8962	21	0	929	606.576	--	--	--				-	-	-
Unigene30380_MrAnG	60	1736	0.865	18	0	1873	529.204	gi|7320913|emb|CAA72032.2|	4e-119	masquerade-like protein [Pacifastacus leniusculus]				-	-	-
Unigene24604_MrAnG	26	376	0.8824	16	0	503	446.572	--	--	--				-	-	-
Unigene44057_MrAnG	318	1451	0.9603	18	0	1453	421.547	gi|411100753|gb|AFW03838.1|	0	serine protease inhibitor [Exopalaemon carinicauda]				GO:0033993//response to lipid;GO:0006952//defense response;GO:0071495;GO:0071345//cellular response to cytokine stimulus;GO:0009725//response to hormone stimulus;GO:0010243//response to organic nitrogen;GO:0071407//cellular response to organic cyclic compound;GO:1901700	-	GO:0005576//extracellular region
Unigene46612_MrAnG	782	967	0.8246	30	0	1181	417.025	--	--	--				-	-	-
Unigene41056_MrAnG	56	454	0.9622	25	0	697	267.506	gi|411125283|gb|AFW04304.1|	2e-72	anti-lipopolysaccharide factor 1 [Macrobrachium rosenbergii]				-	-	-
CL1802.Contig1_MrAnG	428	2215	0.822	21	0	2412	266.838	gi|326579691|gb|ADZ96217.1|	3e-147	JHE-like carboxylesterase 1 [Pandalopsis japonica]				-	GO:0052689	-
Unigene42667_MrAnG	59	1132	0.828	17	0	1717	260.183	gi|389594453|ref|XP_003722449.1|	9e-06	proteophosphoglycan 5 [Leishmania major strain Friedlin] >gi|323363677|emb|CBZ12682.1| proteophosphoglycan 5 [Leishmania major strain Friedlin]				-	-	-
Unigene24950_MrAnG	23	229	0.8967	16	0	229	187.922	gi|54042606|gb|AAV28476.1|	8e-13	arthrodial cuticle protein AMP8.1 [Callinectes sapidus]				-	-	-
CL2517.Contig4_MrAnG	61	975	0.8054	18	0	977	180.033	gi|270006529|gb|EFA02977.1|	5e-27	hypothetical protein TcasGA2_TC030780 [Tribolium castaneum]				-	-	-
Unigene42295_MrAnG	18	422	1	16	0	583	176.125	gi|82795517|gb|ABB91672.1|	3e-32	arthrodial cuticle protein AMP13.4 [Callinectes sapidus]				-	-	-
CL451.Contig9_MrAnG	167	2146	0.9196	43	0	2354	149.892	gi|321467615|gb|EFX78604.1|	4e-70	hypothetical protein DAPPUDRAFT_305141 [Daphnia pulex]				-	-	-
CL2517.Contig5_MrAnG	9	743	0.8998	19	0	745	132.786	gi|262401147|gb|ACY66476.1|	2e-20	glucosyl/glucuronosyl transferase [Scylla paramamosain]				-	-	-
CL635.Contig2_MrAnG	38	367	0.849	18	0	367	123.399	gi|307209190|gb|EFN86301.1|	2e-26	hypothetical protein EAI_03498 [Harpegnathos saltator]				-	-	-
Unigene43673_MrAnG	71	1669	0.806	23	0	2066	120.359	gi|118382187|ref|XP_001024253.1|	1e-11	Viral A-type inclusion protein repeat containing protein [Tetrahymena thermophila] >gi|89306020|gb|EAS04008.1| Viral A-type inclusion protein repeat containing protein [Tetrahymena thermophila SB210]				-	-	-
CL5382.Contig1_MrAnG	37	351	0.849	18	0	352	104.683	gi|307209190|gb|EFN86301.1|	2e-11	hypothetical protein EAI_03498 [Harpegnathos saltator]				-	-	-
Unigene47804_MrAnG	123	3524	1	26	0	4233	81.1325	gi|321475532|gb|EFX86494.1|	0	hypothetical protein DAPPUDRAFT_192774 [Daphnia pulex]				-	-	-
Unigene29920_MrAnG	354	1214	0.808	16	0	1497	80.2494	--	--	--				-	-	-
Unigene25643_MrAnG	81	356	0.9545	20	0	641	78.7848	gi|325303210|tpg|DAA34691.1|	1e-10	TPA_inf: hypothetical secreted protein 323 [Amblyomma variegatum]				GO:0044699	-	-
Unigene42410_MrAnG	118	1356	0.894	27	0	2185	72.7148	gi|288188852|gb|ADC42876.1|	2e-56	serine proteinase inhibitor 6 [Penaeus monodon]				-	-	-
CL635.Contig3_MrAnG	38	337	0.849	18	0	339	66.7305	gi|307209190|gb|EFN86301.1|	9e-33	hypothetical protein EAI_03498 [Harpegnathos saltator]				-	-	-
Unigene9918_MrAnG	43	300	0.9256	20	0	706	59.9536	--	--	--				-	-	-
CL2517.Contig6_MrAnG	91	960	1	18	0	960	50.028	gi|307213040|gb|EFN88573.1|	3e-25	UDP-glucuronosyltransferase 2B4 [Harpegnathos saltator]				-	-	-
Unigene43679_MrAnG	430	1047	0.8749	19	0	1243	46.9199	--	--	--				-	-	-
CL3283.Contig2_MrAnG	45	224	1	23	0	303	45.2036	--	--	--				-	-	-
Unigene42002_MrAnG	2	205	1	26	0	517	44.5248	gi|405975979|gb|EKC40504.1|	2e-06	hypothetical protein CGI_10022942 [Crassostrea gigas]				-	-	-
CL451.Contig8_MrAnG	448	2427	0.9196	43	0	2635	43.1601	gi|321467615|gb|EFX78604.1|	4e-70	hypothetical protein DAPPUDRAFT_305141 [Daphnia pulex]				-	-	-
Unigene14370_MrAnG	19	717	1	17	0	1180	36.8066	gi|443614319|gb|AGC96521.1|	8e-96	C-type lectin, partial [Scylla paramamosain]				-	-	-
CL451.Contig5_MrAnG	78	2057	0.9196	43	0	2265	35.5024	gi|321467615|gb|EFX78604.1|	3e-70	hypothetical protein DAPPUDRAFT_305141 [Daphnia pulex]				-	-	-
Unigene47687_MrAnG	508	1395	0.8532	21	0	1395	34.4278	gi|462073|sp|P22648.2|FAS2_SCHAM	1e-08	RecName: Full=Fasciclin-2; AltName: Full=Fasciclin II; Short=FAS II; Flags: Precursor				GO:0050803//regulation of synapse structure and activity;GO:0007155//cell adhesion;GO:0007611//learning or memory;GO:0008038//neuron recognition;GO:0035151//regulation of tube size, open tracheal system;GO:0048667//cell morphogenesis involved in neuron differentiation;GO:0007528//neuromuscular junction development;GO:0009887//organ morphogenesis;GO:0051128//regulation of cellular component organi…	-	GO:0043005//neuron projection;GO:0097060//synaptic membrane;GO:0044424//intracellular part
Unigene42391_MrAnG	22	402	0.8792	17	0	481	34.0787	gi|169931080|gb|ACB05778.1|	3e-30	cuticular protein [Artemia franciscana]				-	-	-
Unigene43748_MrAnG	2	175	0.8466	16	0	415	33.9623	gi|167519116|ref|XP_001743898.1|	7e-06	hypothetical protein [Monosiga brevicollis MX1] >gi|163777860|gb|EDQ91476.1| predicted protein [Monosiga brevicollis MX1]				GO:0071704;GO:0044238//primary metabolic process	-	GO:0043231//intracellular membrane-bounded organelle;GO:0016020//membrane
Unigene8895_MrAnG	21	353	0.8244	21	0	390	31.8344	gi|321455498|gb|EFX66629.1|	5e-14	hypothetical protein DAPPUDRAFT_331880 [Daphnia pulex]				-	-	-
Unigene38889_MrAnG	2	220	0.8286	44	0	360	31.6644	--	--	--				-	-	-
Unigene47450_MrAnG	24	434	0.8833	18	0	531	28.54	gi|121484216|gb|ABM54465.1|	3e-20	cuticle protein CB6 [Portunus pelagicus]				-	-	-
CL2517.Contig3_MrAnG	354	1223	0.8998	18	0	1223	28.4678	gi|270006529|gb|EFA02977.1|	2e-25	hypothetical protein TcasGA2_TC030780 [Tribolium castaneum]				-	-	-
CL4483.Contig2_MrAnG	98	514	0.9806	22	0	1399	26.4971	--	--	--				-	-	-
CL517.Contig2_MrAnG	47	2401	0.8914	23	0	2819	25.3123	gi|442540097|gb|AGC54636.1|	0	heat shock protein 90 [Scylla paramamosain]				GO:0006457//protein folding;GO:0007494//midgut development;GO:0006950//response to stress;GO:0061031//endodermal digestive tract morphogenesis	GO:0005524//ATP binding;GO:0051082//unfolded protein binding	GO:0005615//extracellular space;GO:0005811//lipid particle
Unigene42392_MrAnG	33	611	0.9633	16	0	736	24.5527	gi|169931080|gb|ACB05778.1|	1e-29	cuticular protein [Artemia franciscana]				-	-	-
CL451.Contig4_MrAnG	78	2057	0.9196	43	0	2214	24.5261	gi|321467615|gb|EFX78604.1|	3e-70	hypothetical protein DAPPUDRAFT_305141 [Daphnia pulex]				-	-	-
Unigene42711_MrAnG	38	304	0.849	18	0	352	24.0998	gi|332025507|gb|EGI65670.1|	1e-07	hypothetical protein G5I_05770 [Acromyrmex echinatior]				-	-	-
CL451.Contig6_MrAnG	167	2146	0.9196	43	0	2303	23.5016	gi|321467615|gb|EFX78604.1|	4e-70	hypothetical protein DAPPUDRAFT_305141 [Daphnia pulex]				-	-	-
CL5203.Contig2_MrAnG	21	1499	0.9887	19	0	1563	23.4907	gi|332271601|gb|AEE36486.1|	0	protein disulfide isomerase 2 [Fenneropenaeus chinensis]				GO:0006662//glycerol ether metabolic process;GO:0006457//protein folding;GO:0045454//cell redox homeostasis	GO:0003756//protein disulfide isomerase activity;GO:0009055//electron carrier activity;GO:0015035//protein disulfide oxidoreductase activity	GO:0045169//fusome;GO:0070732//spindle envelope;GO:0005615//extracellular space;GO:0060187//cell pole;GO:0005788//endoplasmic reticulum lumen;GO:0005791//rough endoplasmic reticulum;GO:0043025//neuronal cell body;GO:0048471//perinuclear region of cytoplasm;GO:0005635//nuclear envelope;GO:0005811//lipid particle
Unigene41030_MrAnG	46	657	0.8426	29	0	953	23.3664	gi|410905187|ref|XP_003966073.1|	1e-18	PREDICTED: CD209 antigen-like protein D-like [Takifugu rubripes]				-	-	-
Unigene44648_MrAnG	126	1154	0.8213	21	0	1452	21.9697	gi|56412194|gb|AAV88596.1|	2e-85	Sparc [Schistocerca gregaria]				-	-	GO:0044421//extracellular region part
CL2893.Contig1_MrAnG	51	1043	0.9668	16	0	1468	21.2788	gi|330434688|gb|AEC22812.1|	0	cathepsin B [Macrobrachium nipponense]				GO:0035071//salivary gland cell autophagic cell death;GO:0008152//metabolic process	GO:0004197//cysteine-type endopeptidase activity	-
Unigene42210_MrAnG	177	1037	0.8436	21	0	1037	21.1754	gi|168806153|gb|ACA28963.1|	1e-115	melanization interactin protein [Pacifastacus leniusculus]				-	-	-
CL451.Contig7_MrAnG	448	2427	0.9196	43	0	2584	20.9459	gi|321467615|gb|EFX78604.1|	4e-70	hypothetical protein DAPPUDRAFT_305141 [Daphnia pulex]				-	-	-
CL1030.Contig2_MrAnG	1	336	0.9527	18	0	370	20.6585	gi|121484216|gb|ABM54465.1|	2e-27	cuticle protein CB6 [Portunus pelagicus]				-	-	-
CL3283.Contig1_MrAnG	45	224	1	23	0	383	20.0727	--	--	--				-	-	-
CL4047.Contig1_MrAnG	22	630	0.8269	17	0	773	19.0907	gi|86277804|gb|ABC88388.1|	6e-113	crustacyanin-like lipocalin [Macrobrachium rosenbergii]				-	GO:0005488//binding	GO:0005576//extracellular region
Unigene46045_MrAnG	87	1313	0.8692	19	0	2584	19.0308	gi|288188852|gb|ADC42876.1|	5e-110	serine proteinase inhibitor 6 [Penaeus monodon]				GO:0045751//negative regulation of Toll signaling pathway;GO:0019222//regulation of metabolic process;GO:0048526//imaginal disc-derived wing expansion;GO:0006508//proteolysis	-	GO:0005576//extracellular region
Unigene41062_MrAnG	13	1083	0.927	24	0	1083	18.4809	gi|345485094|ref|XP_001602455.2|	1e-25	PREDICTED: hypothetical protein LOC100118500 [Nasonia vitripennis]				-	-	-
Unigene43117_MrAnG	101	1315	0.8042	25	0	1638	17.9915	gi|321466413|gb|EFX77408.1|	1e-67	hypothetical protein DAPPUDRAFT_305752 [Daphnia pulex]				GO:0006760//folic acid-containing compound metabolic process	GO:0034722//gamma-glutamyl-peptidase activity	-
Unigene14556_MrAnG	39	743	0.8293	16	0	836	17.7049	gi|195134260|ref|XP_002011555.1|	6e-75	GI11033 [Drosophila mojavensis] >gi|193906678|gb|EDW05545.1| GI11033 [Drosophila mojavensis]				GO:0032504//multicellular organism reproduction	GO:0008061//chitin binding;GO:0016490//structural constituent of peritrophic membrane	GO:0005615//extracellular space
Unigene44291_MrAnG	113	1018	0.9381	18	0	2369	17.4755	gi|348553018|ref|XP_003462324.1|	1e-105	PREDICTED: palmitoyl-protein thioesterase 1-like [Cavia porcellus]				GO:0048666//neuron development;GO:0050803//regulation of synapse structure and activity;GO:0051181//cofactor transport;GO:0048549//positive regulation of pinocytosis;GO:0015031//protein transport;GO:0007042//lysosomal lumen acidification;GO:0007420//brain development;GO:0006309//apoptotic DNA fragmentation;GO:0048260//positive regulation of receptor-mediated endocytosis;GO:0030308//negative regul…	GO:0008474//palmitoyl-(protein) hydrolase activity;GO:0016290//palmitoyl-CoA hydrolase activity	GO:0045121//membrane raft;GO:0005764//lysosome;GO:0005794//Golgi apparatus;GO:0005576//extracellular region;GO:0005829//cytosol;GO:0030424//axon;GO:0008021//synaptic vesicle;GO:0005634//nucleus
Unigene31705_MrAnG	31	519	0.8408	18	0	689	16.8652	--	--	--				-	-	-
CL2517.Contig1_MrAnG	800	1669	1	18	0	1669	16.8631	gi|307213040|gb|EFN88573.1|	7e-25	UDP-glucuronosyltransferase 2B4 [Harpegnathos saltator]				-	-	-
CL2517.Contig2_MrAnG	884	1753	1	18	0	1753	16.4835	gi|307213040|gb|EFN88573.1|	8e-25	UDP-glucuronosyltransferase 2B4 [Harpegnathos saltator]				-	-	-
CL2256.Contig2_MrAnG	112	420	0.8519	26	0	735	16.3507	--	--	--				-	-	-
Unigene25329_MrAnG	67	393	0.8131	20	0	459	16.2678	gi|68066673|ref|XP_675311.1|	5e-06	hypothetical protein [Plasmodium berghei strain ANKA] >gi|56494426|emb|CAH97758.1| hypothetical protein PB105230.00.0 [Plasmodium berghei]				-	-	-
CL635.Contig1_MrAnG	38	382	0.849	18	0	382	16.077	gi|307209190|gb|EFN86301.1|	2e-29	hypothetical protein EAI_03498 [Harpegnathos saltator]				-	-	-
Unigene36690_MrAnG	163	354	0.8084	20	0	355	15.9307	--	--	--				-	-	-
Unigene24777_MrAnG	148	651	0.9355	16	0	651	15.7457	--	--	--				-	-	-
Unigene32172_MrAnG	132	434	0.8494	25	0	497	15.3796	--	--	--				-	-	-
Unigene30417_MrAnG	57	1349	0.835	26	0	1351	14.8149	gi|308052949|gb|ADO00931.1|	0	calnexin [Penaeus monodon]				GO:0006457//protein folding;GO:0010522//regulation of calcium ion transport into cytosol;GO:0016063//rhodopsin biosynthetic process;GO:0001895//retina homeostasis	GO:0005509//calcium ion binding;GO:0051082//unfolded protein binding	GO:0097038//perinuclear endoplasmic reticulum;GO:0005886//plasma membrane
CL2256.Contig1_MrAnG	99	407	0.8519	26	0	722	14.1973	--	--	--				-	-	-
Unigene31312_MrAnG	101	358	0.8063	30	0	546	13.352	--	--	--				-	-	-
CL4378.Contig3_MrAnG	67	450	0.9502	26	0	572	13.2858	gi|321471793|gb|EFX82765.1|	2e-14	hypothetical protein DAPPUDRAFT_316483 [Daphnia pulex]				-	-	-
Unigene9148_MrAnG	1	198	0.8541	18	0	200	13.2549	--	--	--				-	-	-
CL2893.Contig2_MrAnG	51	1043	0.9668	16	0	1573	12.9768	gi|330434688|gb|AEC22812.1|	0	cathepsin B [Macrobrachium nipponense]				GO:0035071//salivary gland cell autophagic cell death;GO:0008152//metabolic process	GO:0004197//cysteine-type endopeptidase activity	-
Unigene39223_MrAnG	1	192	0.8112	16	0	350	12.8762	--	--	--				-	-	-
Unigene14254_MrAnG	2	157	0.8006	16	0	240	12.5185	--	--	--				-	-	-
Unigene355_MrAnG	129	311	0.83	16	0	661	12.3659	--	--	--				-	-	-
Unigene37825_MrAnG	8	874	0.8923	26	0	876	12.1553	--	--	--				-	-	-
Unigene4499_MrAnG	93	227	0.8027	17	0	229	11.3834	--	--	--				-	-	-
CL2334.Contig3_MrAnG	18	611	0.86	21	0	704	11.3595	gi|326781695|gb|AEA06586.1|	1e-62	crustacyanin subunit A [Fenneropenaeus merguiensis]				-	GO:0005488//binding	GO:0005576//extracellular region
Unigene40750_MrAnG	403	624	0.8138	34	0	625	11.2401	--	--	--				-	-	-
Unigene20806_MrAnG	2	499	0.8356	45	0	499	10.8022	gi|345791349|ref|XP_543382.3|	4e-10	PREDICTED: histone-lysine N-methyltransferase SETD1B [Canis lupus familiaris]				GO:0044238//primary metabolic process;GO:0044260	GO:0005488//binding	GO:0035097//histone methyltransferase complex;GO:0043232
Unigene13175_MrAnG	12	374	0.8399	21	0	441	10.7201	gi|317412179|sp|P0CJ14.1|VP302_LYCMC	5e-13	RecName: Full=Venom protein 302; Flags: Precursor				-	-	-
CL1030.Contig1_MrAnG	1	330	0.9527	18	0	406	10.0119	gi|121484216|gb|ABM54465.1|	3e-26	cuticle protein CB6 [Portunus pelagicus]				-	-	-
Unigene41148_MrAnG	45	1103	0.8846	21	0	1161	9.9707	gi|4530064|gb|AAD21841.1|	1e-39	trypsin-like serine protease [Ctenocephalides felis]				-	GO:0003824//catalytic activity	-
Unigene4271_MrAnG	51	452	0.8205	17	0	535	9.6624	gi|395863637|gb|AFN80343.1|	1e-26	antimicrobial peptide type 2 precursor [Pandalopsis japonica]				-	-	-
CL4483.Contig1_MrAnG	98	514	0.9806	22	0	1381	9.662	--	--	--				-	-	-
Unigene32185_MrAnG	15	410	1	42	0	750	9.4257	gi|395863633|gb|AFN80341.1|	1e-11	antimicrobial peptide type 1 precursor [Pandalopsis japonica]				-	-	-
Unigene47212_MrAnG	13	252	0.9072	17	0	252	8.9418	gi|46575823|dbj|BAD16776.1|	1e-26	calcification-associated peptide-2 [Procambarus clarkii]				-	-	-
Unigene44199_MrAnG	45	221	1	23	0	312	8.7799	--	--	--				-	-	-
Unigene26019_MrAnG	40	525	1	18	0	642	8.465	--	--	--				-	-	-
Unigene16605_MrAnG	97	327	0.9627	16	0	697	8.4309	--	--	--				-	-	-
Unigene48710_MrAnG	108	491	0.8457	20	0	553	8.3093	--	--	--				-	-	-
Unigene43348_MrAnG	124	1251	0.9661	23	0	1253	8.2865	--	--	--				-	-	-
Unigene4641_MrAnG	1	180	0.8111	49	0	356	8.0671	--	--	--				-	-	-
Unigene37222_MrAnG	53	757	1	16	0	917	8.0464	gi|121484199|gb|ABM54459.1|	5e-18	cuticle protein CUT8 [Portunus pelagicus]				-	-	-
Unigene1680_MrAnG	7	816	0.9859	23	0	1038	8.0449	--	--	--				-	-	-
CL2340.Contig1_MrAnG	266	1609	0.8962	16	0	2205	7.9149	gi|321477264|gb|EFX88223.1|	4e-42	hypothetical protein DAPPUDRAFT_221374 [Daphnia pulex]				-	-	-
Unigene40265_MrAnG	57	593	0.8618	24	0	595	7.7227	gi|357619682|gb|EHJ72157.1|	9e-48	hypothetical protein KGM_21938 [Danaus plexippus]				GO:0042060//wound healing	-	-
Unigene42839_MrAnG	79	1062	0.919	21	0	1414	7.5617	gi|387165444|gb|AFJ59946.1|	9e-63	C-type lectin 2 [Marsupenaeus japonicus]				-	-	-
Unigene12919_MrAnG	3	164	0.8405	18	0	359	7.5074	--	--	--				-	-	-
CL4378.Contig2_MrAnG	67	465	0.9502	26	0	587	7.4516	gi|321471793|gb|EFX82765.1|	4e-15	hypothetical protein DAPPUDRAFT_316483 [Daphnia pulex]				-	-	-
Unigene41613_MrAnG	506	643	0.9394	17	0	643	7.4211	--	--	--				-	-	-
Unigene32939_MrAnG	338	490	0.8627	36	0	621	7.3994	--	--	--				-	-	-
Unigene1413_MrAnG	364	1008	0.8453	23	0	1008	7.2323	gi|321460550|gb|EFX71591.1|	1e-36	hypothetical protein DAPPUDRAFT_255495 [Daphnia pulex]				-	-	-
CL4638.Contig1_MrAnG	182	598	0.9329	20	0	2868	7.179	--	--	--				-	-	-
CL1102.Contig8_MrAnG	1	141	0.8911	20	0	261	7.1099	--	--	--				-	-	-
Unigene967_MrAnG	3	242	0.8088	49	0	244	7.062	gi|34536340|dbj|BAC87611.1|	7e-06	unnamed protein product [Homo sapiens]				-	GO:0003824//catalytic activity	GO:0005622//intracellular
Unigene23725_MrAnG	1	243	0.838	35	0	327	7.026	--	--	--				-	-	-
Unigene27818_MrAnG	29	640	0.8808	20	0	641	6.8239	gi|170038291|ref|XP_001846985.1|	2e-79	DNA-J/hsp40 [Culex quinquefasciatus] >gi|167881844|gb|EDS45227.1| DNA-J/hsp40 [Culex quinquefasciatus]				GO:0006457//protein folding;GO:0009408//response to heat	GO:0051082//unfolded protein binding	-
Unigene48797_MrAnG	99	485	1	16	0	487	6.8044	gi|332271599|gb|AEE36485.1|	2e-17	protein disulfide isomerase 1 [Fenneropenaeus chinensis]				GO:0006892//post-Golgi vesicle-mediated transport;GO:0016044//cellular membrane organization;GO:0043066//negative regulation of apoptotic process	GO:0003824//catalytic activity	GO:0043202//lysosomal lumen;GO:0005783//endoplasmic reticulum
Unigene33640_MrAnG	55	351	0.8229	20	0	455	6.6032	gi|221091735|ref|XP_002156854.1|	2e-13	PREDICTED: venom protein 302-like [Hydra magnipapillata]				GO:0048856//anatomical structure development;GO:0007275//multicellular organismal development;GO:0044767	-	-
Unigene14924_MrAnG	97	450	0.9143	20	0	452	6.5492	gi|158293354|ref|XP_314711.4|	9e-20	AGAP008615-PA [Anopheles gambiae str. PEST] >gi|157016665|gb|EAA10213.5| AGAP008615-PA [Anopheles gambiae str. PEST]				GO:0009950//dorsal/ventral axis specification;GO:0050789//regulation of biological process;GO:0044763	-	-
Unigene38804_MrAnG	129	521	0.9825	18	0	620	6.4849	--	--	--				-	-	-
Unigene37120_MrAnG	74	1900	0.994	21	0	1902	6.4346	gi|321477119|gb|EFX88078.1|	1e-160	hypothetical protein DAPPUDRAFT_42388 [Daphnia pulex]				GO:0006259//DNA metabolic process;GO:0006144//purine nucleobase metabolic process;GO:0006195//purine nucleotide catabolic process;GO:0006206//pyrimidine nucleobase metabolic process;GO:0046135//pyrimidine nucleoside catabolic process	GO:0008253//5'-nucleotidase activity	GO:0005737//cytoplasm;GO:0070062//extracellular vesicular exosome;GO:0005886//plasma membrane
Unigene39402_MrAnG	82	1260	0.9123	18	0	1262	6.3018	gi|218139209|gb|ACK57788.1|	0	cathepsin C [Litopenaeus vannamei]				GO:0001913//T cell mediated cytotoxicity;GO:0006508//proteolysis	GO:0004252//serine-type endopeptidase activity;GO:0005515//protein binding;GO:0008234//cysteine-type peptidase activity	GO:0005764//lysosome
Unigene29684_MrAnG	1	153	0.8948	18	0	268	6.0999	--	--	--				-	-	-
CL2340.Contig2_MrAnG	51	1394	0.8962	16	0	1990	5.9947	gi|321477264|gb|EFX88223.1|	3e-42	hypothetical protein DAPPUDRAFT_221374 [Daphnia pulex]				-	-	-
Unigene32462_MrAnG	166	309	0.8623	26	0	429	5.9734	--	--	--				-	-	-
Unigene30039_MrAnG	2	463	0.836	17	0	463	5.9165	gi|363498188|gb|AEW24506.1|	5e-20	Kazal-type protease inhibitor [Eriocheir sinensis]				-	-	-
Unigene8220_MrAnG	276	719	0.9365	16	0	750	5.8321	gi|198457595|ref|XP_002138422.1|	3e-06	GA24403 [Drosophila pseudoobscura pseudoobscura] >gi|198136036|gb|EDY68980.1| GA24403 [Drosophila pseudoobscura pseudoobscura]				-	-	-
Unigene25734_MrAnG	1	246	0.9839	19	0	248	5.701	--	--	--				-	-	-
Unigene30_MrAnG	51	179	0.8126	16	0	504	5.6105	--	--	--				-	-	-
Unigene39061_MrAnG	76	375	0.8985	19	0	547	5.5733	gi|83715996|ref|NP_001032911.1|	6e-07	keratin-associated protein 5-5 [Mus musculus] >gi|123779640|sp|Q2TA51.1|KRA55_MOUSE RecName: Full=Keratin-associated protein 5-5 >gi|83406009|gb|AAI11114.1| Keratin associated protein 5-5 [Mus musculus]				-	-	-
Unigene34776_MrAnG	80	748	0.8524	23	0	1038	5.4484	gi|390345979|ref|XP_789163.3|	8e-07	PREDICTED: uncharacterized protein LOC584197 [Strongylocentrotus purpuratus]				-	-	-
Unigene8596_MrAnG	119	388	0.8092	20	0	390	5.4379	gi|239505091|gb|ACR78691.1|	2e-09	hypothetical antimicrobial peptide [Rimicaris exoculata]				GO:0044699	-	-
Unigene47441_MrAnG	89	214	0.8232	16	0	577	5.3601	--	--	--				-	-	-
Unigene28322_MrAnG	448	663	0.972	38	0	938	5.3227	gi|198453147|ref|XP_002137603.1|	1e-08	GA26446 [Drosophila pseudoobscura pseudoobscura] >gi|198132230|gb|EDY68161.1| GA26446 [Drosophila pseudoobscura pseudoobscura]				GO:0045944//positive regulation of transcription from RNA polymerase II promoter;GO:0016577//histone demethylation	GO:0043565//sequence-specific DNA binding	-
CL5521.Contig2_MrAnG	63	578	0.83	22	0	727	5.1658	gi|301627519|ref|XP_002942922.1|	4e-06	PREDICTED: asialoglycoprotein receptor 2-like [Xenopus (Silurana) tropicalis]				-	-	-
Unigene21721_MrAnG	3	149	0.8916	19	0	259	5.1177	--	--	--				-	-	-
Unigene43001_MrAnG	21	482	0.8924	19	0	484	5.1121	gi|10280992|dbj|BAB13738.1|	5e-18	DD5 [Marsupenaeus japonicus]				-	-	-
Unigene27642_MrAnG	2	121	0.839	16	0	202	5.0307	--	--	--				-	-	-
Unigene43150_MrAnG	3	191	0.855	54	0	230	4.9946	--	--	--				-	-	-
Unigene7475_MrAnG	1	297	0.8996	47	0	316	4.8937	--	--	--				-	-	-
Unigene25094_MrAnG	10	378	1	17	0	380	4.8834	gi|334854886|gb|AEH05998.1|	2e-23	C type lectin containing domain protein [Litopenaeus vannamei]				GO:0044763;GO:0048518;GO:0040007//growth;GO:0044765;GO:0040011//locomotion;GO:0032502//developmental process;GO:0044707	-	GO:0044464//cell part;GO:0016020//membrane
CL5203.Contig1_MrAnG	21	1472	0.9887	19	0	1621	4.8244	gi|225382096|gb|ACN89260.1|	0	protein disulfide isomerase [Litopenaeus vannamei]				GO:0045454//cell redox homeostasis;GO:0006662//glycerol ether metabolic process	GO:0009055//electron carrier activity;GO:0016853//isomerase activity;GO:0015035//protein disulfide oxidoreductase activity	GO:0005783//endoplasmic reticulum
CL3606.Contig2_MrAnG	173	601	0.8754	20	0	612	4.7648	gi|321478621|gb|EFX89578.1|	1e-55	hypothetical protein DAPPUDRAFT_303038 [Daphnia pulex]				GO:0006457//protein folding;GO:0000413//protein peptidyl-prolyl isomerization	GO:0003755//peptidyl-prolyl cis-trans isomerase activity	-
Unigene49406_MrAnG	1	204	0.863	30	0	204	4.7648	--	--	--				-	-	-
Unigene47063_MrAnG	2	241	0.8831	18	0	318	4.724	--	--	--				-	-	-
CL3844.Contig1_MrAnG	3	80	0.8205	19	0	318	4.724	--	--	--				-	-	-
CL622.Contig2_MrAnG	50	292	0.9208	23	0	292	4.6907	gi|19921110|ref|NP_609438.1|	1e-15	CG7294 [Drosophila melanogaster] >gi|7297740|gb|AAF52991.1| CG7294 [Drosophila melanogaster] >gi|18447433|gb|AAL68280.1| RE28280p [Drosophila melanogaster]				-	-	-
Unigene21945_MrAnG	1	180	0.8223	40	0	213	4.5635	--	--	--				-	-	-
Unigene44127_MrAnG	2	208	0.871	28	0	243	4.5456	--	--	--				-	-	-
Unigene7823_MrAnG	3	191	1	16	0	256	4.4873	--	--	--				-	-	-
Unigene32853_MrAnG	327	1952	0.8058	16	0	2187	4.3637	gi|345481336|ref|XP_001600680.2|	8e-176	PREDICTED: prolyl 4-hydroxylase subunit alpha-2-like [Nasonia vitripennis]				GO:0018401//peptidyl-proline hydroxylation to 4-hydroxy-L-proline	GO:0004656//procollagen-proline 4-dioxygenase activity;GO:0043167//ion binding	GO:0016222//procollagen-proline 4-dioxygenase complex
Unigene39616_MrAnG	82	243	0.8496	21	0	244	4.3459	--	--	--				-	-	-
CL1030.Contig3_MrAnG	1	309	0.9527	18	0	309	4.2896	gi|121484216|gb|ABM54465.1|	2e-24	cuticle protein CB6 [Portunus pelagicus]				-	-	-
Unigene2064_MrAnG	85	501	0.8658	20	0	701	4.2859	--	--	--				-	-	-
Unigene49991_MrAnG	64	414	0.8251	30	0	654	4.2562	--	--	--				-	-	-
Unigene41505_MrAnG	1	216	0.8871	16	0	282	4.2303	--	--	--				-	-	-
Unigene34022_MrAnG	37	255	0.8371	49	0	309	4.1466	--	--	--				-	-	-
CL4114.Contig2_MrAnG	172	912	0.8865	19	0	1605	4.0742	gi|466050236|ref|XP_004278195.1|	3e-06	PREDICTED: mucin-6 [Orcinus orca]				-	-	-
Unigene40114_MrAnG	247	381	0.8566	18	0	499	4.073	--	--	--				-	-	-
Unigene31272_MrAnG	1	360	0.8181	28	0	483	4.0249	--	--	--				-	-	-
Unigene31164_MrAnG	38	406	0.9573	16	0	407	4.0166	gi|196009346|ref|XP_002114538.1|	6e-10	hypothetical protein TRIADDRAFT_58466 [Trichoplax adhaerens] >gi|190582600|gb|EDV22672.1| hypothetical protein TRIADDRAFT_58466 [Trichoplax adhaerens]				-	-	-
Unigene41374_MrAnG	65	283	0.84	21	0	496	4.0085	--	--	--				-	-	-
Unigene1711_MrAnG	3	212	0.9463	16	0	281	3.9309	--	--	--				-	-	-
Unigene1670_MrAnG	1	87	0.918	21	0	304	3.9241	--	--	--				-	-	-
CL2949.Contig1_MrAnG	80	1096	1	19	0	1743	3.777	gi|260833748|ref|XP_002611874.1|	8e-06	hypothetical protein BRAFLDRAFT_83102 [Branchiostoma floridae] >gi|229297246|gb|EEN67883.1| hypothetical protein BRAFLDRAFT_83102 [Branchiostoma floridae]				-	-	-
Unigene54219_MrAnG	3	134	0.8418	37	0	201	3.7369	--	--	--				-	-	-
Unigene28940_MrAnG	23	346	0.8471	18	0	346	3.7032	gi|334854886|gb|AEH05998.1|	1e-21	C type lectin containing domain protein [Litopenaeus vannamei]				GO:0007166//cell surface receptor signaling pathway;GO:0051050//positive regulation of transport;GO:0044707;GO:0032368//regulation of lipid transport;GO:0006897//endocytosis;GO:0048523//negative regulation of cellular process;GO:0008152//metabolic process;GO:0032502//developmental process	GO:0005515//protein binding	GO:0043231//intracellular membrane-bounded organelle;GO:0044425//membrane part;GO:0044444//cytoplasmic part
CL2384.Contig1_MrAnG	15	305	0.9774	16	0	526	3.6119	gi|82795517|gb|ABB91672.1|	8e-20	arthrodial cuticle protein AMP13.4 [Callinectes sapidus]				-	-	-
Unigene11194_MrAnG	1	171	0.9323	16	0	213	3.5263	--	--	--				-	-	-
Unigene55279_MrAnG	31	213	0.845	21	0	215	3.4935	--	--	--				-	-	-
Unigene19245_MrAnG	132	443	0.8901	46	0	445	3.4751	gi|8134678|sp|Q26473.1|SEM1A_SCHAM	4e-08	RecName: Full=Semaphorin-1A; AltName: Full=Fasciclin IV; AltName: Full=Fasciclin-4; AltName: Full=Semaphorin-I; Short=Sema I; Flags: Precursor >gi|160845|gb|AAA29808.1| fasciclin IV [Schistocerca americana]				GO:0031987//locomotion involved in locomotory behavior;GO:0045792//negative regulation of cell size;GO:0007416//synapse assembly;GO:0001964//startle response;GO:2000305//semaphorin-plexin signaling pathway involved in regulation of photoreceptor cell axon guidance;GO:0048854//brain morphogenesis;GO:0008039//synaptic target recognition;GO:0016199//axon midline choice point recognition;GO:0048813//…	GO:0030215//semaphorin receptor binding	GO:0005886//plasma membrane
Unigene17725_MrAnG	7	273	0.8274	52	0	273	3.3987	--	--	--				-	-	-
CL3606.Contig1_MrAnG	89	517	0.8754	20	0	528	3.3472	gi|321478621|gb|EFX89578.1|	9e-56	hypothetical protein DAPPUDRAFT_303038 [Daphnia pulex]				GO:0006457//protein folding;GO:0000413//protein peptidyl-prolyl isomerization	GO:0003755//peptidyl-prolyl cis-trans isomerase activity	-
Unigene10741_MrAnG	232	342	0.8542	23	0	360	3.3137	--	--	--				-	-	-
Unigene19010_MrAnG	2	244	0.8879	27	0	245	3.2461	gi|256251642|emb|CAR63724.1|	2e-06	hypothetical protein [Angiostrongylus cantonensis]				-	-	-
Unigene53160_MrAnG	3	167	0.891	48	0	218	3.2428	--	--	--				-	-	-
Unigene21916_MrAnG	3	167	0.8763	41	0	387	3.1967	--	--	--				-	-	-
Unigene10031_MrAnG	93	266	0.9102	23	0	267	3.1441	--	--	--				-	-	-
CL501.Contig1_MrAnG	2	121	0.8	23	0	534	3.1441	--	--	--				-	-	-
Unigene54101_MrAnG	76	378	0.9934	18	0	380	3.1393	gi|189235991|ref|XP_972419.2|	2e-34	PREDICTED: similar to DNA-J, putative [Tribolium castaneum]				-	-	-
Unigene10176_MrAnG	61	303	0.953	20	0	304	3.0521	gi|395863633|gb|AFN80341.1|	2e-08	antimicrobial peptide type 1 precursor [Pandalopsis japonica]				-	-	-
Unigene33209_MrAnG	1	204	0.8	32	0	205	3.0174	--	--	--				-	-	-
Unigene54291_MrAnG	1	252	0.9855	43	0	252	2.9806	--	--	--				-	-	-
Unigene2806_MrAnG	30	245	0.8261	20	0	329	2.9545	--	--	--				-	-	-
Unigene53566_MrAnG	58	240	0.8155	20	0	241	2.9333	gi|91090196|ref|XP_967193.1|	7e-17	PREDICTED: similar to AGAP003715-PA [Tribolium castaneum] >gi|270013468|gb|EFA09916.1| hypothetical protein TcasGA2_TC012067 [Tribolium castaneum]				-	GO:0016301//kinase activity	-
Unigene2616_MrAnG	2	229	0.9486	16	0	229	2.8941	--	--	--				-	-	-
CL5898.Contig1_MrAnG	1	243	0.8143	16	0	245	2.8854	--	--	--				-	-	-
Unigene52431_MrAnG	132	362	0.8976	45	0	364	2.7918	--	--	--				-	-	-
Unigene2211_MrAnG	14	274	1	18	0	274	2.58	gi|307182426|gb|EFN69662.1|	7e-06	Fibrillin-2 [Camponotus floridanus]				GO:0048813//dendrite morphogenesis;GO:0000082//G1/S transition of mitotic cell cycle;GO:0007424//open tracheal system development;GO:0008069//dorsal/ventral axis specification, ovarian follicular epithelium;GO:0051726//regulation of cell cycle;GO:0008362//chitin-based embryonic cuticle biosynthetic process;GO:0045944//positive regulation of transcription from RNA polymerase II promoter;GO:0060537…	GO:0008134//transcription factor binding;GO:0001077//RNA polymerase II core promoter proximal region sequence-specific DNA binding transcription factor activity involved in positive regulation of transcription;GO:0043565//sequence-specific DNA binding	GO:0031523//Myb complex;GO:0035189//Rb-E2F complex
CL2384.Contig2_MrAnG	15	305	0.9774	16	0	527	2.5152	gi|82795517|gb|ABB91672.1|	8e-20	arthrodial cuticle protein AMP13.4 [Callinectes sapidus]				-	-	-
Unigene2237_MrAnG	3	263	0.8476	20	0	264	2.5104	--	--	--				-	-	-
Unigene55101_MrAnG	1	198	0.9175	35	0	287	2.4632	--	--	--				-	-	-
Unigene16344_MrAnG	57	215	0.8537	20	0	216	2.4546	gi|238476875|gb|ACR43431.1|	2e-25	crustin type I [Macrobrachium rosenbergii]				-	-	-
Unigene55603_MrAnG	32	256	0.8402	52	0	258	2.3975	--	--	--				-	-	-
Unigene54500_MrAnG	71	223	0.8467	18	0	225	2.3564	--	--	--				-	-	-
CL4222.Contig2_MrAnG	1	234	0.8529	49	0	235	2.2561	--	--	--				-	-	-
CL1519.Contig2_MrAnG	85	552	0.8882	24	0	1142	2.244	gi|357619928|gb|EHJ72313.1|	2e-07	coagulation factor-like protein 2 [Danaus plexippus]				-	-	-
CL652.Contig4_MrAnG	326	514	0.8197	35	0	618	2.0733	--	--	--				-	-	-
CL419.Contig1_MrAnG	3	203	0.9154	31	0	665	1.9268	--	--	--				-	-	-
Unigene15455_MrAnG	1	213	0.8104	16	0	213	1.8669	--	--	--				-	-	-
Unigene55098_MrAnG	1	144	0.8056	16	0	237	1.8643	--	--	--				-	-	-
CL2256.Contig4_MrAnG	99	353	0.8251	26	0	773	1.829	--	--	--				-	-	-
CL2994.Contig2_MrAnG	292	1089	0.8818	21	0	1239	1.7473	gi|221481491|gb|EEE19877.1|	1e-08	chloride channel, putative [Toxoplasma gondii GT1]				-	-	-
CL2358.Contig2_MrAnG	207	503	0.8942	24	0	1646	1.2884	gi|321456855|gb|EFX67953.1|	1e-12	putative neuroparsin [Daphnia pulex]				-	-	-
CL1102.Contig6_MrAnG	1	141	0.8911	20	0	535	1.1562	--	--	--				-	-	-
CL5046.Contig2_MrAnG	33	1283	0.8586	18	0	1468	1.1136	gi|313244217|emb|CBY15049.1|	7e-08	unnamed protein product [Oikopleura dioica]				-	-	-
CL5046.Contig1_MrAnG	34	1284	0.8586	18	0	1469	1.0828	gi|313244217|emb|CBY15049.1|	7e-08	unnamed protein product [Oikopleura dioica]				-	-	-
CL2340.Contig3_MrAnG	187	1560	0.8962	26	0	2156	1.0656	gi|321477264|gb|EFX88223.1|	4e-42	hypothetical protein DAPPUDRAFT_221374 [Daphnia pulex]				-	-	-
CL1101.Contig2_MrAnG	132	1814	0.9096	17	0	1837	1.0583	gi|196000721|ref|XP_002110228.1|	3e-49	expressed hypothetical protein [Trichoplax adhaerens] >gi|190586179|gb|EDV26232.1| expressed hypothetical protein [Trichoplax adhaerens]				GO:0044699	-	-
CL2358.Contig1_MrAnG	207	503	0.8942	24	0	1675	0.9232	gi|321456855|gb|EFX67953.1|	1e-12	putative neuroparsin [Daphnia pulex]				-	-	-
CL5310.Contig3_MrAnG	441	1607	0.8538	46	0	1754	0.8816	gi|340715064|ref|XP_003396040.1|	1e-44	PREDICTED: torso-like protein-like [Bombus terrestris]				GO:0008595//anterior/posterior axis specification, embryo	-	-
CL2994.Contig3_MrAnG	114	911	0.8818	21	0	1061	0.8329	gi|221481491|gb|EEE19877.1|	9e-09	chloride channel, putative [Toxoplasma gondii GT1]				-	-	-
CL1519.Contig1_MrAnG	69	536	0.8882	24	0	1126	0.824	gi|357619928|gb|EHJ72313.1|	2e-07	coagulation factor-like protein 2 [Danaus plexippus]				-	-	-
CL1713.Contig3_MrAnG	118	1503	0.8177	19	0	4401	0.8132	gi|332026648|gb|EGI66757.1|	5e-122	Nucleobindin-2 [Acromyrmex echinatior]				-	-	-
CL4590.Contig2_MrAnG	279	2765	0.8742	27	0	3838	0.7368	gi|321476674|gb|EFX87634.1|	1e-102	hypothetical protein DAPPUDRAFT_306454 [Daphnia pulex]				GO:0009653//anatomical structure morphogenesis;GO:0001944//vasculature development;GO:0044767	-	-
CL4638.Contig2_MrAnG	112	528	0.9329	20	0	2798	0.6948	--	--	--				-	-	-
CL1713.Contig8_MrAnG	118	1920	0.8177	19	0	4818	0.5869	gi|321466011|gb|EFX77009.1|	1e-132	hypothetical protein DAPPUDRAFT_248374 [Daphnia pulex]				-	-	-
CL419.Contig2_MrAnG	3	203	0.9154	31	0	679	0.5856	--	--	--				-	-	-
CL4780.Contig1_MrAnG	1	822	0.8375	19	0	824	0.429	gi|148236418|ref|NP_001085560.1|	3e-24	ankyrin repeat domain 11 [Xenopus laevis] >gi|49119201|gb|AAH72929.1| MGC80441 protein [Xenopus laevis]				-	-	-
CL1101.Contig1_MrAnG	57	1739	0.9096	17	0	1762	0.4012	gi|196000721|ref|XP_002110228.1|	3e-49	expressed hypothetical protein [Trichoplax adhaerens] >gi|190586179|gb|EDV26232.1| expressed hypothetical protein [Trichoplax adhaerens]				GO:0044699	-	-
CL517.Contig1_MrAnG	47	790	0.8914	23	0	821	0.2691	gi|442540097|gb|AGC54636.1|	2e-107	heat shock protein 90 [Scylla paramamosain]				GO:0006457//protein folding;GO:0006950//response to stress	GO:0005524//ATP binding;GO:0051082//unfolded protein binding	-
CL1713.Contig4_MrAnG	118	1503	0.8177	19	0	4382	0.2117	gi|332026648|gb|EGI66757.1|	5e-122	Nucleobindin-2 [Acromyrmex echinatior]				-	-	-
CL4222.Contig1_MrAnG	1	228	0.8529	47	0	229	0.1929	--	--	--				-	-	-
CL1102.Contig7_MrAnG	1	141	0.8911	20	0	571	0.1548	--	--	--				-	-	-
CL5310.Contig2_MrAnG	496	1662	0.8538	46	0	1809	0.1465	gi|340715064|ref|XP_003396040.1|	1e-44	PREDICTED: torso-like protein-like [Bombus terrestris]				GO:0008595//anterior/posterior axis specification, embryo	-	-
CL4590.Contig1_MrAnG	279	1559	0.8742	27	0	3858	0.126	gi|91076498|ref|XP_973054.1|	4e-19	PREDICTED: similar to collagen and calcium binding EGF domains 1 [Tribolium castaneum] >gi|270002408|gb|EEZ98855.1| hypothetical protein TcasGA2_TC004465 [Tribolium castaneum]				-	-	-
CL5310.Contig1_MrAnG	429	1595	0.8538	46	0	1742	0.0761	gi|340715064|ref|XP_003396040.1|	1e-44	PREDICTED: torso-like protein-like [Bombus terrestris]				GO:0008595//anterior/posterior axis specification, embryo	-	-
CL1713.Contig7_MrAnG	118	1503	0.8177	19	0	4372	0.0404	gi|332026648|gb|EGI66757.1|	5e-122	Nucleobindin-2 [Acromyrmex echinatior]				-	-	-
CL1713.Contig2_MrAnG	118	1920	0.8177	19	0	4770	0.0371	gi|321466011|gb|EFX77009.1|	1e-132	hypothetical protein DAPPUDRAFT_248374 [Daphnia pulex]				-	-	-
CL1713.Contig1_MrAnG	118	1920	0.8177	19	0	4789	0.0369	gi|321466011|gb|EFX77009.1|	1e-132	hypothetical protein DAPPUDRAFT_248374 [Daphnia pulex]				-	-	-
CL1713.Contig5_MrAnG	118	1920	0.8177	19	0	4799	0.0368	gi|321466011|gb|EFX77009.1|	1e-132	hypothetical protein DAPPUDRAFT_248374 [Daphnia pulex]				-	-	-
CL1713.Contig6_MrAnG	118	1503	0.8177	19	0	4353	0.0203	gi|332026648|gb|EGI66757.1|	5e-122	Nucleobindin-2 [Acromyrmex echinatior]				-	-	-
CL4374.Contig1_MrAnG	18	401	1	16	0	440	0	gi|7008005|dbj|BAA90875.1|	3e-29	DD9A [Marsupenaeus japonicus]				-	-	-

## Sheet: With_TM_GO
Gene ID				SignalP score	Signal (aa)	TMHMM	Gene length	FPKM	Nr-ID	Nr-Evalue	Nr-Annotationg	GO-BiologicalProcess	GO-MolecularFunction	Go-CellularComponent
Unigene47246_MrAnG	-2	59	1852	0.8482	41	13	2244	17.366	gi|91089303|ref|XP_971648.1|	0	PREDICTED: similar to cationic amino acid transporter 4 [Tribolium castaneum] >gi|270012508|gb|EFA08956.1| hypothetical protein TcasGA2_TC006663 [Tribolium castaneum]	GO:0003333//amino acid transmembrane transport	GO:0015326//cationic amino acid transmembrane transporter activity	GO:0016020//membrane
Unigene42691_MrAnG	-3	18	431	0.9049	41	1	1044	1161.37	gi|332030568|gb|EGI70256.1|	1e-41	Polyadenylate-binding protein 1 [Acromyrmex echinatior]	-	GO:0003676//nucleic acid binding	-
Unigene45237_MrAnG	2	77	1048	0.8758	20	1	3448	627.159	gi|321454582|gb|EFX65747.1|	7e-28	hypothetical protein DAPPUDRAFT_303532 [Daphnia pulex]	-	-	-
Unigene47361_MrAnG	1	760	1383	0.8048	31	4	2337	348.983	gi|242006121|ref|XP_002423904.1|	3e-06	conserved hypothetical protein [Pediculus humanus corporis] >gi|212507159|gb|EEB11166.1| conserved hypothetical protein [Pediculus humanus corporis]	-	-	-
Unigene1978_MrAnG	1	121	3180	0.8802	22	3	3799	330.075	gi|332029316|gb|EGI69299.1|	6e-116	Platelet glycoprotein V [Acromyrmex echinatior]	-	-	-
Unigene24124_MrAnG	1	388	534	0.9126	17	1	534	186.412	--	--	--	-	-	-
Unigene39558_MrAnG	-3	51	1598	0.9425	16	1	2059	184.028	gi|189240914|ref|XP_967845.2|	2e-89	PREDICTED: similar to glucosyl/glucuronosyl transferases [Tribolium castaneum]	-	GO:0016740//transferase activity	-
Unigene42191_MrAnG	2	17	1042	0.8064	18	1	1682	172.923	gi|330434686|gb|AEC22811.1|	0	cathepsin L [Macrobrachium nipponense]	-	GO:0008233//peptidase activity	-
Unigene1483_MrAnG	-1	1	357	0.8815	17	4	358	159.453	gi|466305537|gb|EMP42701.1|	3e-11	hypothetical protein UY3_00024 [Chelonia mydas]	-	-	-
Unigene45450_MrAnG	2	62	823	0.8104	17	1	2264	156.455	gi|328672357|tpe|CBL79138.1|	8e-06	TPA: mucin-2 [Bos taurus]	-	-	-
Unigene608_MrAnG	-3	186	836	0.8102	27	1	1182	154.416	gi|241735980|ref|XP_002413970.1|	3e-42	transmembrane protein, putative [Ixodes scapularis] >gi|215507824|gb|EEC17278.1| transmembrane protein, putative [Ixodes scapularis]	-	-	GO:0005783//endoplasmic reticulum
CL3888.Contig1_MrAnG	2	377	1036	0.8035	36	6	1038	143.488	gi|260806545|ref|XP_002598144.1|	1e-29	hypothetical protein BRAFLDRAFT_82927 [Branchiostoma floridae] >gi|229283416|gb|EEN54156.1| hypothetical protein BRAFLDRAFT_82927 [Branchiostoma floridae]	GO:0044763;GO:0008643//carbohydrate transport	-	GO:0043231//intracellular membrane-bounded organelle;GO:0005886//plasma membrane
Unigene19970_MrAnG	-3	198	719	0.8225	42	1	1158	123.315	gi|321476577|gb|EFX87537.1|	4e-09	hypothetical protein DAPPUDRAFT_96666 [Daphnia pulex]	-	-	-
Unigene43107_MrAnG	1	154	360	0.8501	52	1	586	117.62	gi|262401375|gb|ACY66590.1|	8e-31	hypothetical protein [Scylla paramamosain]	-	-	-
CL5227.Contig1_MrAnG	-2	248	676	0.9395	26	1	966	98.0623	--	--	--	-	-	-
CL624.Contig1_MrAnG	-1	1	201	0.8089	41	1	260	90.9149	--	--	--	-	-	-
Unigene12968_MrAnG	1	1	234	0.8193	53	1	518	71.9039	gi|47230329|emb|CAF99522.1|	6e-06	unnamed protein product [Tetraodon nigroviridis]	GO:0009987//cellular process;GO:0044710	GO:0003824//catalytic activity	-
Unigene42351_MrAnG	-1	70	1200	0.8021	47	4	2333	66.9278	gi|393827419|gb|AFN25964.1|	0	innexin 1 [Cancer borealis]	GO:0007602//phototransduction;GO:0010496//intercellular transport;GO:0007399//nervous system development;GO:0007632//visual behavior	GO:0005243//gap junction channel activity	GO:0005921//gap junction;GO:0016323//basolateral plasma membrane;GO:0016021//integral to membrane
Unigene35463_MrAnG	2	47	550	1	18	1	752	63.1017	gi|328899005|gb|AEB54627.1|	1e-75	trap [Procambarus clarkii]	-	-	-
Unigene45183_MrAnG	2	29	1630	0.9077	19	1	1981	59.3492	gi|312373542|gb|EFR21258.1|	1e-74	hypothetical protein AND_17306 [Anopheles darlingi]	-	-	-
Unigene38827_MrAnG	-1	112	276	0.8843	42	1	276	57.3097	--	--	--	-	-	-
Unigene1929_MrAnG	3	3	227	0.8101	54	1	228	56.7789	--	--	--	-	-	-
Unigene47069_MrAnG	1	22	1518	0.8871	21	1	1600	48.7945	gi|321468305|gb|EFX79290.1|	1e-108	hypothetical protein DAPPUDRAFT_225101 [Daphnia pulex]	-	-	-
Unigene47325_MrAnG	-1	574	1545	0.8192	32	4	2752	47.3297	gi|242005931|ref|XP_002423813.1|	2e-28	conserved hypothetical protein [Pediculus humanus corporis] >gi|212507029|gb|EEB11075.1| conserved hypothetical protein [Pediculus humanus corporis]	-	-	-
Unigene46238_MrAnG	-3	258	365	0.85	27	1	462	46.3825	--	--	--	-	-	-
Unigene45205_MrAnG	3	39	1010	1	20	3	2053	42.2245	gi|91082273|ref|XP_973593.1|	1e-39	PREDICTED: similar to conserved hypothetical protein [Tribolium castaneum] >gi|270007211|gb|EFA03659.1| hypothetical protein TcasGA2_TC013754 [Tribolium castaneum]	-	-	-
Unigene41397_MrAnG	2	2	208	0.8234	31	2	262	39.7984	--	--	--	-	-	-
Unigene930_MrAnG	-2	41	334	0.9228	19	1	495	34.543	gi|158300791|ref|XP_001689278.1|	1e-15	AGAP011901-PA [Anopheles gambiae str. PEST] >gi|157013331|gb|EDO63344.1| AGAP011901-PA [Anopheles gambiae str. PEST]	-	-	-
CL2586.Contig2_MrAnG	2	422	850	1	18	2	1782	34.1909	--	--	--	-	-	-
Unigene10389_MrAnG	-3	102	323	0.8726	41	2	532	34.1338	--	--	--	-	-	-
Unigene30481_MrAnG	-3	78	257	1	29	1	356	34.1301	--	--	--	-	-	-
CL5227.Contig2_MrAnG	-1	268	696	0.9395	26	1	986	33.6525	--	--	--	-	-	-
Unigene33932_MrAnG	-1	1	327	0.815	52	1	329	32.7679	gi|312103085|ref|XP_003150074.1|	7e-15	hypothetical protein LOAG_14531 [Loa loa]	-	-	-
Unigene28524_MrAnG	-3	3	215	1	27	1	658	32.0293	--	--	--	-	-	-
CL1450.Contig2_MrAnG	3	3	281	0.9978	43	2	282	31.9621	gi|326781637|gb|AEA06573.1|	2e-06	thrombospondin related anonymous protein [Plasmodium falciparum]	-	-	-
Unigene40259_MrAnG	-1	1	237	0.9159	50	1	564	31.7271	--	--	--	-	-	-
Unigene45861_MrAnG	-3	171	806	0.8138	24	2	2089	31.662	gi|170047167|ref|XP_001851105.1|	3e-75	transmembrane emp24 domain-containing protein 7 [Culex quinquefasciatus] >gi|167869668|gb|EDS33051.1| transmembrane emp24 domain-containing protein 7 [Culex quinquefasciatus]	GO:0006810//transport	-	GO:0016021//integral to membrane
Unigene23509_MrAnG	-2	2	226	0.9503	43	2	252	31.5592	gi|443696809|gb|ELT97425.1|	6e-06	hypothetical protein CAPTEDRAFT_194915 [Capitella teleta]	-	-	-
CL5382.Contig2_MrAnG	-1	37	357	0.9404	19	1	358	30.854	gi|444727028|gb|ELW67537.1|	7e-14	Cell surface glycoprotein 1 [Tupaia chinensis]	GO:0071277//cellular response to calcium ion;GO:0030216//keratinocyte differentiation	-	GO:0005737//cytoplasm;GO:0045095//keratin filament
Unigene99_MrAnG	-1	94	363	0.9117	46	2	365	28.0834	gi|345480562|ref|XP_003424172.1|	4e-07	PREDICTED: hypothetical protein LOC100121215 isoform 2 [Nasonia vitripennis]	-	-	-
CL3185.Contig1_MrAnG	-1	1	186	0.8611	42	1	239	26.0661	--	--	--	-	-	-
Unigene34513_MrAnG	-2	2	247	0.9036	42	1	249	25.9065	--	--	--	-	-	-
Unigene30352_MrAnG	-2	158	304	0.8801	29	1	482	25.6664	--	--	--	-	-	-
Unigene42492_MrAnG	-3	3	263	0.8685	35	1	263	24.0234	gi|170595123|ref|XP_001902255.1|	3e-06	U88 [Brugia malayi]	-	-	-
Unigene45548_MrAnG	-1	1	195	0.9017	34	1	854	23.6436	--	--	--	-	-	-
Unigene30230_MrAnG	-3	318	428	0.9666	24	1	454	22.87	--	--	--	-	-	-
CL5317.Contig1_MrAnG	-3	33	212	0.8163	27	1	265	22.8417	--	--	--	-	-	-
Unigene21461_MrAnG	-1	40	240	0.8377	50	1	468	22.0915	--	--	--	-	-	-
Unigene43195_MrAnG	-1	1	198	1	17	2	834	21.9855	--	--	--	-	-	-
CL783.Contig1_MrAnG	2	2	250	0.9302	45	2	465	21.9489	gi|344236843|gb|EGV92946.1|	4e-06	Beta-galactosidase-1-like protein 2 [Cricetulus griseus]	-	-	-
Unigene42683_MrAnG	-1	544	822	0.8114	40	3	874	21.8893	--	--	--	-	-	-
Unigene47605_MrAnG	-2	74	766	0.9161	20	1	1440	21.2937	gi|170040175|ref|XP_001847884.1|	4e-55	actin binding protein [Culex quinquefasciatus] >gi|167863743|gb|EDS27126.1| actin binding protein [Culex quinquefasciatus]	-	-	-
Unigene36026_MrAnG	3	30	1580	0.8459	19	1	1650	20.7258	gi|189240910|ref|XP_967606.2|	1e-84	PREDICTED: similar to glucosyl/glucuronosyl transferases [Tribolium castaneum] >gi|270013465|gb|EFA09913.1| hypothetical protein TcasGA2_TC012064 [Tribolium castaneum]	-	-	-
Unigene33575_MrAnG	-1	34	471	0.9464	20	1	513	20.5842	--	--	--	-	-	-
Unigene24243_MrAnG	2	2	202	0.9497	47	2	484	20.4483	--	--	--	-	-	-
Unigene1904_MrAnG	-1	364	645	0.99	18	2	645	19.7967	--	--	--	-	-	-
CL2805.Contig1_MrAnG	-3	51	596	0.9375	16	1	840	19.5667	gi|149675211|gb|ABR27687.1|	8e-30	cuticle proprotein proCP5.2 [Callinectes sapidus]	-	-	-
Unigene33497_MrAnG	2	65	1318	0.8139	19	1	1508	19.4838	gi|321469022|gb|EFX80004.1|	1e-82	hypothetical protein DAPPUDRAFT_103849 [Daphnia pulex]	-	-	-
Unigene48092_MrAnG	-3	3	176	0.8252	16	1	275	19.4405	--	--	--	-	-	-
Unigene43276_MrAnG	3	51	383	0.9896	47	1	916	18.8115	gi|108873042|gb|EAT37267.1|	6e-16	AAEL010724-PA [Aedes aegypti]	-	-	-
Unigene44503_MrAnG	2	2	148	0.8154	42	1	490	18.3044	--	--	--	-	-	-
Unigene46555_MrAnG	-3	291	476	0.8377	49	1	1434	18.1785	--	--	--	-	-	-
Unigene14726_MrAnG	1	1	285	0.8415	54	3	285	18.1383	gi|355558687|gb|EHH15467.1|	3e-10	hypothetical protein EGK_01559, partial [Macaca mulatta]	-	-	-
CL5926.Contig1_MrAnG	-1	1	633	0.8049	24	4	717	17.439	--	--	--	-	-	-
Unigene43206_MrAnG	2	59	1123	0.83	21	1	1125	17.3983	--	--	--	-	-	-
CL2679.Contig3_MrAnG	-3	321	593	0.891	34	3	594	16.6616	gi|358339569|dbj|GAA47606.1|	9e-06	hypothetical protein CLF_100574 [Clonorchis sinensis]	-	-	-
CL3561.Contig1_MrAnG	-1	1	261	0.8187	43	1	431	16.2995	--	--	--	-	-	-
Unigene24035_MrAnG	-2	2	217	0.8618	43	2	218	15.8086	--	--	--	-	-	-
Unigene33677_MrAnG	1	97	909	0.8669	24	1	1507	15.7733	gi|241833897|ref|XP_002414953.1|	2e-31	secreted protein, putative [Ixodes scapularis] >gi|215509165|gb|EEC18618.1| secreted protein, putative [Ixodes scapularis]	-	-	-
CL1550.Contig1_MrAnG	-3	3	338	0.8316	19	4	339	15.1186	gi|170053775|ref|XP_001862830.1|	7e-06	conserved hypothetical protein [Culex quinquefasciatus] >gi|167874139|gb|EDS37522.1| conserved hypothetical protein [Culex quinquefasciatus]	-	-	-
CL305.Contig1_MrAnG	3	3	215	0.8394	30	2	502	14.8743	gi|312087631|ref|XP_003145547.1|	3e-06	hypothetical protein LOAG_09972 [Loa loa]	-	GO:0016740//transferase activity	-
CL952.Contig3_MrAnG	-3	72	245	0.882	28	1	604	14.7764	--	--	--	-	-	-
Unigene14713_MrAnG	2	173	355	0.8204	43	1	640	14.7737	--	--	--	-	-	-
Unigene8250_MrAnG	-1	1	180	1	41	1	286	14.6761	--	--	--	-	-	-
Unigene39746_MrAnG	1	379	1089	0.9642	34	1	1091	14.3362	gi|52695497|pdb|1SHN|A	3e-53	Chain A, Crystal Structure Of Shrimp Alkaline Phosphatase With Phosphate Bound >gi|52695498|pdb|1SHN|B Chain B, Crystal Structure Of Shrimp Alkaline Phosphatase With Phosphate Bound >gi|52695499|pdb|1SHQ|A Chain A, Crystal Structure Of Shrimp Alkaline Phosphatase With Magnesium In M3 >gi|52695500|pdb|1SHQ|B Chain B, Crystal Structure Of Shrimp Alkaline Phosphatase With Magnesium In M3	GO:0009987//cellular process;GO:0042221//response to chemical stimulus;GO:0008152//metabolic process	GO:0016791//phosphatase activity	-
CL2185.Contig1_MrAnG	-1	349	960	0.8754	50	1	1192	14.2705	--	--	--	-	-	-
Unigene1185_MrAnG	-3	15	371	0.9137	19	2	425	13.9306	gi|332025507|gb|EGI65670.1|	7e-06	hypothetical protein G5I_05770 [Acromyrmex echinatior]	-	-	-
Unigene47795_MrAnG	3	3	224	0.824	17	2	283	13.895	--	--	--	-	-	-
Unigene38361_MrAnG	-3	63	326	0.8443	21	1	375	13.4316	--	--	--	-	-	-
Unigene42894_MrAnG	1	1	159	0.8177	42	1	385	13.427	gi|348532871|ref|XP_003453929.1|	1e-07	PREDICTED: hypothetical protein LOC100690489, partial [Oreochromis niloticus]	-	-	-
Unigene42386_MrAnG	2	212	469	0.8391	44	2	471	13.3205	gi|443696809|gb|ELT97425.1|	7e-07	hypothetical protein CAPTEDRAFT_194915 [Capitella teleta]	GO:0006334//nucleosome assembly	GO:0003677//DNA binding	GO:0000786//nucleosome
Unigene33240_MrAnG	3	162	2582	0.9235	18	1	2695	13.1319	gi|267850640|gb|ACY82398.1|	0	integrin [Litopenaeus vannamei]	GO:0007411//axon guidance;GO:0008340//determination of adult lifespan;GO:0035160//maintenance of epithelial integrity, open tracheal system;GO:0016339//calcium-dependent cell-cell adhesion;GO:0008360//regulation of cell shape;GO:0007160//cell-matrix adhesion;GO:0007417//central nervous system development;GO:0007426//tracheal outgrowth, open tracheal system;GO:0007157//heterophilic cell-cell adhes…	GO:0005178//integrin binding;GO:0050839//cell adhesion molecule binding;GO:0046982//protein heterodimerization activity;GO:0004872//receptor activity	GO:0031252//cell leading edge;GO:0008305//integrin complex
CL2586.Contig1_MrAnG	2	422	850	1	18	2	1803	12.9143	--	--	--	-	-	-
Unigene38629_MrAnG	-1	52	369	0.8431	16	3	1688	12.59	gi|405958374|gb|EKC24508.1|	9e-60	Transmembrane 9 superfamily member 3 [Crassostrea gigas]	-	-	GO:0016021//integral to membrane
Unigene46268_MrAnG	3	3	230	0.9804	48	1	301	12.3301	--	--	--	-	-	-
Unigene25462_MrAnG	-1	232	1575	0.8273	16	9	1978	12.2854	gi|321458224|gb|EFX69295.1|	2e-42	hypothetical protein DAPPUDRAFT_329198 [Daphnia pulex]	-	-	-
Unigene14728_MrAnG	1	1	252	0.9373	16	2	342	12.273	gi|444720942|gb|ELW61703.1|	3e-06	hypothetical protein TREES_T100012051 [Tupaia chinensis]	-	-	-
Unigene5967_MrAnG	-3	3	236	0.824	19	1	288	11.9662	--	--	--	-	-	-
Unigene44368_MrAnG	-1	1	351	1	28	3	375	11.6643	gi|377836284|ref|XP_003085168.2|	4e-06	PREDICTED: uncharacterized protein LOC667102 [Mus musculus]	-	-	-
Unigene48902_MrAnG	-1	1	228	0.8569	26	1	228	11.6271	--	--	--	-	-	-
Unigene43411_MrAnG	-2	2	211	0.8476	52	1	1104	11.486	--	--	--	-	-	-
Unigene13634_MrAnG	2	134	376	0.8023	22	1	516	11.3026	--	--	--	-	-	-
Unigene14197_MrAnG	-2	2	88	0.8486	18	1	441	11.2211	--	--	--	-	-	-
Unigene46428_MrAnG	3	195	1940	0.8621	26	1	1942	10.8751	gi|260802141|ref|XP_002595951.1|	6e-143	hypothetical protein BRAFLDRAFT_277192 [Branchiostoma floridae] >gi|229281204|gb|EEN51963.1| hypothetical protein BRAFLDRAFT_277192 [Branchiostoma floridae]	GO:0033227//dsRNA transport	GO:0070011//peptidase activity, acting on L-amino acid peptides	-
Unigene47328_MrAnG	1	46	1323	0.9202	21	1	2722	10.7292	gi|443707645|gb|ELU03158.1|	5e-35	hypothetical protein CAPTEDRAFT_223026 [Capitella teleta]	-	-	-
Unigene36817_MrAnG	-1	16	1527	0.9934	19	1	2763	10.4421	gi|321477670|gb|EFX88628.1|	2e-167	lectin, mannose-binding, 1 [Daphnia pulex]	-	GO:0005537//mannose binding	-
Unigene38174_MrAnG	-3	3	185	0.8403	16	2	206	10.295	--	--	--	-	-	-
Unigene48201_MrAnG	2	59	463	0.9002	22	1	943	10.2609	--	--	--	-	-	-
Unigene14769_MrAnG	-1	286	489	0.9348	46	1	503	10.1015	--	--	--	-	-	-
Unigene42216_MrAnG	-2	197	331	0.8623	36	1	557	9.9947	--	--	--	-	-	-
Unigene28918_MrAnG	-3	3	281	0.9498	32	2	281	9.9058	--	--	--	-	-	-
Unigene37338_MrAnG	-1	55	507	0.8723	23	2	724	9.8862	gi|321476623|gb|EFX87583.1|	2e-47	hypothetical protein DAPPUDRAFT_306416 [Daphnia pulex]	-	-	-
Unigene31757_MrAnG	3	54	218	1	35	1	219	9.6839	--	--	--	-	-	-
Unigene40397_MrAnG	2	2	187	0.8103	48	1	768	9.665	--	--	--	-	-	-
Unigene879_MrAnG	-1	1	276	0.955	33	2	494	9.6594	gi|449280518|gb|EMC87806.1|	2e-06	Protein PRQFV-amide [Columba livia]	-	-	-
Unigene33275_MrAnG	-3	3	164	0.845	45	1	345	9.4769	--	--	--	-	-	-
Unigene41271_MrAnG	2	2	268	0.9144	18	1	269	9.1979	--	--	--	-	-	-
Unigene14201_MrAnG	1	34	234	1	23	1	236	9.1736	gi|241655487|ref|XP_002411391.1|	1e-12	hypothetical protein IscW_ISCW009868 [Ixodes scapularis] >gi|215504021|gb|EEC13515.1| hypothetical protein IscW_ISCW009868 [Ixodes scapularis]	-	-	-
Unigene5869_MrAnG	3	117	311	0.8138	39	1	516	9.162	--	--	--	-	-	-
Unigene48137_MrAnG	2	107	286	0.8997	42	1	286	9.1147	--	--	--	-	-	-
Unigene13159_MrAnG	3	210	416	0.9425	47	1	418	9.0903	--	--	--	-	-	-
Unigene37556_MrAnG	1	595	759	0.8185	29	1	866	9.0815	--	--	--	-	-	-
Unigene42503_MrAnG	-1	313	1785	0.934	30	1	1787	8.9256	gi|242012034|ref|XP_002426747.1|	1e-17	chaoptin, putative [Pediculus humanus corporis] >gi|212510923|gb|EEB14009.1| chaoptin, putative [Pediculus humanus corporis]	-	-	-
Unigene13496_MrAnG	3	159	557	0.8566	21	1	558	8.7099	gi|391329184|ref|XP_003739056.1|	3e-21	PREDICTED: glycine receptor subunit alpha-3-like [Metaseiulus occidentalis]	-	-	GO:0016020//membrane
Unigene45831_MrAnG	1	1	264	0.876	38	2	328	8.6211	gi|307207903|gb|EFN85464.1|	1e-18	hypothetical protein EAI_14809 [Harpegnathos saltator]	-	-	-
Unigene37040_MrAnG	1	1	216	0.8127	28	2	449	8.5611	--	--	--	-	-	-
Unigene24264_MrAnG	-1	1	183	0.899	49	2	253	8.5572	--	--	--	-	-	-
Unigene1698_MrAnG	-1	283	750	0.8203	54	1	751	8.5307	gi|157127935|ref|XP_001661235.1|	6e-34	ctl2 [Aedes aegypti] >gi|108882295|gb|EAT46520.1| AAEL002280-PA, partial [Aedes aegypti]	-	-	-
Unigene6571_MrAnG	2	2	91	0.8264	18	1	213	8.5047	--	--	--	-	-	-
Unigene44292_MrAnG	3	453	1697	0.8091	28	2	1744	8.4616	gi|321463114|gb|EFX74132.1|	2e-100	hypothetical protein DAPPUDRAFT_200252 [Daphnia pulex]	-	-	-
CL4839.Contig2_MrAnG	2	893	1108	0.8871	26	2	1109	8.4461	--	--	--	-	-	-
Unigene26523_MrAnG	2	164	886	0.964	26	1	888	8.3589	gi|383849495|ref|XP_003700380.1|	6e-15	PREDICTED: very low-density lipoprotein receptor-like [Megachile rotundata]	-	-	-
Unigene6215_MrAnG	-1	1	252	0.9658	46	2	253	8.2079	gi|407263255|ref|XP_485681.7|	1e-06	PREDICTED: WD repeat-containing protein 66 [Mus musculus]	-	-	-
Unigene42675_MrAnG	-3	3	272	0.8213	26	1	576	8.2076	gi|167516014|ref|XP_001742348.1|	7e-08	hypothetical protein [Monosiga brevicollis MX1] >gi|163778972|gb|EDQ92586.1| predicted protein [Monosiga brevicollis MX1]	-	GO:0005488//binding	-
CL1250.Contig2_MrAnG	2	2	130	0.8078	24	1	272	8.1219	--	--	--	-	-	-
Unigene4806_MrAnG	-1	1	351	0.9062	54	2	437	8.0884	--	--	--	-	-	-
Unigene7610_MrAnG	1	1	291	0.9382	54	2	292	8.0195	gi|471221241|ref|XP_004027564.1|	7e-07	hypothetical protein IMG5_181480, partial [Ichthyophthirius multifiliis] >gi|340501429|gb|EGR28219.1| hypothetical protein IMG5_181480 [Ichthyophthirius multifiliis]	-	GO:0097159//organic cyclic compound binding;GO:1901363	-
Unigene8523_MrAnG	-3	3	158	0.9897	42	1	277	7.9753	--	--	--	-	-	-
Unigene6820_MrAnG	-3	3	293	0.8113	51	2	294	7.9649	--	--	--	-	-	-
Unigene35193_MrAnG	1	1	201	0.8549	51	1	201	7.9134	--	--	--	-	-	-
Unigene28094_MrAnG	-3	120	278	0.8717	34	1	321	7.8456	--	--	--	-	-	-
Unigene33336_MrAnG	1	1	276	0.8299	34	1	276	7.8441	--	--	--	-	-	-
Unigene27829_MrAnG	3	267	377	0.8016	16	1	507	7.6688	--	--	--	-	-	-
Unigene34559_MrAnG	3	3	176	0.985	18	1	267	7.612	--	--	--	-	-	-
Unigene37330_MrAnG	1	256	1800	0.9207	46	2	2302	7.4854	gi|383855184|ref|XP_003703097.1|	1e-75	PREDICTED: inner nuclear membrane protein Man1-like [Megachile rotundata]	-	-	-
Unigene48533_MrAnG	-3	27	266	0.838	21	2	443	7.4802	--	--	--	-	-	-
Unigene14093_MrAnG	-3	75	299	0.842	54	1	345	7.4279	--	--	--	-	-	-
Unigene1763_MrAnG	3	156	311	0.8469	46	1	407	7.2734	gi|307210402|gb|EFN86967.1|	4e-18	Contactin [Harpegnathos saltator]	GO:0008366//axon ensheathment;GO:0045197//establishment or maintenance of epithelial cell apical/basal polarity;GO:0019991//septate junction assembly;GO:0021682//nerve maturation;GO:0060857//establishment of glial blood-brain barrier	GO:0030246//carbohydrate binding	GO:0005919//pleated septate junction;GO:0005886//plasma membrane
Unigene8495_MrAnG	-3	3	311	0.8057	52	1	400	7.1797	--	--	--	-	-	-
Unigene6247_MrAnG	-1	10	234	1	19	1	254	7.1319	gi|146432693|gb|ABQ41247.1|	8e-17	male reproductive-related serum amyloid A [Macrobrachium rosenbergii]	-	-	-
Unigene49199_MrAnG	-3	3	242	0.9207	42	1	312	7.0806	--	--	--	-	-	-
Unigene25022_MrAnG	-2	2	352	0.852	22	3	514	7.0486	--	--	--	-	-	-
Unigene31234_MrAnG	1	1	726	1	33	1	957	7.0176	gi|301609898|ref|XP_002934495.1|	6e-08	PREDICTED: hypothetical protein LOC100486375 [Xenopus (Silurana) tropicalis]	-	-	-
Unigene13417_MrAnG	-1	247	450	0.8366	53	1	539	6.9676	--	--	--	-	-	-
Unigene27458_MrAnG	-1	1	267	1	38	1	415	6.8138	--	--	--	-	-	-
Unigene7901_MrAnG	2	176	421	0.8865	51	1	840	6.7852	--	--	--	-	-	-
Unigene1972_MrAnG	-2	2	169	0.8257	23	1	554	6.779	--	--	--	-	-	-
Unigene24595_MrAnG	2	2	370	0.8098	25	2	372	6.6512	--	--	--	-	-	-
Unigene37237_MrAnG	1	1	240	0.849	49	1	241	6.5999	--	--	--	-	-	-
CL4773.Contig1_MrAnG	-1	1	234	0.818	43	2	235	6.5804	gi|358339569|dbj|GAA47606.1|	2e-07	hypothetical protein CLF_100574 [Clonorchis sinensis]	GO:0044238//primary metabolic process;GO:0044260	GO:0097159//organic cyclic compound binding;GO:0016773//phosphotransferase activity, alcohol group as acceptor;GO:1901363	-
Unigene6064_MrAnG	-3	3	278	0.9968	38	3	280	6.154	gi|297269899|ref|XP_002799976.1|	4e-08	PREDICTED: hypothetical protein LOC100426959, partial [Macaca mulatta]	-	-	-
Unigene49333_MrAnG	-3	3	176	0.9196	28	1	266	6.1457	--	--	--	-	-	-
Unigene19741_MrAnG	2	32	268	0.8463	40	1	269	6.0772	--	--	--	-	-	-
Unigene24583_MrAnG	-2	221	379	0.8149	40	1	424	6.0439	--	--	--	-	-	-
Unigene19484_MrAnG	-2	2	160	0.8219	16	1	344	6.0366	--	--	--	-	-	-
Unigene44691_MrAnG	1	1	174	0.8562	41	1	389	6.0198	--	--	--	-	-	-
CL69.Contig2_MrAnG	-2	218	7330	0.8598	25	2	9392	5.9133	gi|321456658|gb|EFX67760.1|	0	hypothetical protein DAPPUDRAFT_330735 [Daphnia pulex]	-	-	-
Unigene36211_MrAnG	-3	3	227	0.8083	52	2	229	5.7882	--	--	--	-	-	-
Unigene28857_MrAnG	-1	1	201	0.8608	45	1	452	5.7672	gi|390332549|ref|XP_796845.3|	1e-07	PREDICTED: uncharacterized protein LOC592216 [Strongylocentrotus purpuratus]	-	-	-
Unigene32712_MrAnG	-1	1	591	0.847	36	5	813	5.7606	gi|242001044|ref|XP_002435165.1|	2e-73	conserved hypothetical protein [Ixodes scapularis] >gi|215498495|gb|EEC07989.1| conserved hypothetical protein [Ixodes scapularis]	-	-	-
Unigene1342_MrAnG	-2	2	271	0.864	49	2	271	5.7063	--	--	--	-	-	-
Unigene49739_MrAnG	-3	21	242	0.8488	54	2	244	5.6134	--	--	--	-	-	-
CL2705.Contig1_MrAnG	-2	2	277	0.9096	40	2	278	5.5626	gi|166240199|ref|XP_635459.2|	9e-07	hypothetical protein DDB_G0291063 [Dictyostelium discoideum AX4] >gi|165988479|gb|EAL61962.2| hypothetical protein DDB_G0291063 [Dictyostelium discoideum AX4]	-	GO:0016301//kinase activity	-
Unigene34216_MrAnG	2	2	175	0.8628	40	1	711	5.5306	--	--	--	-	-	-
CL4839.Contig1_MrAnG	2	923	1138	0.8871	26	2	1139	5.5083	--	--	--	-	-	-
Unigene46380_MrAnG	-1	1	204	0.9726	33	1	204	5.4146	--	--	--	-	-	-
Unigene4833_MrAnG	2	83	220	0.8099	33	1	278	5.4037	--	--	--	-	-	-
Unigene15408_MrAnG	-1	1	231	0.8263	49	2	231	5.3555	--	--	--	-	-	-
Unigene17330_MrAnG	-2	29	250	0.8182	38	2	281	5.346	--	--	--	-	-	-
Unigene37403_MrAnG	3	93	323	0.8326	44	1	323	5.3348	gi|241687910|ref|XP_002401624.1|	5e-10	bone morphogenic protein receptor, type II, putative [Ixodes scapularis] >gi|215504521|gb|EEC14015.1| bone morphogenic protein receptor, type II, putative [Ixodes scapularis]	-	GO:0016772//transferase activity, transferring phosphorus-containing groups	-
Unigene1322_MrAnG	-3	78	266	0.863	26	1	441	5.31	gi|148672345|gb|EDL04292.1|	9e-07	mCG145004 [Mus musculus]	-	-	-
Unigene25587_MrAnG	-1	1	237	1	22	1	237	5.2199	gi|195151609|ref|XP_002016731.1|	3e-06	GL21920 [Drosophila persimilis] >gi|194111788|gb|EDW33831.1| GL21920 [Drosophila persimilis]	-	-	-
Unigene49741_MrAnG	-2	158	355	0.8464	32	2	356	5.2126	--	--	--	-	-	-
Unigene49484_MrAnG	-3	3	263	0.8722	42	1	263	5.2079	--	--	--	-	-	-
Unigene8279_MrAnG	-2	2	124	0.8985	32	1	331	5.2058	--	--	--	-	-	-
CL2983.Contig1_MrAnG	-1	1	432	1	54	3	580	5.1801	gi|444730543|gb|ELW70925.1|	7e-07	Formin-2 [Tupaia chinensis]	-	-	-
Unigene39369_MrAnG	3	120	257	0.8737	38	1	575	5.1483	--	--	--	-	-	-
CL1822.Contig1_MrAnG	-1	94	351	0.8617	30	3	1218	5.0785	--	--	--	-	-	-
Unigene21524_MrAnG	2	2	304	0.8524	36	1	314	5.0656	--	--	--	-	-	-
Unigene25392_MrAnG	-2	2	280	1	52	2	432	4.9092	gi|170595123|ref|XP_001902255.1|	4e-07	U88 [Brugia malayi]	-	-	-
Unigene49516_MrAnG	-3	3	146	1	18	1	281	4.8743	--	--	--	-	-	-
CL861.Contig1_MrAnG	1	226	321	0.808	20	1	409	4.8612	--	--	--	-	-	-
Unigene51268_MrAnG	-2	44	199	0.9537	34	1	229	4.8235	--	--	--	-	-	-
Unigene4581_MrAnG	3	24	146	0.9222	20	1	367	4.8156	--	--	--	-	-	-
Unigene50500_MrAnG	-3	3	197	0.847	54	1	257	4.8137	--	--	--	-	-	-
Unigene4810_MrAnG	2	14	322	0.9201	35	1	390	4.7582	--	--	--	-	-	-
Unigene26053_MrAnG	-3	30	287	0.9528	22	2	289	4.7393	--	--	--	-	-	-
Unigene1113_MrAnG	-1	1	282	0.8148	24	3	373	4.7381	gi|358339569|dbj|GAA47606.1|	7e-06	hypothetical protein CLF_100574 [Clonorchis sinensis]	-	-	-
CL2602.Contig2_MrAnG	1	1	336	0.9854	16	4	338	4.7059	gi|449269828|gb|EMC80571.1|	2e-06	Neurofilament heavy polypeptide [Columba livia]	-	-	-
Unigene15577_MrAnG	-3	3	272	0.8526	35	3	273	4.6934	gi|355745378|gb|EHH50003.1|	1e-07	hypothetical protein EGM_00760, partial [Macaca fascicularis]	-	-	-
CL5085.Contig1_MrAnG	-2	269	424	0.8146	18	1	424	4.6892	--	--	--	-	-	-
Unigene6302_MrAnG	-1	79	264	0.813	38	1	755	4.6816	--	--	--	-	-	-
Unigene14668_MrAnG	-1	130	582	0.8641	48	4	734	4.635	gi|74189535|dbj|BAE36777.1|	4e-09	unnamed protein product [Mus musculus]	-	-	-
Unigene26460_MrAnG	-2	44	421	0.8129	39	2	526	4.6199	gi|7243249|dbj|BAA92689.1|	4e-11	protease and reverse transcriptase-like protein [Bombyx mori]	-	-	-
Unigene24831_MrAnG	-1	1	156	0.8246	39	1	450	4.6147	--	--	--	-	-	-
Unigene41473_MrAnG	1	4	219	0.9332	48	2	221	4.5982	--	--	--	-	-	-
Unigene6253_MrAnG	-1	1	393	0.8338	37	3	395	4.5861	gi|443713308|gb|ELU06227.1|	2e-06	hypothetical protein CAPTEDRAFT_196918 [Capitella teleta]	-	-	-
CL3769.Contig2_MrAnG	2	11	262	0.9424	23	1	263	4.5359	--	--	--	-	-	-
CL1833.Contig2_MrAnG	1	61	342	0.876	18	1	401	4.5175	gi|307209190|gb|EFN86301.1|	4e-34	hypothetical protein EAI_03498 [Harpegnathos saltator]	-	-	-
Unigene7110_MrAnG	-1	1	249	0.8236	34	2	541	4.4101	gi|358339569|dbj|GAA47606.1|	5e-06	hypothetical protein CLF_100574 [Clonorchis sinensis]	-	-	-
Unigene27206_MrAnG	3	3	131	0.8159	37	1	201	4.3963	--	--	--	-	-	-
Unigene21393_MrAnG	2	74	328	0.8205	48	1	448	4.3394	gi|321470359|gb|EFX81335.1|	1e-15	hypothetical protein DAPPUDRAFT_303402 [Daphnia pulex]	-	-	GO:0016020//membrane
Unigene22518_MrAnG	-2	2	295	1	51	2	297	4.3142	--	--	--	-	-	-
Unigene44661_MrAnG	-3	3	218	0.8619	52	2	290	4.2659	--	--	--	-	-	-
Unigene50060_MrAnG	-2	104	202	0.8392	20	1	302	4.2427	--	--	--	-	-	-
CL2898.Contig4_MrAnG	2	92	1093	0.8962	25	7	4204	4.2354	gi|390346706|ref|XP_003726610.1|	2e-74	PREDICTED: transmembrane protein 165-like isoform 1 [Strongylocentrotus purpuratus]	-	-	-
Unigene43154_MrAnG	-2	2	244	0.8605	54	2	699	4.235	--	--	--	-	-	-
Unigene22071_MrAnG	3	84	284	0.8493	20	1	285	4.1858	--	--	--	-	-	-
Unigene7735_MrAnG	1	1	162	0.8288	34	1	296	4.1795	--	--	--	-	-	-
Unigene23881_MrAnG	-2	2	133	0.8715	27	1	275	4.1773	--	--	--	-	-	-
Unigene4163_MrAnG	-3	3	182	0.8393	29	1	287	4.1566	--	--	--	-	-	-
Unigene4945_MrAnG	1	61	468	0.9055	32	2	468	4.1539	gi|321477556|gb|EFX88514.1|	1e-24	hypothetical protein DAPPUDRAFT_220710 [Daphnia pulex]	-	-	-
Unigene50050_MrAnG	-1	1	174	0.8069	38	1	388	4.0994	--	--	--	-	-	-
Unigene13212_MrAnG	-2	2	355	0.9072	49	1	442	4.0984	gi|355745378|gb|EHH50003.1|	1e-07	hypothetical protein EGM_00760, partial [Macaca fascicularis]	-	-	-
Unigene4977_MrAnG	-3	3	194	0.8366	48	1	259	4.0942	--	--	--	-	-	-
Unigene4625_MrAnG	-1	40	312	0.8244	53	1	692	4.0863	--	--	--	-	-	-
Unigene43169_MrAnG	-2	2	145	0.82	37	1	284	4.0449	--	--	--	-	-	-
Unigene4720_MrAnG	-3	3	746	0.9598	19	1	748	4.0166	gi|328707232|ref|XP_003243335.1|	1e-43	PREDICTED: prominin-1-A-like isoform 2 [Acyrthosiphon pisum]	-	-	-
Unigene50468_MrAnG	-2	2	313	0.8283	26	2	313	3.9525	gi|403263569|ref|XP_003924096.1|	2e-06	PREDICTED: uncharacterized protein LOC101049856 [Saimiri boliviensis boliviensis]	-	-	-
Unigene5071_MrAnG	-3	3	191	0.8395	17	1	213	3.9412	--	--	--	-	-	-
Unigene51298_MrAnG	1	49	387	0.8828	26	1	475	3.9067	--	--	--	-	-	-
Unigene43754_MrAnG	-1	1	270	0.8366	51	3	272	3.8985	--	--	--	-	-	-
Unigene2152_MrAnG	-1	1	102	0.8341	27	1	297	3.8679	--	--	--	-	-	-
Unigene50865_MrAnG	1	28	387	0.9587	30	3	435	3.8597	gi|401412129|ref|XP_003885512.1|	7e-06	conserved hypothetical protein [Neospora caninum Liverpool] >gi|325119931|emb|CBZ55484.1| conserved hypothetical protein [Neospora caninum Liverpool]	-	-	-
CL69.Contig3_MrAnG	-2	218	8233	0.8598	25	2	10295	3.8454	gi|321456658|gb|EFX67760.1|	0	hypothetical protein DAPPUDRAFT_330735 [Daphnia pulex]	-	-	-
Unigene38242_MrAnG	-1	1	210	0.9365	16	1	404	3.8277	--	--	--	-	-	-
Unigene29742_MrAnG	-2	77	346	0.8054	32	1	348	3.8089	gi|321455343|gb|EFX66479.1|	6e-22	putative secreted signaling factor WNT5 [Daphnia pulex]	GO:0060061//Spemann organizer formation;GO:0007369//gastrulation;GO:0060026//convergent extension;GO:0090090//negative regulation of canonical Wnt receptor signaling pathway;GO:0044332//Wnt receptor signaling pathway involved in dorsal/ventral axis specification;GO:0008595//anterior/posterior axis specification, embryo;GO:0009887//organ morphogenesis;GO:0045944//positive regulation of transcripti…	GO:0005109//frizzled binding;GO:0017147//Wnt-protein binding	GO:0009986//cell surface;GO:0043234//protein complex;GO:0044421//extracellular region part;GO:0031012//extracellular matrix
Unigene36507_MrAnG	-1	22	372	0.8233	32	1	372	3.8007	gi|383866298|ref|XP_003708607.1|	8e-08	PREDICTED: LOW QUALITY PROTEIN: glycerol-3-phosphate acyltransferase 4-like [Megachile rotundata]	-	-	-
Unigene34398_MrAnG	-1	58	258	0.9342	17	2	260	3.7386	gi|395742562|ref|XP_003777772.1|	3e-13	PREDICTED: uncharacterized protein LOC100939189, partial [Pongo abelii]	-	-	-
Unigene55090_MrAnG	-1	4	225	0.8162	47	3	225	3.731	gi|449269660|gb|EMC80411.1|	2e-06	hypothetical protein A306_11796, partial [Columba livia]	-	-	-
Unigene21077_MrAnG	1	1	135	0.8271	30	1	320	3.7279	--	--	--	-	-	-
Unigene33411_MrAnG	-3	78	284	0.863	26	1	371	3.6918	gi|344249809|gb|EGW05913.1|	2e-06	hypothetical protein I79_005778 [Cricetulus griseus]	-	-	-
Unigene52636_MrAnG	-1	1	312	0.843	25	3	312	3.6819	gi|449275111|gb|EMC84084.1|	3e-06	Reticulocyte-binding protein 2 like protein a [Columba livia]	-	-	-
CL888.Contig2_MrAnG	-3	3	164	0.8911	16	1	230	3.6499	--	--	--	-	-	-
Unigene52193_MrAnG	-1	1	219	0.8041	52	2	219	3.6315	--	--	--	-	-	-
CL3833.Contig2_MrAnG	3	114	677	0.8614	24	1	678	3.5842	gi|345486394|ref|XP_003425467.1|	8e-18	PREDICTED: cytokine receptor-like isoform 1 [Nasonia vitripennis] >gi|345486396|ref|XP_003425468.1| PREDICTED: cytokine receptor-like isoform 2 [Nasonia vitripennis]	-	-	-
Unigene31294_MrAnG	2	236	508	0.9768	33	2	522	3.5549	--	--	--	-	-	-
Unigene25849_MrAnG	-3	3	389	0.8108	17	4	654	3.513	gi|66810826|ref|XP_639120.1|	9e-08	hypothetical protein DDB_G0283381 [Dictyostelium discoideum AX4] >gi|60467749|gb|EAL65767.1| hypothetical protein DDB_G0283381 [Dictyostelium discoideum AX4]	-	-	-
Unigene15507_MrAnG	-3	3	212	0.8514	52	1	214	3.5099	--	--	--	-	-	-
Unigene3991_MrAnG	3	3	251	0.8063	39	2	355	3.4849	gi|355758240|gb|EHH61451.1|	7e-06	hypothetical protein EGM_20100, partial [Macaca fascicularis]	-	-	-
Unigene51910_MrAnG	2	71	280	0.8325	37	1	397	3.4501	--	--	--	-	-	-
CL2983.Contig2_MrAnG	-1	1	567	1	54	4	567	3.4287	gi|444730543|gb|ELW70925.1|	7e-07	Formin-2 [Tupaia chinensis]	-	-	-
Unigene12515_MrAnG	1	1	96	0.8433	26	1	220	3.4141	--	--	--	-	-	-
Unigene38961_MrAnG	-2	104	244	0.815	32	1	481	3.3987	--	--	--	-	-	-
Unigene16721_MrAnG	1	1	273	0.9261	28	2	274	3.3863	gi|149022228|gb|EDL79122.1|	6e-06	rCG62993 [Rattus norvegicus]	-	-	-
Unigene33349_MrAnG	2	2	397	0.9279	20	1	397	3.3388	gi|260794915|ref|XP_002592452.1|	2e-61	hypothetical protein BRAFLDRAFT_68938 [Branchiostoma floridae] >gi|229277672|gb|EEN48463.1| hypothetical protein BRAFLDRAFT_68938 [Branchiostoma floridae]	GO:0006200//ATP catabolic process;GO:0006812//cation transport	GO:0005388//calcium-transporting ATPase activity;GO:0046872//metal ion binding;GO:0005524//ATP binding	GO:0016021//integral to membrane
Unigene8675_MrAnG	1	25	216	0.9495	44	1	319	3.3241	--	--	--	-	-	-
Unigene52379_MrAnG	-2	2	211	0.9322	16	2	213	3.3189	gi|345323622|ref|XP_001509502.2|	8e-06	PREDICTED: hypothetical protein LOC100078460 [Ornithorhynchus anatinus]	-	-	-
Unigene22651_MrAnG	-1	1	198	0.8262	26	1	200	3.3137	gi|242007208|ref|XP_002424434.1|	1e-10	structural maintenance of chromosome, putative [Pediculus humanus corporis] >gi|212507834|gb|EEB11696.1| structural maintenance of chromosome, putative [Pediculus humanus corporis]	GO:0030261//chromosome condensation;GO:0022402//cell cycle process;GO:0007059//chromosome segregation	GO:0005488//binding	GO:0044446//intracellular organelle part;GO:0000793//condensed chromosome;GO:0005634//nucleus
Unigene55935_MrAnG	1	1	162	0.8114	32	1	242	3.2863	--	--	--	-	-	-
CL1028.Contig3_MrAnG	1	433	1485	0.9849	30	1	1487	3.2684	gi|321475717|gb|EFX86679.1|	2e-14	hypothetical protein DAPPUDRAFT_313009 [Daphnia pulex]	-	-	-
Unigene23052_MrAnG	-1	1	120	0.8837	23	1	230	3.2657	--	--	--	-	-	-
CL4716.Contig2_MrAnG	-2	110	2023	0.8621	25	1	2138	3.2445	gi|321463214|gb|EFX74231.1|	6e-155	hypothetical protein DAPPUDRAFT_200087 [Daphnia pulex]	-	-	-
Unigene52604_MrAnG	-1	199	366	0.9325	36	2	368	3.2417	gi|471229737|ref|XP_004035709.1|	6e-06	hypothetical protein IMG5_091710 [Ichthyophthirius multifiliis] >gi|340505966|gb|EGR32223.1| hypothetical protein IMG5_091710 [Ichthyophthirius multifiliis]	-	GO:0003824//catalytic activity	-
Unigene11124_MrAnG	-2	2	271	0.931	32	2	273	3.2368	--	--	--	-	-	-
Unigene5848_MrAnG	2	116	274	0.9173	45	1	274	3.225	--	--	--	-	-	-
Unigene9289_MrAnG	3	69	167	0.8239	23	1	290	3.1995	--	--	--	-	-	-
Unigene18744_MrAnG	2	2	250	0.8268	31	1	250	3.1812	--	--	--	-	-	-
Unigene29057_MrAnG	-2	98	328	0.8721	51	1	351	3.1469	gi|443696839|gb|ELT97454.1|	1e-36	hypothetical protein CAPTEDRAFT_170971 [Capitella teleta]	GO:0006836//neurotransmitter transport	GO:0005328//neurotransmitter:sodium symporter activity	GO:0016021//integral to membrane
Unigene16493_MrAnG	-1	1	294	0.8621	37	1	367	3.1301	--	--	--	-	-	-
Unigene55824_MrAnG	3	42	212	0.8823	18	1	213	3.1115	--	--	--	-	-	-
Unigene53085_MrAnG	-2	2	262	0.9047	21	1	274	3.0638	--	--	--	-	-	-
CL3833.Contig1_MrAnG	3	114	749	0.8614	24	1	750	3.0633	gi|345486394|ref|XP_003425467.1|	8e-17	PREDICTED: cytokine receptor-like isoform 1 [Nasonia vitripennis] >gi|345486396|ref|XP_003425468.1| PREDICTED: cytokine receptor-like isoform 2 [Nasonia vitripennis]	-	-	-
Unigene5856_MrAnG	1	91	219	1	31	1	220	3.0125	--	--	--	-	-	-
Unigene54340_MrAnG	-1	1	213	0.8493	39	1	368	3.0016	--	--	--	-	-	-
Unigene11631_MrAnG	1	55	234	0.8652	27	1	236	2.9955	--	--	--	-	-	-
Unigene51329_MrAnG	2	2	199	0.9405	33	1	369	2.9934	--	--	--	-	-	-
Unigene52966_MrAnG	-2	2	295	0.915	39	1	297	2.9753	gi|389613313|dbj|BAM20015.1|	2e-13	ribonuclease X25 [Papilio xuthus]	GO:0032504//multicellular organism reproduction	GO:0004521//endoribonuclease activity	-
Unigene41014_MrAnG	2	41	310	0.8722	28	3	312	2.9739	--	--	--	-	-	-
Unigene54056_MrAnG	2	2	127	0.8903	30	1	268	2.9675	--	--	--	-	-	-
Unigene32013_MrAnG	-1	157	351	0.8488	17	2	434	2.9523	--	--	--	-	-	-
Unigene55667_MrAnG	-2	2	226	0.9167	32	1	226	2.9325	--	--	--	-	-	-
CL1544.Contig2_MrAnG	-2	38	610	0.9643	50	5	1010	2.9309	gi|170595123|ref|XP_001902255.1|	2e-07	U88 [Brugia malayi]	-	-	-
CL2575.Contig1_MrAnG	3	3	170	0.8128	20	2	455	2.9132	--	--	--	-	-	-
Unigene52000_MrAnG	-2	44	199	0.9791	42	1	349	2.9118	--	--	--	-	-	-
Unigene19053_MrAnG	-1	1	534	0.8095	20	1	536	2.8851	gi|321459536|gb|EFX70588.1|	3e-43	hypothetical protein DAPPUDRAFT_309340 [Daphnia pulex]	-	-	-
Unigene53755_MrAnG	2	2	280	0.8915	52	1	308	2.869	--	--	--	-	-	-
Unigene55659_MrAnG	-3	3	143	0.8138	18	1	221	2.7989	--	--	--	-	-	-
Unigene8653_MrAnG	-2	47	250	0.8246	38	1	511	2.7668	--	--	--	-	-	-
Unigene19603_MrAnG	-2	53	277	0.884	48	1	277	2.7116	--	--	--	-	-	-
Unigene51954_MrAnG	2	2	457	0.9024	29	4	457	2.707	gi|312116944|ref|XP_003151357.1|	5e-06	hypothetical protein LOAG_15820 [Loa loa] >gi|307753478|gb|EFO12712.1| hypothetical protein LOAG_15820, partial [Loa loa]	-	-	-
Unigene54180_MrAnG	-1	1	147	0.8079	38	1	229	2.7011	--	--	--	-	-	-
Unigene1242_MrAnG	3	3	125	0.9735	17	1	283	2.6541	--	--	--	-	-	-
Unigene2367_MrAnG	3	3	248	0.9283	34	1	250	2.651	--	--	--	-	-	-
CL1544.Contig3_MrAnG	-2	38	610	0.9643	50	5	1058	2.5892	gi|170595123|ref|XP_001902255.1|	1e-07	U88 [Brugia malayi]	-	-	-
Unigene55697_MrAnG	-3	18	239	0.8095	38	2	241	2.5666	gi|270010303|gb|EFA06751.1|	2e-06	hypothetical protein TcasGA2_TC009685 [Tribolium castaneum]	-	-	-
Unigene56266_MrAnG	-2	2	205	0.8488	50	1	207	2.5613	--	--	--	-	-	-
Unigene54836_MrAnG	-2	20	226	1	27	2	265	2.5009	gi|344238541|gb|EGV94644.1|	6e-06	hypothetical protein I79_003996 [Cricetulus griseus]	-	-	-
CL2093.Contig2_MrAnG	1	1	213	0.879	53	2	214	2.4775	--	--	--	-	-	-
Unigene54736_MrAnG	1	1	216	0.8739	50	1	216	2.4546	--	--	--	-	-	-
Unigene1749_MrAnG	2	29	229	0.8221	34	1	253	2.4449	gi|241997798|ref|XP_002405628.1|	1e-14	adenylate cyclase, putative [Ixodes scapularis] >gi|215493733|gb|EEC03374.1| adenylate cyclase, putative [Ixodes scapularis]	GO:0007186//G-protein coupled receptor signaling pathway;GO:0008340//determination of adult lifespan;GO:0030431//sleep;GO:0019933//cAMP-mediated signaling;GO:0048149//behavioral response to ethanol;GO:0008355//olfactory learning;GO:0007625//grooming behavior;GO:0007591//molting cycle, chitin-based cuticle;GO:0007614//short-term memory;GO:0048675//axon extension;GO:0007528//neuromuscular junction …	GO:0000166//nucleotide binding;GO:0008294//calcium- and calmodulin-responsive adenylate cyclase activity	GO:0005887//integral to plasma membrane
Unigene4646_MrAnG	-1	1	240	0.8078	34	1	240	2.3932	gi|351715830|gb|EHB18749.1|	1e-06	hypothetical protein GW7_20026 [Heterocephalus glaber]	-	-	-
Unigene17618_MrAnG	-1	1	222	0.8257	37	2	278	2.384	--	--	--	-	-	-
CL995.Contig1_MrAnG	2	131	3259	0.9127	41	8	4251	2.3801	gi|307195279|gb|EFN77235.1|	0	Probable phospholipid-transporting ATPase ID [Harpegnathos saltator]	GO:0015914//phospholipid transport;GO:0006812//cation transport	GO:0005388//calcium-transporting ATPase activity;GO:0005524//ATP binding;GO:0000287//magnesium ion binding;GO:0004012//phospholipid-translocating ATPase activity	GO:0016021//integral to membrane
Unigene11990_MrAnG	1	1	150	0.9906	30	1	260	2.3791	--	--	--	-	-	-
Unigene23225_MrAnG	-1	1	351	0.8552	33	4	353	2.3781	gi|443720277|gb|ELU10075.1|	8e-08	hypothetical protein CAPTEDRAFT_187234 [Capitella teleta]	-	-	-
CL1474.Contig2_MrAnG	2	146	745	0.9958	24	1	747	2.3659	gi|321477504|gb|EFX88463.1|	7e-21	hypothetical protein DAPPUDRAFT_305568 [Daphnia pulex]	-	-	-
Unigene12085_MrAnG	-2	2	205	0.8179	50	1	206	2.3593	--	--	--	-	-	-
Unigene57159_MrAnG	3	3	239	0.8736	28	2	244	2.354	--	--	--	-	-	-
CL4522.Contig2_MrAnG	3	84	302	0.9379	21	1	302	2.3408	--	--	--	-	-	-
Unigene58118_MrAnG	-1	1	180	0.8048	27	1	208	2.3366	--	--	--	-	-	-
Unigene54285_MrAnG	3	6	275	0.8584	22	1	360	2.3319	--	--	--	-	-	-
Unigene45153_MrAnG	-3	3	197	1	34	1	293	2.2619	--	--	--	-	-	-
CL4522.Contig3_MrAnG	1	124	342	0.9379	21	1	342	2.1962	--	--	--	-	-	-
CL69.Contig4_MrAnG	-2	218	8116	0.8598	25	2	10178	2.1792	gi|321456658|gb|EFX67760.1|	0	hypothetical protein DAPPUDRAFT_330735 [Daphnia pulex]	-	-	-
Unigene53512_MrAnG	-2	2	241	0.8464	35	1	265	2.1675	--	--	--	-	-	-
Unigene9505_MrAnG	-3	3	176	0.886	18	1	288	2.1478	--	--	--	-	-	-
Unigene30014_MrAnG	-1	46	225	0.8477	27	1	227	2.141	--	--	--	-	-	-
CL2787.Contig1_MrAnG	-3	3	206	0.8985	40	1	208	2.1242	--	--	--	-	-	-
Unigene3117_MrAnG	-2	2	169	0.8522	37	1	212	2.0841	--	--	--	-	-	-
CL2093.Contig1_MrAnG	1	1	261	0.8752	50	3	261	2.0314	gi|312117702|ref|XP_003151472.1|	6e-06	hypothetical protein LOAG_15936 [Loa loa]	-	-	-
CL2805.Contig2_MrAnG	-3	51	455	0.9375	16	1	654	2.0267	gi|149675211|gb|ABR27687.1|	2e-28	cuticle proprotein proCP5.2 [Callinectes sapidus]	-	-	-
Unigene58108_MrAnG	-2	2	220	0.921	16	1	221	1.9992	--	--	--	-	-	-
Unigene2731_MrAnG	1	1	204	0.863	43	1	223	1.9813	--	--	--	-	-	-
Unigene56024_MrAnG	-2	2	196	0.8348	19	1	311	1.8469	--	--	--	-	-	-
Unigene55469_MrAnG	1	1	87	0.8287	19	1	252	1.7533	--	--	--	-	-	-
Unigene57422_MrAnG	-1	1	207	0.9608	16	1	207	1.7076	gi|312120230|ref|XP_003151774.1|	6e-06	hypothetical protein LOAG_16238 [Loa loa]	-	-	-
CL4716.Contig1_MrAnG	-2	110	1981	0.8621	25	1	2096	1.6653	gi|321463214|gb|EFX74231.1|	1e-156	hypothetical protein DAPPUDRAFT_200087 [Daphnia pulex]	-	-	-
Unigene58305_MrAnG	3	54	269	0.8699	20	1	269	1.6425	--	--	--	-	-	-
CL2953.Contig1_MrAnG	-1	136	306	0.9806	43	2	435	1.6251	gi|167526796|ref|XP_001747731.1|	1e-07	hypothetical protein [Monosiga brevicollis MX1] >gi|163773835|gb|EDQ87471.1| predicted protein [Monosiga brevicollis MX1]	-	-	-
Unigene56358_MrAnG	-2	2	211	0.8767	40	2	356	1.6134	--	--	--	-	-	-
Unigene54302_MrAnG	-2	2	181	0.8059	42	1	250	1.5906	--	--	--	-	-	-
Unigene42203_MrAnG	3	3	245	0.824	54	2	666	1.5258	gi|308505256|ref|XP_003114811.1|	1e-06	hypothetical protein CRE_28157 [Caenorhabditis remanei] >gi|308258993|gb|EFP02946.1| hypothetical protein CRE_28157 [Caenorhabditis remanei]	-	-	-
Unigene52565_MrAnG	2	38	172	0.8165	21	1	209	1.4798	--	--	--	-	-	-
CL469.Contig2_MrAnG	-1	97	471	0.9238	32	1	633	1.4658	gi|321471066|gb|EFX82040.1|	2e-20	hypothetical protein DAPPUDRAFT_223930 [Daphnia pulex]	-	-	-
CL2761.Contig2_MrAnG	1	1	270	0.8291	33	1	340	1.4294	--	--	--	-	-	-
CL652.Contig1_MrAnG	2	326	517	0.8205	41	1	902	1.3715	--	--	--	-	-	-
Unigene58078_MrAnG	2	2	157	0.8618	17	1	296	1.3434	--	--	--	-	-	-
Unigene3741_MrAnG	-1	43	267	0.8829	38	2	268	1.3189	gi|355560638|gb|EHH17324.1|	3e-06	hypothetical protein EGK_13709, partial [Macaca mulatta]	-	-	-
Unigene22859_MrAnG	3	3	179	0.855	29	1	269	1.314	gi|118490648|ref|XP_001238633.1|	1e-07	hypothetical protein, conserved [Eimeria tenella strain Houghton] >gi|109238416|emb|CAK51380.1| hypothetical protein, conserved [Eimeria tenella]	-	-	-
CL2787.Contig2_MrAnG	-3	3	182	0.8985	40	1	208	1.2745	--	--	--	-	-	-
Unigene43347_MrAnG	-2	2	157	0.8184	18	1	420	1.2624	--	--	--	-	-	-
CL3682.Contig2_MrAnG	-2	410	718	0.8046	39	1	745	1.2454	--	--	--	-	-	-
CL1474.Contig1_MrAnG	2	182	781	0.9958	24	1	783	1.2414	gi|321477504|gb|EFX88463.1|	8e-21	hypothetical protein DAPPUDRAFT_305568 [Daphnia pulex]	-	-	-
CL5300.Contig1_MrAnG	3	3	170	1	40	1	584	1.0592	gi|444714758|gb|ELW55634.1|	6e-07	hypothetical protein TREES_T100015151 [Tupaia chinensis]	-	-	-
CL469.Contig1_MrAnG	-1	97	516	0.9238	32	1	575	0.8452	gi|321471066|gb|EFX82040.1|	7e-26	hypothetical protein DAPPUDRAFT_223930 [Daphnia pulex]	-	-	-
CL5266.Contig1_MrAnG	3	177	434	0.8371	48	1	435	0.6094	--	--	--	-	-	-
CL69.Contig1_MrAnG	-2	218	7213	0.8598	25	2	9275	0.5669	gi|321456658|gb|EFX67760.1|	0	hypothetical protein DAPPUDRAFT_330735 [Daphnia pulex]	-	-	-
CL4024.Contig1_MrAnG	1	1	231	0.8704	43	2	234	0.5664	gi|307199133|gb|EFN79843.1|	4e-07	hypothetical protein EAI_11049 [Harpegnathos saltator]	-	-	GO:0016020//membrane
CL2356.Contig4_MrAnG	3	3	245	0.824	54	2	625	0.5655	gi|308505256|ref|XP_003114811.1|	7e-07	hypothetical protein CRE_28157 [Caenorhabditis remanei] >gi|308258993|gb|EFP02946.1| hypothetical protein CRE_28157 [Caenorhabditis remanei]	-	-	-
CL1028.Contig6_MrAnG	1	613	1854	0.9849	30	1	1856	0.5237	gi|321475717|gb|EFX86679.1|	1e-19	hypothetical protein DAPPUDRAFT_313009 [Daphnia pulex]	GO:0044707	-	-
CL1028.Contig7_MrAnG	1	613	1665	0.9849	30	1	1667	0.5036	gi|321475717|gb|EFX86679.1|	2e-14	hypothetical protein DAPPUDRAFT_313009 [Daphnia pulex]	-	-	-
CL1028.Contig5_MrAnG	1	433	1674	0.9849	30	1	1676	0.5009	gi|321475717|gb|EFX86679.1|	1e-19	hypothetical protein DAPPUDRAFT_313009 [Daphnia pulex]	GO:0044707	-	-
CL2294.Contig1_MrAnG	-2	80	778	0.85	29	1	1158	0.496	--	--	--	-	-	-
CL4329.Contig2_MrAnG	-2	2	220	0.8902	22	2	454	0.4866	--	--	--	-	-	-
Unigene46323_MrAnG	2	92	829	0.8962	25	4	1010	0.4375	gi|115943704|ref|XP_798718.2|	1e-41	PREDICTED: transmembrane protein 165-like isoform 2 [Strongylocentrotus purpuratus]	-	-	-
CL2294.Contig2_MrAnG	-3	66	749	0.85	24	1	1129	0.3131	--	--	--	-	-	-
CL2575.Contig2_MrAnG	3	3	170	0.8128	20	2	287	0.3079	--	--	--	-	-	-
CL1544.Contig1_MrAnG	-2	38	610	0.9643	50	5	895	0.2468	gi|170595123|ref|XP_001902255.1|	2e-07	U88 [Brugia malayi]	-	-	-
CL4110.Contig1_MrAnG	-2	167	295	0.8127	25	1	943	0.1874	--	--	--	-	-	-
CL1028.Contig1_MrAnG	1	433	615	0.9849	30	1	617	0.0716	--	--	--	-	-	-
CL1028.Contig4_MrAnG	1	613	795	0.9849	30	1	797	0.0554	--	--	--	-	-	-
CL2602.Contig1_MrAnG	1	1	240	0.9854	16	3	242	0	gi|355700970|gb|EHH28991.1|	5e-07	hypothetical protein EGK_09288, partial [Macaca mulatta]	-	-	-
