# Supplementary material for: Biomolecular changes that occur in the antennal gland of the giant freshwater prawn (Machrobrachium rosenbergii)
Source: PLoS One. 2017 Jun 29;12(6):e0177064. doi: 10.1371/journal.pone.0177064 (PMC5490968; doi:10.1371/journal.pone.0177064)
Supplement: S3 File — (XLS) [file pone.0177064.s008.xls]

## Sheet: AntGl2 annotation
geneID	geneLength	MrAnG_rawfragments(22633180)	MrAnG_FPKM	Nr-ID	Nr-Score	Nr-Evalue	Nr-annotation	Nt-ID	Nt-Score	Nt-Evalue	Nt-annotation	Swissprot-ID	Swissprot-Score	Swissprot-Evalue	Swissprot-annotation	COG-Protein-or-Domain	COG-Score	COG-Evalue	COG-ID	COG-Function-Description	KO_id	KEGG-Evalue	KEGG-Score	KEGG-Gene	ko_definition	GO-BiologicalProcess	GO-MolecularFunction	Go-CellularComponent
Unigene35730_MrAnG	605	1293	94.4273	gi|301068495|gb|ADK55065.1|	107.8	3e-22	luciferin regenerating enzyme [Lampyris turkestanicus]	--	--	--	--	sp|Q9I923|RGN_CHICK	84.3	2e-16	Regucalcin OS=Gallus gallus GN=RGN PE=2 SV=1	SMa0717_2	68.6	7e-12	COG3386	Gluconolactonase	K01053	3e-22	105	nvi:100113493	gluconolactonase [EC:3.1.1.17]	-	-	-
Unigene39734_MrAnG	1930	3767	86.2368	gi|307203820|gb|EFN82756.1|	430.6	1e-118	Phosphoglycerate mutase 1 [Harpegnathos saltator]	gi|345497958|ref|XM_001602598.2|	145	9e-31	PREDICTED: Nasonia vitripennis phosphoglycerate mutase 2-like (LOC100118752), mRNA	sp|Q32KV0|PGAM2_BOVIN	353	1e-96	Phosphoglycerate mutase 2 OS=Bos taurus GN=PGAM2 PE=2 SV=1	STM0772	298	2e-80	COG0588	Phosphoglycerate mutase 1	K01834	8e-117	421	dan:Dana_GF23292	2,3-bisphosphoglycerate-dependent phosphoglycerate mutase [EC:5.4.2.1]	GO:0006096//glycolysis	GO:0004619//phosphoglycerate mutase activity	GO:0030018//Z disc;GO:0031430//M band
CL2258.Contig1_All_SIgnalP	2127					0	hemocyanin subunit 1 [Macrobrachium nipponense]	CL2258.Contig1_All	2127					0	hemocyanin subunit 1 [Macrobrachium nipponense]	CL2258.Contig1_All	2127					0	hemocyanin subunit 1 [Macrobrachium nipponense]	CL2258.Contig1_All	2127					0	hemocyanin subunit 1 [Macrobrachium nipponense]	CL2258.Contig1_All	2127					0	hemocyanin subunit 1 [Macrobrachium nipponense]	CL2258.Contig1_All	2127					0	hemocyanin subunit 1 [Macrobrachium nipponense]	CL2258.Contig1_All	2127
Unigene10645_MrAnG	572	4471	345.353	gi|349502993|gb|AEP84099.1|	145.6	1e-33	acyl-CoA-binding protein [Penaeus monodon]	gi|115382598|gb|DQ858929.1|	79.8	1e-11	Litopenaeus vannamei clone c050 acyl-coenzyme A binding protein-like mRNA, partial sequence	sp|P12026|ACBP_PIG	115	8e-26	Acyl-CoA-binding protein OS=Sus scrofa GN=DBI PE=1 SV=2	SPBC1539.06	97.1	2e-20	COG4281	Acyl-CoA-binding protein	K08762	3e-25	115	ssc:397212	diazepam-binding inhibitor (GABA receptor modulator, acyl-CoA-binding protein)	-	GO:0000062//fatty-acyl-CoA binding	-
Unigene16324_All	3302			gi|363738588|ref|XP_003642033.1|		1e-140	PREDICTED: aminoacylase-1-like isoform 1 [Gallus gallus]
Unigene42613_MrAnG	1386	19241	613.365	gi|321469621|gb|EFX80600.1|	363.6	9e-114	Alcohol dehydrogenase [NADP+] [Zootermopsis nevadensis]	gi|76157838|gb|DQ214437.1|	61.9	8e-06	Taeniopygia guttata clone 0058P0046F10 aldose reductase 1-like mRNA, complete sequence	sp|Q5ZK84|AK1A1_CHICK	247	4e-65	Alcohol dehydrogenase [NADP(+)] OS=Gallus gallus GN=AKR1A1 PE=2 SV=1	SPAC26F1.07	204	4e-52	COG0656	Aldo/keto reductases, related to diketogulonate reductase	K00002	1e-74	281	dme:Dmel_CG2767	alcohol dehydrogenase (NADP+) [EC:1.1.1.2]	-	-	-
Unigene16324_All						1e-140	aminoacylase-1-like isoform 1 [Gallus gallus]
Unigene40207_MrAnG_SignalP	563	7335	575.634	gi|94468508|gb|ABF18103.1|	122.9	8e-27	cytochrome c oxidase subunit VIa/COX13 [Aedes aegypti] >gi|108881257|gb|EAT45482.1| AAEL003234-PA [Aedes aegypti]	gi|460112412|gb|GAFU01014695.1|	79.8	1e-11	TSA: Spodoptera exigua comp209_c0_seq1 transcribed RNA sequence	sp|Q02221|CX6A2_HUMAN	103	2e-22	Cytochrome c oxidase subunit 6A2, mitochondrial OS=Homo sapiens GN=COX6A2 PE=2 SV=2	--	--	--	--	--	K02266	1e-27	122	aag:AaeL_AAEL003234	cytochrome c oxidase subunit 6a	GO:0008340//determination of adult lifespan;GO:0006123//mitochondrial electron transport, cytochrome c to oxygen	GO:0004129//cytochrome-c oxidase activity;GO:0030234//enzyme regulator activity	GO:0005751//mitochondrial respiratory chain complex IV;GO:0005811//lipid particle
Unigene11482_MrAnG	401	7778	856.994	gi|264667055|gb|ACY71124.1|	133.3	3e-30	60S acidic ribosomal protein P2-like protein [Scylla paramamosain]	gi|194896881|ref|XM_001978519.1|	67.9	3e-08	Drosophila erecta GG19652 (Dere\GG19652), mRNA	sp|O01725|RLA2_BRAFL	112	3e-25	60S acidic ribosomal protein P2 OS=Branchiostoma floridae PE=3 SV=1	SPAC1071.08	90.1	9e-19	COG2058	Ribosomal protein L12E/L44/L45/RPP1/RPP2	K02943	1e-23	108	bfo:BRAFLDRAFT_124423	large subunit ribosomal protein LP2	-	-	-
Unigene1432_All						1e-60	histone H2B [Rhynchosciara americana]
CL3624.Contig1_MrAnG	6124	24457	176.45	gi|392283969|gb|AFM54541.1|	1983	0	Na+/K+_ATPase [Exopalaemon carinicauda]	gi|392283968|gb|JQ360623.1|	4768	0	Exopalaemon carinicauda Na+/K+_ATPase mRNA, complete cds	sp|P13607|ATNA_DROME	1736	0	Sodium/potassium-transporting ATPase subunit alpha OS=Drosophila melanogaster GN=Atpalpha PE=1 SV=3	MA4378	669	0	COG0474	Cation transport ATPase	K01539	0	1743	dpo:Dpse_GA19046	sodium/potassium-transporting ATPase subunit alpha [EC:3.6.3.9]	GO:0015672//monovalent inorganic cation transport;GO:0006754//ATP biosynthetic process	GO:0046872//metal ion binding;GO:0015077//monovalent inorganic cation transmembrane transporter activity;GO:0019829//cation-transporting ATPase activity;GO:0005524//ATP binding	GO:0016021//integral to membrane
Unigene8041_All						0	hemocyanin [Macrobrachium nipponense]
Unigene30749_MrAnG	1210	19598	715.617	gi|351703489|gb|EHB06408.1|	67	2e-09	Leucine-rich repeat and fibronectin type-III domain-containing protein 6 [Heterocephalus glaber]	--	--	--	--	sp|Q7M732|RTL1_MOUSE	73.6	8e-13	Retrotransposon-like protein 1 OS=Mus musculus GN=Rtl1 PE=2 SV=1	XF1267	58.2	3e-08	COG5297	Cellobiohydrolase A (1,4-beta-cellobiosidase A)	K15172	3e-11	70.5	mdo:100031345	transcription elongation factor SPT5	-	GO:0016787//hydrolase activity;GO:1901363;GO:0097159//organic cyclic compound binding	-
Unigene44527_MrAnG	3901	42285	478.922	gi|321465971|gb|EFX76969.1|	389.8	2e-110	CG2082, isoform G [Drosophila melanogaster]	gi|148369105|gb|AC192777.4|	67.9	4e-07	Mus musculus BAC clone RP23-186H19 from chromosome 17, complete sequence	sp|O02485|YDJ1_CAEEL	297	1e-79	Uncharacterized protein ZK1073.1 OS=Caenorhabditis elegans GN=ZK1073.1 PE=3 SV=1	--	--	--	--	--	K10955	1e-06	57	gga:423101	intestinal mucin-2	-	-	-
Unigene12220_MrAnG	910	17209	835.543	gi|391343287|ref|XP_003745944.1|	57.8	0.0008	High mobility group protein HMGI-C [Exaiptasia pallida]	gi|67967839|dbj|AB168278.1|	63.9	1e-06	Macaca fascicularis testis cDNA clone: QtsA-10921, similar to human mannose receptor, C type 1 (MRC1), mRNA, RefSeq: NM_002438.1	--	--	--	--	--	--	--	--	--	--	--	--	--	--	-	-	-
Unigene35155_MrAnG	845	21480	1123.14	gi|393395824|gb|AFN08746.1|	242.7	1e-62	fatty acid binding protein [Scylla paramamosain]	gi|92429417|gb|DQ459988.1|	190	8e-45	Penaeus monodon intracellular fatty acid binding protein mRNA, complete cds	sp|P86412|MYP2_PIG	129	8e-30	Myelin P2 protein OS=Sus scrofa GN=PMP2 PE=1 SV=1	--	--	--	--	--	K08756	1e-28	127	api:100168295	fatty acid-binding protein 7, brain	GO:0006810//transport	GO:0008289//lipid binding;GO:0005215//transporter activity	-
Unigene42192_MrAnG	1544	11169	319.611	gi|221219902|gb|ACM08612.1|	174.5	1e-41	Ribonuclease UK114 [Salmo salar]	--	--	--	--	sp|P52760|UK114_MOUSE	167	8e-41	Ribonuclease UK114 OS=Mus musculus GN=Hrsp12 PE=1 SV=3	slr0709	137	5e-32	COG0251	Putative translation initiation inhibitor, yjgF family	--	--	--	--	--	-	GO:0004518//nuclease activity	GO:0005739//mitochondrion
Unigene48072_MrAnG	746	362	21.44	--	--	--		--	--	--	--	--	--	--	--	--	--	--	--	--	--	--	--	--	--	-	-	-
Unigene35233_MrAnG	987	3013	134.876	gi|443689231|gb|ELT91678.1|	328.9	3e-111	thioredoxin-dependent peroxide reductase, mitochondrial [Ictalurus punctatus]	gi|350397387|ref|XM_003484815.1|	97.6	1e-16	PREDICTED: Bombus impatiens peroxiredoxin 1-like (LOC100747832), mRNA	sp|P35705|PRDX3_BOVIN	318	1e-86	Thioredoxin-dependent peroxide reductase, mitochondrial OS=Bos taurus GN=PRDX3 PE=1 SV=2	YML028w	250	3e-66	COG0450	Peroxiredoxin	K03386	3e-86	318	ssc:100154143	peroxiredoxin (alkyl hydroperoxide reductase subunit C) [EC:1.11.1.15]	GO:0044763;GO:0065009;GO:0031323//regulation of cellular metabolic process;GO:0048513//organ development;GO:0044767;GO:0055114//oxidation-reduction process;GO:0051704;GO:1901700	GO:0005515//protein binding;GO:0051920//peroxiredoxin activity;GO:0004601//peroxidase activity	GO:0043231//intracellular membrane-bounded organelle;GO:0044444//cytoplasmic part
Unigene39332_MrAnG	3139	8214	115.616	gi|157130536|ref|XP_001655738.1|	758.8	0	citrate synthase [Aedes aegypti]	gi|195168521|ref|XM_002025044.1|	115	1e-21	Drosophila persimilis GL26854 (Dper\GL26854), mRNA	sp|Q16P20|CISY2_AEDAE	758	0	Probable citrate synthase 2, mitochondrial OS=Aedes aegypti GN=AAEL011789 PE=3 SV=1	YNR001c	573	8e-163	COG0372	Citrate synthase	K01647	0	758	aag:AaeL_AAEL011789	citrate synthase [EC:2.3.3.1]	GO:0044262//cellular carbohydrate metabolic process;GO:0006099//tricarboxylic acid cycle	GO:0004108//citrate (Si)-synthase activity	GO:0005759//mitochondrial matrix
Unigene42694_MrAnG	1623	14022	381.721	gi|300518909|gb|ADK25704.1|	638.3	0	glyceraldehyde-3-phosphate dehydrogenase [Cancer borealis]	gi|296785435|gb|HM053701.1|	583	1e-162	Eriocheir sinensis glyceraldehyde 3-phosphate dehydrogenase mRNA, complete cds	sp|P56649|G3P_PANVR	627	2e-179	Glyceraldehyde-3-phosphate dehydrogenase OS=Panulirus versicolor PE=1 SV=1	SPBC354.12	499	7e-141	COG0057	Glyceraldehyde-3-phosphate dehydrogenase/erythrose-4-phosphate dehydrogenase	K00134	2e-153	543	tca:663023	glyceraldehyde 3-phosphate dehydrogenase [EC:1.2.1.12]	GO:0006096//glycolysis;GO:0055114//oxidation-reduction process	GO:0051287//NAD binding;GO:0050661//NADP binding;GO:0004365//glyceraldehyde-3-phosphate dehydrogenase (NAD+) (phosphorylating) activity	GO:0005737//cytoplasm
Unigene44798_MrAnG	1783	33964	841.631	gi|443714190|gb|ELU06714.1|	819.7	0	Alpha-aminoadipic semialdehyde dehydrogenase-like Protein [Tribolium castaneum]	gi|354471998|ref|XM_003498180.1|	117	2e-22	PREDICTED: Cricetulus griseus alpha-aminoadipic semialdehyde dehydrogenase-like (LOC100756509), mRNA	sp|Q2KJC9|AL7A1_BOVIN	759	0	Alpha-aminoadipic semialdehyde dehydrogenase OS=Bos taurus GN=ALDH7A1 PE=2 SV=4	TVN1054	479	5e-135	COG1012	NAD-dependent aldehyde dehydrogenases	K14085	0	781	tca:658395	aldehyde dehydrogenase family 7 member A1 [EC:1.2.1.31 1.2.1.8 1.2.1.3]	GO:0055114//oxidation-reduction process	GO:0000166//nucleotide binding;GO:0004029//aldehyde dehydrogenase (NAD) activity	-
Unigene24712_MrAnG	1388	4421	140.73	gi|443714013|gb|ELU06582.1|	420.2	2e-149	Hydroxyacyl-coenzyme A dehydrogenase, mitochondrial precursor [Caligus rogercresseyi]	gi|371921121|dbj|AK399535.1|	73.8	2e-09	Sus scrofa mRNA, clone: DCI010013G02, expressed in dendritic cells (immature)	sp|Q16836|HCDH_HUMAN	381	2e-105	Hydroxyacyl-coenzyme A dehydrogenase, mitochondrial OS=Homo sapiens GN=HADH PE=1 SV=3	BH1995	236	7e-62	COG1250	3-hydroxyacyl-CoA dehydrogenase	K00022	3e-113	409	cin:100187496	3-hydroxyacyl-CoA dehydrogenase [EC:1.1.1.35]	GO:0044710	GO:0050662//coenzyme binding;GO:0000166//nucleotide binding;GO:0016616//oxidoreductase activity, acting on the CH-OH group of donors, NAD or NADP as acceptor	-
Unigene34775_MrAnG	973	635	28.8347	gi|321463510|gb|EFX74525.1|	284.6	6e-83	Adenylate kinase isoenzyme 1 [Trichinella nelsoni]	gi|219926694|emb|CU927890.6|	73.8	1e-09	Zebrafish DNA sequence from clone CH73-356L14 in linkage group 5, complete sequence	sp|Q20140|KAD1_CAEEL	239	9e-63	Probable adenylate kinase isoenzyme F38B2.4 OS=Caenorhabditis elegans GN=F38B2.4 PE=2 SV=1	YKL024c	169	7e-42	COG0563	Adenylate kinase and related kinases	K00939	1e-64	247	tca:662933	adenylate kinase [EC:2.7.4.3]	GO:0006796//phosphate-containing compound metabolic process;GO:0006139//nucleobase-containing compound metabolic process	GO:0019205//nucleobase-containing compound kinase activity	-
Unigene11100_MrAnG	857	40456	2085.72	gi|255983833|gb|ACU46011.1|	288.5	2e-76	glutathione S-transferase [Eriocheir sinensis]	--	--	--	--	sp|Q93113|GST1D_ANOGA	247	2e-65	Glutathione S-transferase 1, isoform D OS=Anopheles gambiae GN=GstD1 PE=1 SV=1	SMb20420	77.4	3e-14	COG0625	Glutathione S-transferase	K00799	9e-65	247	tca:663119	glutathione S-transferase [EC:2.5.1.18]	-	GO:0016740//transferase activity;GO:0016829//lyase activity	-
CL5937.Contig1_MrAnG	1295	52	1.7741	gi|390331662|ref|XP_003723328.1|	284.3	9e-75	PREDICTED: ES1 protein homolog, mitochondrial-like [Strongylocentrotus purpuratus]	--	--	--	--	sp|Q9D172|ES1_MOUSE	274	4e-73	ES1 protein homolog, mitochondrial OS=Mus musculus GN=D10Jhu81e PE=1 SV=1	PA5245	188	2e-47	COG3155	Uncharacterized protein involved in an early stage of isoprenoid biosynthesis	--	--	--	--	--	-	-	GO:0005739//mitochondrion
Unigene39871_MrAnG	4984	23308	206.624	gi|378747923|gb|AFC36877.1|	491.5	2e-136	14-3-3 epsilon-like transcript variant 1 [Litopenaeus vannamei]	gi|212283377|gb|EU839986.1|	214	3e-51	Penaeus monodon 14-3-3 epsilon mRNA, complete cds	sp|P92177|1433E_DROME	453	2e-126	14-3-3 protein epsilon OS=Drosophila melanogaster GN=14-3-3epsilon PE=1 SV=2	YDR099w	359	3e-98	COG5040	14-3-3 family protein	K06630	2e-128	462	nvi:100114066	tyrosine 3-monooxygenase/tryptophan 5-monooxygenase activation protein	GO:0007411//axon guidance;GO:0008340//determination of adult lifespan;GO:0007265//Ras protein signal transduction;GO:0048190//wing disc dorsal/ventral pattern formation;GO:0007280//pole cell migration;GO:0008103//oocyte microtubule cytoskeleton polarization;GO:0009411//response to UV;GO:0007088//regulation of mitosis;GO:0045927//positive regulation of growth;GO:0046958//nonassociative learning;GO…	GO:0046982//protein heterodimerization activity;GO:0019904//protein domain specific binding;GO:0008426//protein kinase C inhibitor activity	GO:0005737//cytoplasm;GO:0045172//germline ring canal;GO:0005694//chromosome;GO:0005875//microtubule associated complex;GO:0005634//nucleus
Unigene37160_MrAnG	1925	39704	911.293	gi|321460290|gb|EFX71334.1|	494.2	1e-137	cytosolic malate dehydrogenase [Daphnia pulex]	gi|373131537|gb|JN401826.1|	109	5e-20	Hypocala andremona voucher RZ340 malate dehydrogenase (MDH) gene, partial cds	sp|Q3T145|MDHC_BOVIN	469	9e-132	Malate dehydrogenase, cytoplasmic OS=Bos taurus GN=MDH1 PE=2 SV=3	DR0325	357	4e-98	COG0039	Malate/lactate dehydrogenases	K00025	6e-134	478	dvi:Dvir_GJ17520	malate dehydrogenase [EC:1.1.1.37]	GO:0044262//cellular carbohydrate metabolic process;GO:0046331//lateral inhibition;GO:0006108//malate metabolic process;GO:0006099//tricarboxylic acid cycle	GO:0030060//L-malate dehydrogenase activity;GO:0000166//nucleotide binding	GO:0005811//lipid particle;GO:0005813//centrosome;GO:0005829//cytosol;GO:0005739//mitochondrion
CL2115.Contig1_All						2e-157	kynurenine/oxoglutarate transaminase 1, putative [Pediculus humanus corporis]
Unigene11861_MrAnG	1136	16080	625.406	gi|195382581|ref|XP_002050008.1|	208.4	5e-52	GJ21900 [Drosophila virilis]	gi|158300587|ref|XM_552148.3|	75.8	4e-10	Anopheles gambiae str. PEST AGAP012056-PA (AgaP_AGAP012056) mRNA, complete cds	sp|P45594|CADF_DROME	207	5e-53	Cofilin/actin-depolymerizing factor homolog OS=Drosophila melanogaster GN=tsr PE=2 SV=1	--	--	--	--	--	K05765	7e-53	208	dvi:Dvir_GJ21900	cofilin	GO:0042067//establishment of ommatidial planar polarity;GO:0016319//mushroom body development;GO:0036011//imaginal disc-derived leg segmentation;GO:0007409//axonogenesis;GO:0006397//mRNA processing;GO:0042052//rhabdomere development;GO:0008585//female gonad development;GO:0030041//actin filament polymerization;GO:0001737//establishment of imaginal disc-derived wing hair orientation;GO:0000915//cy…	GO:0000166//nucleotide binding;GO:0003727//single-stranded RNA binding;GO:0003779//actin binding;GO:0003729//mRNA binding	GO:0015629//actin cytoskeleton;GO:0005737//cytoplasm;GO:0005875//microtubule associated complex
Unigene12955_MrAnG	673	1911	125.459	gi|262400971|gb|ACY66388.1|	156.8	7e-37	chaperonin 10 [Scylla paramamosain]	--	--	--	--	sp|Q64433|CH10_MOUSE	120	2e-27	10 kDa heat shock protein, mitochondrial OS=Mus musculus GN=Hspe1 PE=1 SV=2	SPCC550.06c	99.4	5e-21	COG0234	Co-chaperonin GroES (HSP10)	K04078	5e-28	124	tca:664068	chaperonin GroES	GO:0006457//protein folding;GO:0006950//response to stress	GO:0051087//chaperone binding;GO:0005524//ATP binding	GO:0005759//mitochondrial matrix
Unigene47990_MrAnG	373	1214	143.802	gi|443683732|gb|ELT87889.1|	122.9	3e-34	NADH dehydrogenase [Centropages tenuiremis]	--	--	--	--	sp|O43678|NDUA2_HUMAN	109	2e-24	NADH dehydrogenase [ubiquinone] 1 alpha subcomplex subunit 2 OS=Homo sapiens GN=NDUFA2 PE=1 SV=3	--	--	--	--	--	K03946	1e-27	121	tca:663864	NADH dehydrogenase (ubiquinone) 1 alpha subcomplex 2 [EC:1.6.5.3 1.6.99.3]	-	GO:0003954//NADH dehydrogenase activity	GO:0005747//mitochondrial respiratory chain complex I
Unigene25136_MrAnG	2140	8779	181.253	gi|321457218|gb|EFX68309.1|	191	5e-59	FKBP12 [Bombyx mori]	gi|120431695|gb|EF191699.1|	63.9	3e-06	Taeniopygia guttata clone 0061P0029H04 FK506 binding protein 1A 12kDa variant 1-like mRNA, complete sequence	sp|P48375|FKB12_DROME	181	4e-45	12 kDa FK506-binding protein OS=Drosophila melanogaster GN=FK506-bp2 PE=3 SV=2	SPBC839.17c	154	8e-37	COG0545	FKBP-type peptidyl-prolyl cis-trans isomerases 1	K09568	3e-47	191	tca:658057	FK506-binding protein 1 [EC:5.2.1.8]	GO:0006457//protein folding;GO:0000413//protein peptidyl-prolyl isomerization	GO:0005528//FK506 binding;GO:0003755//peptidyl-prolyl cis-trans isomerase activity	GO:0033017//sarcoplasmic reticulum membrane
CL3591.Contig1_MrAnG	1891	15	0.3505	gi|383850896|ref|XP_003701010.1|	1076.2	0	PREDICTED: myosin heavy chain, non-muscle-like [Megachile rotundata]	gi|308512744|gb|HM449891.1|	190	2e-44	Biston betularia myosin heavy chain mRNA, partial cds	sp|Q99323|MYSN_DROME	1063	0	Myosin heavy chain, non-muscle OS=Drosophila melanogaster GN=zip PE=1 SV=2	SPCC645.05c	541	1e-153	COG5022	Myosin heavy chain	K10352	0	1073	ame:412092	myosin heavy chain	GO:0045200//establishment of neuroblast polarity;GO:0008258//head involution;GO:0007443//Malpighian tubule morphogenesis;GO:0007411//axon guidance;GO:0031036//myosin II filament assembly;GO:0007395//dorsal closure, spreading of leading edge cells;GO:0035317//imaginal disc-derived wing hair organization;GO:0070986//left/right axis specification;GO:0045214//sarcomere organization;GO:0046664//dorsal…	GO:0042623//ATPase activity, coupled;GO:0005524//ATP binding;GO:0003774//motor activity;GO:0032027//myosin light chain binding;GO:0003779//actin binding	GO:0016461//unconventional myosin complex;GO:0016460//myosin II complex;GO:0005886//plasma membrane;GO:0045179//apical cortex;GO:0032154//cleavage furrow;GO:0016021//integral to membrane;GO:0030018//Z disc
Unigene2032_MrAnG	1312	584	19.6668	gi|61213116|sp|Q6PV61.3|H2A_PENVA	239.2	3e-61	RecName: Full=Histone H2A	gi|443910033|gb|KC012488.1|	377	1e-100	Eumunida picta clone 428 microsatellite sequence	sp|Q6PV61|H2A_LITVA	239	1e-62	Histone H2A OS=Litopenaeus vannamei PE=1 SV=3	SPAC19G12.06c	191	3e-48	COG5262	Histone H2A	K11251	8e-62	238	tca:655019	histone H2A	GO:0051298//centrosome duplication;GO:0006334//nucleosome assembly	GO:0003677//DNA binding;GO:0046982//protein heterodimerization activity	GO:0000786//nucleosome;GO:0005811//lipid particle;GO:0005634//nucleus
Unigene43811_MrAnG	1937	3783	86.2901	gi|91078482|ref|XP_975769.1|	350.5	1e-94	PREDICTED: similar to AGAP006099-PA isoform 2 [Tribolium castaneum] >gi|270004017|gb|EFA00465.1| hypothetical protein TcasGA2_TC003323 [Tribolium castaneum]	gi|48374141|emb|BX005205.17|	65.9	7e-07	Zebrafish DNA sequence from clone DKEY-210P14 in linkage group 16, complete sequence	sp|P23004|QCR2_BOVIN	293	1e-78	Cytochrome b-c1 complex subunit 2, mitochondrial OS=Bos taurus GN=UQCRC2 PE=1 SV=2	YLR163c	156	1e-37	COG0612	Predicted Zn-dependent peptidases	K00415	2e-95	350	tca:656817	ubiquinol-cytochrome c reductase core subunit 2	-	-	-
Unigene4833_All						1e-32	small nuclear ribonucleoprotein polypeptide G [Cherax quadricarinatus]
Unigene30446_MrAnG	907	4045	197.045	gi|318065010|gb|ADV36665.1|	243	1e-62	H+ transporting ATP synthase O subunit [Antheraea yamamai]	--	--	--	--	sp|Q24439|ATPO_DROME	218	1e-56	ATP synthase subunit O, mitochondrial OS=Drosophila melanogaster GN=Oscp PE=2 SV=2	YDR298c	134	2e-31	COG0712	F0F1-type ATP synthase, delta subunit (mitochondrial oligomycin sensitivity protein)	K02137	9e-61	234	aga:AgaP_AGAP003599	F-type H+-transporting ATPase oligomycin sensitivity conferral protein [EC:3.6.3.14]	GO:0006418//tRNA aminoacylation for protein translation	GO:0000166//nucleotide binding;GO:0004812//aminoacyl-tRNA ligase activity	-
Unigene770_All	966					1e-64	glutathione S transferase D1 [Procambarus clarkii]
Unigene30770_MrAnG	2456	12427	223.559	gi|91084671|ref|XP_966504.1|	345.5	8e-93	PREDICTED: similar to CG9914 CG9914-PA isoform 1 [Tribolium castaneum] >gi|270008625|gb|EFA05073.1| hypothetical protein TcasGA2_TC015170 [Tribolium castaneum]	gi|148224533|ref|NM_001097733.1|	67.9	2e-07	Xenopus laevis crystallin, lambda 1 (cryl1), mRNA	sp|P14755|CRYL1_RABIT	296	1e-79	Lambda-crystallin OS=Oryctolagus cuniculus GN=CRYL1 PE=1 SV=3	mll1034	251	4e-66	COG1250	3-hydroxyacyl-CoA dehydrogenase	K13247	1e-93	345	tca:656318	L-gulonate 3-dehydrogenase [EC:1.1.1.45]	GO:0044710	GO:0050662//coenzyme binding;GO:0000166//nucleotide binding;GO:0016616//oxidoreductase activity, acting on the CH-OH group of donors, NAD or NADP as acceptor	-
Unigene30712_MrAnG	485	7593	691.713	gi|58386971|ref|XP_315204.2|	134.4	1e-30	AGAP004616-PA [Anopheles gambiae str. PEST] >gi|55239541|gb|EAA10598.2| AGAP004616-PA [Anopheles gambiae str. PEST]	--	--	--	--	sp|Q24407|ATP5J_DROME	115	4e-26	ATP synthase-coupling factor 6, mitochondrial OS=Drosophila melanogaster GN=ATPsyn-Cf6 PE=3 SV=1	--	--	--	--	--	K02131	3e-31	134	aga:AgaP_AGAP004616	F-type H+-transporting ATPase subunit 6 [EC:3.6.3.14]	GO:0046331//lateral inhibition;GO:0015986//ATP synthesis coupled proton transport	GO:0008553//hydrogen-exporting ATPase activity, phosphorylative mechanism	GO:0005756//mitochondrial proton-transporting ATP synthase, central stalk;GO:0000276//mitochondrial proton-transporting ATP synthase complex, coupling factor F(o)
CL473.Contig1_MrAnG	1855	23923	569.805	gi|329565548|gb|AEB92164.1|	949.9	0	ATP synthase beta subunit [Penaeus monodon]	gi|223585572|gb|FJ042671.1|	1257	0	Marsupenaeus japonicus F1F0-ATP synthase beta subunit mRNA, complete cds	sp|Q9PTY0|ATPB_CYPCA	823	0	ATP synthase subunit beta, mitochondrial OS=Cyprinus carpio GN=atp5b PE=2 SV=1	SPAC222.12c	725	0	COG0055	F0F1-type ATP synthase, beta subunit	K02133	0	832	xtr:407968	F-type H+-transporting ATPase subunit beta [EC:3.6.3.14]	GO:0015986//ATP synthesis coupled proton transport;GO:0015991//ATP hydrolysis coupled proton transport	GO:0005524//ATP binding;GO:0046933//hydrogen ion transporting ATP synthase activity, rotational mechanism	GO:0045261//proton-transporting ATP synthase complex, catalytic core F(1)
CL2187.Contig1_MrAnG	3339	486	6.4309	--	--	--	--	--	--	--	--	--	--	--	--	--	--	--	--	--	--	--	--	--	--	-	-	-
CL465.Contig1_MrAnG	1952	33304	753.826	gi|321471064|gb|EFX82038.1|	159.5	8e-42	Williams-Beuren syndrome chromosomal region 27 protein-like isoform X2 [Lingula anatina]	--	--	--	--	sp|Q8N6F8|WBS27_HUMAN	83.2	2e-15	Williams-Beuren syndrome chromosomal region 27 protein OS=Homo sapiens GN=WBSCR27 PE=2 SV=2	--	--	--	--	--	--	--	--	--	--	-	-	-
Unigene45659_MrAnG	1521	72694	2111.66	gi|321464797|gb|EFX75803.1|	390.2	1e-128	malate dehydrogenase [Culex quinquefasciatus]	gi|56365841|emb|CR730026.2|	67.9	1e-07	Tetraodon nigroviridis full-length cDNA	--	--	--	--	PAB1791	250	4e-66	COG2055	Malate/L-lactate dehydrogenases	--	--	--	--	--	-	-	-
Unigene16324_All	3302	490	8.1838	2925	45.4873	28	0.4491	gi|363738588|ref|XP_003642033.1|	504.6	1e-140	PREDICTED: aminoacylase-1-like isoform 1 [Gallus gallus]	--	--	--	--	sp|Q99JW2|ACY1_MOUSE	464	6e-130	Aminoacylase-1 OS=Mus musculus GN=Acy1 PE=1 SV=1	ML1288	103	3e-21	COG0624	Acetylornithine deacetylase/Succinyl-diaminopimelate desuccinylase and related deacylases	K14677	2e-141	504	gga:100858836	aminoacylase [EC:3.5.1.14]	GO:0044238//primary metabolic process;GO:0071704	GO:0016787//hydrolase activity	-
