# Supplementary material for: Biomolecular changes that occur in the antennal gland of the giant freshwater prawn (Machrobrachium rosenbergii)
Source: PLoS One. 2017 Jun 29;12(6):e0177064. doi: 10.1371/journal.pone.0177064 (PMC5490968; doi:10.1371/journal.pone.0177064)
Supplement: S4 File — (TXT) [file pone.0177064.s009.txt]

>Adenosine deaminase
MVDVIMEPLKHKPKCRVQLHIHLDGAVRHETLWEIMRKKGMKLPGSGSLSDFQDALRVEEPRDLAYFLKGFKYFLDCLIGDLDVIERISYEFVEDQAKQSVAYCEARFCPHLLLPGDAGHLNGSVNGSSEASSNGNGIQNGSGNVQSDDIVKAVLKGIKRGEEDFGTKVRLILCCIRGNSQWAWDILRLCEEYRDQGVVAIDIAGDEAGAGEEASISDPVDIAVFQAAKEKGIHRTVHAGEAGPASCVQVAVEAFGAERIGHGYRVIEDEAIYDMCKREGIHFETCPHSSYLTGAVKSLKCTSKRHPVLRFAEDEASFSISTDDPTITFTTLSDEYRLLGKWGFTEAQITRANFQAALHSFLSPEEKRDLVEQLKEAYGIIDYSLPVSSPSSRRTSTPLKPSVTFGTWAERT
>Nucleoside phosphorylase
MNSLLTNIIVTGSGNELKENGTLRHVEEKSLEEVAGQGFQDQHVIQPFATGGGSMCLEHTVSGEEHPYPFEVIQESANYLLSGTRHRPKIGIICGSGLGGLADQLSERDVFPYETIPNFPTSTVAGHAGRMVIGLLSGVPVMCMQGRFHAYEGYPLWKCAMPVRVMKLMGVERIVITNAAGGLNPEFKVGDIMIIKDHINMQGFAGDSPLRGRNDERFGPRFPAMNNAYDANLRTMAKNIAEEMNLSHVIREGVYVMLGGPTYETVAELNLLRIVGVDAVGMSTVPEVVVARHCGLKVFAFSLITNKCITHYDTEEEANHEEVIEVANIRKKDLQNLARRIIVTMSQDLESGQK
>Xanthine dehydrogenase
MVVAKDQATAQRAAKLVKVQYEDIKPCIITVLDAIAEKSYYNSYTINKGDVETVLKGSANVLEGEIHLGGQEHFYLETNSHLAVPKGEEGELELFSSTQNPTESQKLVAKALGVPENRIVVRVKRLGGGFGGKETRTCTISVPLCVAASLMNRPVRIMLDRDEDMVITGTRHPFFCRWKVAFSGDGTLSAIDMDLYANGGNSFDLSASVVQRAMFSMDNAYKCDNVRVTGYVCKTNLPSNTAFRGFGGPQGMFFSEDMIERIASFLNEDSCKVRERNMYVTGDKTHYNQLLERCTIQRCWDEVKEQADYCSRKASVDSFNKQNKYRKRGISLIPVKFGISFTALFLNQAGALVLVYTDGSVLLSHGGTEMGQGLHTKMIQVAAKALQIPADKIYIAETASDKVPNTSPTAASASSDLNGMAVVNACEKIRQRLEPYIAQNPKGSWEDWVKAAYFDRVSLSATGFYRTPDISNFDFETLEGRPFNYFSYGAAVTEVEIDCLTGDHSVLRTDIVMDVGESLNPAIDIGQIEGAFTQGLGLFTLEELRYSQEGVLLTRGPGAYKIPGFQDIPKEFNVSLLRGAPNPRAVFSSKAIGEPPLFLGASVFFSIREAIKAVRMEAGLSPTFRLDSPATAERIRMACPDFITEKIKPAKPGSFKPWSVTV
>AMP deaminase
MKTEGTQRPNEISAPYEAPQFPIEQIEDKLKLHRQLSSFFPRTSEPFPTNVGQKNSRKEGLQLPGSFLGDQTDYPQIPFRVTERAAGRYEASETALDDQDGTTFELDEADYAPHYQRVFISGEESCSMPVEDISKSSKLLIEALRLRERYMAWGLQSFPSVTARFLREAGIEDPMSQCRKYVGACSDRKSLEDHPIHPPLKDVSPWKTDVPENCGYHIYMHNGVFQVYSSEEAFQQNEPRPYGYPILARYIQDMNLLCALIANGPVKSFCYRRLQYLSSKFQLHVLLNEMRELAAQKAVPHRDFYNIRKVDTHIHAASCMNQKHLLRFIKKAMKTHPDEIVCCVKGEMMTLAQVFASLNLTAYDLSVDMLDVHADRHTFHRFDKFNAKYNPVGESRLREVFLKTDNYLNGKYFAHIIREVMADLEESKYQNAELRLSIYGKSQDEWDKLARWAVEHNVHSEKVRWLIQVPRLFDVYKSNNIMDNFAVLIDNLFRPLFEVSIDPSSHPELHAFLQYVIGFDSVDDESKPENSLLDKDTPPPQLWTDTENPPYAYYLYYMFANMCTLNQLRWERGLNTFVLRPHCGEAGPIQHLVSGFLLSENISHGLLLRKAPVLQFLYYLAQIGIAMSPLSNNSLFLNYHRNPLPEYLARGLLVSLSSDDPLQFHFTKEPLMEEYSIATQVWKLSPTDMCELARNSVLMSGFDHEIKQFWIGPNYTREGVAGNDIKRTNVPNIRVAYRHETMLDELANIFRPPEGRE
>5 - nucleotidase
MYLKLLSVLLCALLCAKFASAQGSGDFELTILHLNDFHARFEETNVYSGRCTPGDKEKNRCYGGFARVHSIVSQLRQSIPNVLFLSGGDYYQGTVWYSILKWPALAHFLNIIQHDAMAFGNHEFDDGISGVVPFLEKVTFPILGANIDDTKEPSIQGKYQKSVVIEKGGRKIGIVGYVTTETLVISSPGKLDITDEVKAVREEAKRLKSQGVDIIIALGHAGYRKDIMIAQQVEDVDVVVGGHTNTFLYTGKDPSTEMSVDQYPFIATQSSGRKVPVVQAYAYGKYLGRLDLTFNNAGEVTSWGGNPILLDNSIEQDPMVLEELIPWRQRVKEISREEIGKTYVFLDGQTLSCRMRECNLGNLETDAIVHQNVKYPDDMYWAHTALAVVNGGGIRSSIDERVSNGTITMDDVITVAPFRSTIDIVELRGIHVKQMFEHAVVNYDHKGLDPRGGFLQVSGFVVVYDINLPPGSRLVRLQARCAKCRVPELRDVVDDEVYKIAMPSFLASGGDGYSVIKDNKLNHHLTGLLDTAVYSDYVKTMSPIHQGLENRILFIDSNDLCPGMNTFTFPPHTNYTVDVTTNQPPHDRNAAQMRTGTTLVVMVMVTLVT
>Acetylglucosamine_phosphomutase
MLDGDKIATLVAGYFQELLKSAGLRLKLGLVQTAYANGASTDYITNKLGVPVACAKTGVKHLHHMALQFDIGVYFEANGHGTVIFSKEAKSSIRAAAAGGNESAKKLSLVLDVINETVGDAISDMLLVETILHAKGWSVCDWNAAYHDLPNRQMKVCVADRSVITTTDAERICVTPEGLQKSIDAIVKSYPKGRSFVRPSGTEDIVRVYAEAATQKEADELAVKVACAVHSEAGGVGEKP
>Chitin_synthase
MKKNTNLGAACGRIHPVGSGLMVWYQMFEYAIGHWLQKATEHMIGCVLCSPGCFSLFRGKALMDDNVMAKYTTKSSQARHYVQYDQGEDRWLCTLLLQRGYRVEYSAASDAYTHAPEGFSEFYNQRRRWVPS
>Glucosamine-6-phosphate-N-acetyltransferase
MKNGVTSSTPGDGLLVRPLCKGDYNKGFLQLLSQLTKVGDISRESFEERFEQMKACRDHYYVTVIEDTDKGEIVGSATLACELKFIRGCTKRGRLEDVVVNNEYRGKQLGKL
>Glucose_kinase
MFVGSSKYAPLTNLPSQECKTIVTLPSDWAYKPSWQYSVADKTHASVPAMNHMGNIHMGPTTAGHSQRVGMSPISPMASSIGGPVSEGGPGSQRGPGSVGGPASAGPPMNYDLTSPASNQSSYLSKTLPSVEPPSLGLTQVPEANSLIVNIALQDSSVNLFRDHNFDSCTMCVCNNSAKNVGNIRGNDGTLYL
>Glucose-6-phosphate
MEGKGFLTEEASYKALQDYYDKNGKDINILQMFKDDPGRFDKYSVKLSTPDDGEILFDYSKNRINDDVLKLLFDLARARKVEASRDAMFSGEKINFTEDRAVLHIALRNRSNSPVMVGGADVMPGVNAVLDHMKSFCEQVISGNWKGFTDKSITDVVNIGIGGSDLGPLMVTEALKPYAVGPNVHFISNIDGTHLAKTLKVLNAETTLFIIASKTFTTQETITNATSAKNWFLDTAKDESAVAKHFVALSTNGPKVKAFGIDEANMFEFWDWVGGRYSLWSAIGLSIALHIGFDNFEKLLSGAHFMDNHFKTAPLEKNIPVILALLGVWYHNFYGAETHALLPYDQYLHRFAAYFQQGDMESNGKYVTRSGRQVEYSTGPVVWGEPGTNGQHAFYQLIHQGTRLIPADFIAPAISHNPIADNLHHKLLLANFLAQTEALMKGKTEQEARAELEKANMPADQLERILPHKVFQGNRPTNSLMVEKLSPFTLGALIVMYEMKIFTQGVIWDINSFDQWGVELGKQLAKAIEPELQDKTPVSSHDSSTNGLINFIKNYL
>Glutamine fructose-6-phophate-amino-transferase
MFALMVSEDRISAQPRRSEIIQGLRHLPDQIKEVLDLDSKIQEISKEVFEKKSLLVLGRGYNYATCLEGALKIKEITYMHSEGILAGELKHGPLALVDKGMPIIMICTRDSVFVKCMNALQQVTAREGRPILICHKGDQEPQKHGSRVLEVPKTVDCLQGILTVIPLQLISYHIAVLKGCNV
>Hexokinase
MDSRIYAVPQPIMVGPGDGLFDHIAECLASFIKERELGDELLPLGFTFSFPCKQEGLTKARLARWTKGFKCAGVEGRDVVELLKAAIARRGDVKIKICAILNDTTGTLMSCAWKNHNCRIGLIVGTGTNACYMEKLEKVELWDGDLDEPHQVIINTEWGAFGDNGCLDFIRTEYDNNIDCESINPGRQLYEKMISGMYMGEIARQVIIRLVAEGLLFDGKSSEILEEKGSFFTKYISEIESDKPGDYNNCRVILEELGLNSATDTDCANVRHVCECVSRRAAYLAAAGVAVLLNRIGEESVTVAVDGSVYRFHPHFHNLMTEQISHLIKPGMKFGLMLSEDGSGRGAALVAAVASRNSR
>Phosphoacetylglucosamine_Mutase
MLDGDKIATLVAGYFQELLKSAGLRLKLGLVQTAYANGASTDYITNKLGVPVACAKTGVKHLHHMALQFDIGVYFEANGHGTVIFSKEAKSSIRAAAAGGNESAKKLSLVLDVINETVGDAISDMLLVETILHAKGWSVCDWNAAYHDLPNRQMKVCVADRSVITTTDAERICVTPEGLQKSIDAIVKSYPKGRSFVRPSGTEDIVRVYAEAATQKEADELAVKVACAVHSEAGGVGEKP
>Trehalase
MTERERCKNWKQSLVLVVLTTLTMQPGGDAQSAGHQLLPPCDSHIYCHGDLLKMVQMARVFNDSKHFVDMSLKKSPMETIDAFHDFVRDVGQNATKEQVEVFVRSNFNEPGSEFEPWVPDDWIPKPEFLDGVVDPQLENWGRHLHELWKSLGRKISAVVQEEPEKYSQIFVKHPVIVPGGRFREFYYWDSYWTIDGLLLSGMDKTVRGMLQNFLQMVETYGMVPNGGRRYYTRRSQPPYLIPMFHLYMEHTNDIDFLRENIDLLEEEFQFWEKNRSVTVTDIKGKAHTIAHYISEVGEPRPESYREDYDLAENLNSEAKEQLYVELKSGAESGWDYSTRWIVNNGSNKGSLKDLRVTSIAPVDLNSLLCVNARFLSEFYRRVGNYTKEKYYDDLATIKNTTMAELFWDKADGVWYDFDIKTQQKRRYFYLSNIHPIWSGC
>UDP-N-acetylglucosaminepyrophorylase
MKALILVGGYGTRLRPLTLSRPKPLVEFANKPIVLHQIEALVQAGVTQVVLAVSYHAEQMEQELAQEAQKLGIQITFSLEEEPLGTAGPIKLAQSILASNDEPFFVLNSDVICDFPFTQMVKFHRQHGREGTIMVTKVEEPSKYGVVIYDETGKIDSFVEKPQEFVSNKINAGMYIFNPSVLKRIECRPMSIEKEVFPYMASDGQLYAQELQGFWMDIGQPKDFLTGMCLYLNSCKTSNTAKLYKGPGVVGNVLVDPSAQIGKNCRIGPNVTIGPDVVIEDGACIKRCTILRGATIKSHTWLENCII
>Beta-N-acetylglucosaminidases
MAVDPLDFRFVATDYDCDILQQALERYLKIITNYPSNVQPQGDGKSGNFKSSLNLVQVSLGSACEEFPHQGMEESYEIKVNSSGTRSNAIITSQSIWGILRGLESFSQLLVPVGSVYKLTSTTIRDYPRFCYRGLMIDTARHYIPVTKIKEMLDLLAMNKFNVLHWHLVDDQSFPYQSDKFPDLSDKGSYSERHIYTGKDIAGVIEYARVRGIRIIPEFDTPEHMKSWGPGQPGLLTPCYADDKPDGTHGPIDPTNERNYEFLKSFLTEVDARFPDDHIHLGGDAVLAGSKCWRSNPNITKFMEELGISDKYNKLRALYTKRLLDIVWELPNTDGFLVWEEVFDRGIDLPDNVIVQVWILHYLDVWKRSLQQITSVGFQTIMSSCWYLTDTIGQNWRRYYACDPRDFEGTPEQKELVLGGEACIWGEHVDATNIIPTAWPNACAVGERLWSSTEHTSDPEAAAPRLEEHRCRLLRRGYGVSPVFSSYC
>Beta-N-Acetylhexosaminidase
MWARQVLLAVLGVWALTSAKLVYVEENLPLPGEEAPPGSPWPLPKSWSPSLEQLTINPASFEILPNLTGCDIIDAAVHRYKSLTLIDPMATSDPDLPELTTLHVIVTSGCDHTPHLNSDPNYESYVLDIAVVGGVQPEGEDEEPVEGKEKLGEGVASIMANTVWGALRGLETFSQLVHLTEPQPGQVPTPEPYQPMYRLNATRIEDEPRFPHRGLLLDTARHFLPKDIMLKVLDSMAWNKLNVLHWHIVDDQSFPYESRIFPNLTQHGAYTPRHVYTQRDVEDLVEYARYRGIRVIPEFDTPGHAQGFGKAFPHLLTPCYGDGRTAGTPHYPYHAAYENFDPTNPQVYEFLKAFLVDLKHTFVDGYIHLGLDEVFLPCWSSSPVVRAFMARHNYTEVRQVEQHYVEKVLDLAHLTPINYVTWQDPADRGVQMANTSVVQVWKDVSLAPSNMKGWREYVHDLTERGYQVILSSCWYINYITYGPDWRNFYKCDPTDFQGTEEQKKLVLGGEAAMWGEYVDATNLLPRLWPRASAAAERLWSLPLSEAPSVEDAAFRLDQHRCRMLRRGIPAQPILNGFCGEWEI
>Epoxidase
MKCLTEDQLKTYERDGYIVLNLLTENEVDELSKEYDAIFARHNKDDMEATWSGDWNKQREKTEVYSIHALQLYSAVFTRLLLHEKILDACEDVIGTSNIVLHHTKAHKKPPGTGSPFPMHQDYHYFPHKKDSMVAVFVSLDDARPENGGLCVYPGSHKLGPQKDCSDNPLTHYVDQSRFSLENATPLTLDKGQVLIFSYLLVHGSYNNTSRHDRRMYLMQMYSGDDAPLGNEEIRPCQTMVLRGERMIGGTSVWRPAILQDKINKKKEVGAPM
>Farnesal-dehydrogenase
MSTTKGQVIKCKAAVAWEKEKPLSIEEIEVAPPKAGEVRIKILATGVCHTDAYTLGGHDPEGLFPVVLGHEGGGIVESVGEGVTSVKEGDHVIPLYTPQCRECKFCKNKKTNLCQKIRATQGQGVMPDGTTRFMCKGKPLFHFMGCSTFSQYTVVCEISVAKVNETAPLDKVCLLGCGISTGYGAALNTAKVEPGSICAVFGLGAVGLAVAMGCRAAGASRIIGIDINSDKFEPAKQFGVTEFVNPNDHDKPIQEVLIEKTDGGCDYTFECIGNVKIMRAALEACHKGWGESVIIGVAAAGQEISTRPFQLVTGRVWRGCAFGGFKSRDSVPQLVEDYMKKKIMVDEFVTFTKPLEEINEGFHLMHAGKALRTVINMF
>Farnesol-dehydrogenase
MIVVGAARNVERIEALSEDLKGNPGTLFAVKCDLTKDGDVENLFSVIKEKYKGVDICINNAGMSYSNSLLDGNTKEWREVIDLNVVALCLCTKLAVKSMQERGVDDGHIIHVSSICGHYVLPVNCLHFYIATKFAVTALTEGLRQELRDLNSKIRVSAISPGLVETEFAIRQRGEEEGRTAYATLPVLKAEDVAASVCHMISAPPHVQIHDLIIRPTCS
>Farnesyl-diphosphate-synthase
MSTASSVNLPPAKTGKAASEDEKRDFMTLLPDIVRDLTEIDSNSDIPEAQKWYAKVLQYNLVGGKMNRGLAVSLSFKLLASPDQITRENIRRAHILGWCIELLQSFFLVADDIMDGSEMRRGKLAWHCKDSLGTSAFNDAILLEAGVYKLLQKHFQDMPYYTDMLELFHEMTMRTALGQTLDLLSCPPGKRPLLSKFTMHQYNAIVKYKTAYYSFYLPVALSMYMAGITDRELHRQARTILVEMGQFFQVQDDYLDCFGDPSVTGKVGTDIEEGKCTWLSVVALQRASPSQRAVMEEHYGRPDPDSIAKVKDLYKELGLPATYRAYEDSTSSMIRIHIQQISRGLNHNVFFKFLDKIHRR
>Methyl-transferase
MTDALRASFASWEKEREKHNITKDPKQWSEDHVRQWLMWAIKDFSLEGVSVHEFQMKGRDLVGMGRESFLARTPPFMGDILWQHLEFLQKDVEEESASLALVPPNFHEYVPDFNEFLEGYGGPLPEHRLNQVLTASSPHVPPPPPSSSSIPSSALPSQASVPSTAVVSSATTTPAHTTSPSITSSSTPHAPPPSQTLQYLEGGYASAESMGAVSEPPSEGSPGGFVPPAYSEVDGDAYHTLPDSHHAASHYLDPSAHDFYSLHDKYRLSYFKYQQPTPTHRYPHEYPEGYSTPHYDPQFQTVPQALPEPWATAAAQGHDMTQVHTGVGAPTLAHYLPTRSEVATPDTKPPPGLLGPSSATLGYQTGNGGPCFTGSGPIQLWQFLLELLTDKKQQQYISWTGDGWEFKLTDPDEVARLWGMRKNKPKMNYEKLSRGLRYYYDKNIIHKTAGKRYVYRFVCDLQTLIGYSPEELHAMVELKLEKKDDD
>Prenyltransferase
MSVLRWMVRGVAHFGSRHIPHCSDSSLSWTTGHVRCVSNHWLLKQTCFCGTVHPHHWYQTTQQYYHHKWPSRLPQKSRLLSDIHKFYRASVSTKSSVAVDKNSGDQNKKTQPTFAADLSLDYGLKPTLPQRIVLKCPKTLRAYLQLMRFDRPIGSWLLFWPCGWSIVLAATPGSLPDIKMLALFALGAIVMRGAGCTINDMWDKDYDGKVARTAGRPLASGALSMFDALVFLATQLSIGCLILLQLNFYSIVLGASSLGLIVLYPLMKRVTYWPQLMLGFTFNWGALLGWSAIHGFCDWSICLPLYAAGVSWTLIYDTIYAHQDKYDDAIIGIKSTALKFGDATQRWLSGFALAMVSSLVVTGYNAQLAWPYYLTVIGTAAHIGNQVRTLDINNPSDCGDKFRANRHIGLLLFLGMIGGTLLKNTDLKDILDISIFNKS
>Pyrophosphatase
MAVVTMAHMCSRVARHIALAASSPVAILPAAKRLKTSPTIPEGARGMAYTVVERGTPNSLDYRVFLRNENGPISPFHDIPLFANEGNKIFNMVVEVPRWTNAKMEIATKDPLNPIKQDVKKGKLRYVANVFPHHGYIWNYGALPQTWEDPSHQDEATGCKGDNDPIDVCEIGYRVAKRGEVIQVKILGTIALIDEGETDWKLIAIDVNDPLAPQLSDISDVEQHMPGFLKATVEWFKIYKIPDGKPENQFAFDGMAKDREFAHKIIMETHEAWQNLVEGTADAGGLDNTCVLIPNAANKMNTDEAEQVVNQAAEPASATPVDPKVDLWHYVSLK
