# Supplementary material for: Biomolecular changes that occur in the antennal gland of the giant freshwater prawn (Machrobrachium rosenbergii)
Source: PLoS One. 2017 Jun 29;12(6):e0177064. doi: 10.1371/journal.pone.0177064 (PMC5490968; doi:10.1371/journal.pone.0177064)
Supplement: S5 File — (TXT) [file pone.0177064.s010.txt]

>Macrobrachium_rosenbergii
MKSTLLLLAVAGAALLSVASADASNAQKQHDVNFLLWKVNEHLRDETHKGYAKTFDPEADKSHYSDNGEAVHRLVKELKDNRLLEQKHWFSLFNDRHREEALMLFDVLMHCKDWETAVKNAAYFRERMNEGEFVYAIYAAVIHHPLAEHVVLPPLYEVTPHMFTNTEVIQEAYAAKMRQTPTKIKSSFTGTARNKEQRVAYFGEDIGMNTHHVFWHLEFPFWWKDSYSHKLDRKGENFYWVHNQLTVRFDAERISNFLDPVEELQWDKPIHDGFAPHTSYKYGGAFPSRPDDTDFEDVDGVARVRDMIIIDSRIRDAIAHGYIIKEDGSHIDIMNDHGIDVLGDVIESSLYSPNAQYYGALHNTAHIMLGRQTDPHGKYNMPPGVMEHFETATRDPGFFRLHKYMDNIFREHKDSLPSYTFDDLDFKGVSVTNVAIDGTLETYFEDFEYSLLNAVDDTEEIADVDIDTYVPRLDHKEFSYNIDIKNEKGSEALATIRIFAWPDADNNGVKFSFDDGRWGAVELDKFWVKLSPGTSTITRKSTDSSVTVHDVPSFKTLMEKTEAALSGGGDLDLHDYESATGLPNRFLLPKGNHNGMEFDLLVCVTDGAADAAIADLHTNDDFIHYGANGVYPDKRPHGYPFDRHVEDERIFEQVTNFHHSHVKIYHHGEHIHHH
>Macrobrachium_nipponense

MKSTLLLLAVAGAALLSVASADASNAQKQHDVNFLLWKVNEHLRDEKHKEYAKTFDPEADKSHYSDNGEAVHRLMKELKD
NRLLQQKHWFSLFNDRHREEAIMLFDVFMHCKDWETAVKNAAYFRDRMNEGEFVYAVYAAVIHHPLAEHVVLPPLYEVTP
HMFTNTEVIQEAYAAKMRQTPTKIKSTFTGTARNKEQRVAYFGEDIGMNTHHVFWHLEFPFWWQDSYSHKLDRKGENFYW
VHNQLTVRFDAERISNYLEPVEELHWDKPIHDGFAPHTSYKYGGAFPSRPDNVEFEDVDGVARVRDMIIIESRIRDAIAH
GFIIKEDGSHIDIMNDRGADVLGDVIESSLYSPNAQYYGALHNTAHIMLGRQTDPHGKYNMPPGVMEHFETATRDPGFFR
LHKYMDNIFREHKDSLPSYTFDELNFEGVHVTNVAIDGTLETYFEDFEYSLLNAVDDTEEIADVDIDTYVPRLDHKDFSY
NIEINNEKGSETLATIRIFAWPRQDNNGVEFSFDDGRWQAIELDKFWVKLSPGNNNIVRKSADSSVTVHDVPSFKTLMEK
TEAALSSGGDLDLHEFESATGLPNRFLLPKGNQNGMEFDLLVCVTDGEADAAMPDLHTKDDFMHYGVNGVYPDKRPHGYP
FDRHVEDERIFEQVTNFHHSHVKVYHHGEHIHHHD

>Atyopsis_moluccensis

MKTAILFAAVALASVFSFAAADASNAQKQHDVNFLLWKVNEDLRDDKLKGIAASFNPEGDLSHYSDGGHAVHELVQEYKD
HRLLEQKHWFSLFNDRHREEAIMLFEVLMSCKDWDTLVSNAAYWRNIMNEGESVYAIYVTAIHHPLAEHVVLPPLYEVTP
HLFTNSEVIQEAYHAKMTQTPSKFKSSFTGTKKNKEQRVAYFGEDIGMNTHHVFWHMEFPFWWKDSYGHKLDRKGENFYW
VHNQLTHRFDAERISNYLSPVDELDWNKPIVEGFAPHTTYKYGGQFPARPDNVEFEDVDGVARVRDMVIIDSRIRDAIAH
GYVVKEDGTHIDINNDHGADIIGDIIESSTYSPNVRYYGSLHNTAHIMLGRQADPHGKFGLPPGVMEHFETATRDPGFFR
LHKYMDNIFREHKDSLPAYTTQDLTVDGIVVDNFGVNGALETYLEDFEYSLINAVDDTTDIADVDISTYIPRMAHKEFEY
NIDINNKGSKTLATVRIFGRPHRDVNGEPLSFDEGRWVALELDKFWVELSPGNNHIVRKSTDSSVTVPDVPSFKEIMDRT
EAALKSGGNLDLHEYESATGMPNRFLIPKGNKNGMEFDLIVCVTDGKADAAIDNLHQLDEFHHYGHHGTYPDKRPHGYPL
DRRYDDPRVFHEVPNYKHTIVKIFHRDDDH

>Caridina_multidentata

MRTAILFVAVALASVLSFAAADASNAQKQHDVNFLLWKVNEDLRDDKLKGLSTSFNPEGDLSHYDDNGAAVHRLVQEYKD
HRLLEQKHWFSLFNERQREEAIMLFEVLIHCKDWDTLVGNAAYWRHIMNEGEFVYAIYVTVIHHPLAEHVVLPPLYEVTP
HMFTNSEVIQEAYHAKMTQTPGKFKSSFTGTKKNKEQRVAYFGEDIGMNTHHVVWHMEFPFWWKDSYGHKLDRKGENFYW
VHNQLTHRFDAERISNYLEPAEELDWHKSIEEGFAPHTTYKYGGQFPARPDHLEFEDVDGVARIRDLVIIDSRIRDAIAH
GYVVKEDGTHIDINNDHGADILGDIIESSNYSPNVHYYGSLHNTAHMVLGRQADPHGKFGLPPGVMEHFETATRDPGFFR
LHKYMDNIFREHKDSLPPYKTEHLLFDGIVVDNFGVDGALETYWEDFEYSLINAVDDTLEVEDVEISTYVPRMAHKEFEY
NIDIKNNKGSKSLATIRIFGWPHRDANGEPLSFDEGRWVALELDKFWVELNPGNNHIVRKSSDSGVTVPDVPSFKDIMDR
TEAALKGGGNLDLHEYESATGMPNRFLIPKGNKNGMEFDLIVCVTDGKADAAIDNLHEVHDFVHFGHHGTYPDKRPHGYP
LDRRYDDARVFHEVPNYKHTIVKIFHRDDH

>Litopenaeus_vannamei

MKVLVLLALVAIAAAWPNLGFQADGAGVSDAQKQHDVNFLLHKIYGEIRDSNLKAKADSFDPEADLSHYSDDGAAVQKLM
RDLKDHRLLEQKHWFSLFNPRQRQEALMLFDVFIHCKDWDTFVSNAAYFRQRMNEGEFVYALYVAVIHSPLAEHVVLPPL
YEVTPHLFTNSEVIEAAYRAKQTQTPGKFQSSFTGTKKNPEQRVAYFGEDIGMNTHHVTWHMEFPFWWQDSYSHHLDRKG
ENFFWVHHQLTVRFDAERLSNYLDPVGELHWDKPIVQGFAPHTTYKYGGQFPSRPDNVDFEDVDGVARIRDLLIVESRIR
DAIAHGYIVDRAGNHIDIMNERGINVLGDIIESSMYSPNVQYYGALHNTAHIVLGRQADPHGKYALPPGVLEHFETATRD
PSFFRLHKYMDNIFKEHKDSLPPYTVEDLKFNEVSVDKVSIDGQLETFFEDFECSLINAVDDTQEIADVAISTYVPRLNH
KDFSFNIDINNNGGEALATIRIFAWPHRDNNGIEYTFDEGRWNAIELDKFWVKLSPGTNHIVRKSSESAVTVPDVPSFET
LFEKTKEALGGADSGLTEFESATGIPNRFLLPKGNEQGLEFDLVVAVTDGAADAALDGLHENTEFNHYGAHGKYPDNRPH
GYPLDRKVPDERVFEDLPNFGHIQVKVFNHGEHIHH

>Fenneropenaeus_chinensis

MKVLVVLAFVATAAARPNLGFQADAADVSDAQKQHDINFLLHKIYGEIRDPNLKGKADSFDPEADLSHYSDSGEAVHKLI
RDLKDHRLLEQNHWFSLLSPRQRHEALMLFDVLIRCKDWDTFVSNAAYFRQRMNEGEFVYALYVAVIHSPLAEHVVLPPL
YEVAPHLFTNSEDIEAAYRAKQTQTPGKFQSSFTGTKKNPEQRVAYFGEDIGMNTHHVTWHMEFPFWWQDEYSHHLDRKG
ESFFWVHHHLAVRFDAERLSNYLDPVDELHWEKPIVQGFAPHTTYKYGGQFPSRPDNVNFEDVDGVARIRDLLIVESRIR
DAIAHGYIIDKQGNRIDIMNERGIDILGDIIESSMYSPNVQYYGALHNTAHIVLGRQADPHGKYALPPGVLEHFETATRD
PSFFRLHKYMDNIFKEHKDSLPPYSKEELTFTGVNVENLSVDGELETFFEDYEYSLINAVDDTEEIADVEISTYVPRLNH
KDFAYNIEVTNNNGKEVLTTVRIFAWPHRDNNGIEYTFDEGRWNAIELDKFWVKLSPGSNHIVRKSSESAVTVPDVPSFD
TLFKKAEAALGGGDAGLTEFESATGIPNRFLLPKGNEQGLEFDLVVAVTDGEADAAVEGLHDNTDFIHYGSHGKYPDNRP
HGYPLDRKVPDDRVFEVLPNFKHIQVKVFNHGEHIHHH

>Marsupenaeus_japonicus

MKVLVLFALVAAAAAWPSFGFQSDAGGVSDAQKQHDINFLLHKIYGDIRDDALKAKADSFDPEADLSHYSDDGEAVHTLI
RDLKDDRLLQQKHWFSLFNSRQRHEALMLFDVLIHCKDWDTFVSNAAYFRQRMNEGEFVNALYVAVIHSSLAEYVVLPPL
YEVTPHLFTNSEVIEAAYRAKQTQKPGKFKSSFTGTKKNPEQRVAYFGEDIGMNTHHVTWHMEFPFWWQDKYSHHLDRKG
ENFFWVHHQLTVRFDAERLSNYLDPVDELHWEKPIVQGFAPHTTYKYGGQFPSRPDNARFEDVDGVARIRDLLIVESRIR
DAIAHGYIVDREGKHIDIMNERGIDVLGDIIESSLYSPNVQYYGALHNTAHIVLGRQSDPHGKYDLPPGVLEHFETATRD
PSFFRLHKYMDNIFKEHKDTLPPYTAEELTFAGVSVDSIAIEGALETYFEDFEYNLINAVDDTEQIPDVEISTYVPRLNH
KDFAFKIGVSNNKGEETLATVRIFAWPHLDNNGIEFSFDEGRWHAIELDKFWVKLGTGVTEITRKCSESAVTVPDVPSFA
TLFEKTKAALGGADSGLTDFESATGIPNRFLLPKGNEKGLEFDLVVAVTDGAADAAVDGLHENTEFNHYGAYGKYPDNRP
HGYPLDRSVPDERVFEDLPNFGHIQVKVFNHGEHIHHD
>Litopenaeus_vannamei

MKVLVLLALVAIAAAWPNLGFQADGAGVSDAQKQHDVNFLLHKIYGEIRDSNLKAKADSFDPEADLSHYSDDGAAVQKLM
RDLKDHRLLEQKHWFSLFNPRQRQEALMLFDVFIHCKDWNTFVSNAAYFRQRMNEGEFVYALYVAVIHSPLAEHVVLPPL
YEVTPHLFTNSEVIEAAYRAKQTQTPGKFQSSFTGTKKNPEQRVAYFGEDIGMNTHHVTWHMEFPFWWQDSYSHHLDRKG
ENFWVHHQLTVRFDAERLSNYLDPVGELHWDKPIVQGFAPHTTYKYGGQFPSRPDNVDFEDVGGVARIRDLLIVESRIRD
AIAHGYIVDRAGNRIDIMNERGINVLGDIIESSMYSPNVQYYGALHNTAHIVLGRQADPHGKYALPPGVLEHFETATRDP
SFFRLHKYMDNIFKEHKDSLPPYTKEQLTFNGVSIENLSVDGELETFFEDFEYSLINAVDDTKEIQDVEISTYVPRLNHK
DFAYNIEITNNNDKEVLTTVRIFAWPHRDNNGIEYTFDEGRWNSIELDKFWVKLSPGSNHIVRKSSESAVTVPDVPSFDT
LFKKTEAALGGADSGLTEFESATGIPNRFLLPKGNEQGLEFDPVVAVTDGEADAAIDGLHENTEFNHYGAHGKYPDNRPH
GYPLDRKVPDNRVFEDLPNFKHIQVKVFNHGEHIHH

>Cherax_quadricarinatus

MGTNMKVLVLCALVAAAAAWPNYGFLNDPGRSEPSDAQKQHDVNYLLYKVYENIRDEKLKSIGVTFDPEADTSHYTDNGE
AVHKLVKELKDNRLLQQKHWFSLFNTRQREEALLLYDVFEHSKDWKTFVSNAAYFRNRVNEGEFVYALYAAVVHSPLTKH
VVLPPLYEVTPHLFTNSEVIQKAYHAKMTQTPGKFRSYFTGSKRNKEQRVAYFGEDVGLNTHHATWHLEFPFWREDKHEG
YHLDRKGENFFWVHHQLTVRFDAERLSNYLDPVDELHWEETIEEGFAPHTTYKYGGEFPSRPDNIHFEDVDGIAHIRDLI
ILENRIRDAIAHGYVTAHDGSTVDINNSHGIDVLGDVIESSTYSPNVEYYGSLHNTAHIVLGRQGDPHGKYDLPPGVLEH
FETSTRDPAFFRLHKYMDNIFREHKDSLTPYTKEELEFSGVAIDGVSIDGPLETFFEDFEYSLVNAVDDTPQVADVAIST
VVSRLNHKDFSFKIDVTNNNDHEVLATVRIFAWPHNDNNDIPYSFNEGRWRAIELDRFWRKLSPGVNHIVRKSTESAVTV
PDVPSFDSLIERTEAALSAGSSEVDIHEFVSAVGVPNRFLIPKGNSEGLEFELVVAVTDGKADAAVESLHENTVFNHYGY
HGVYPDNRPHGYPLDRRVDDARIFHDLSNFHQHTVKIYNH

>Metacarcinus_magister

MRLLVLCTLVAAAAAWPNFGMMADSPGGASDVQKQHDVNSALWKVYEDIRDSNLIQLSQSFDPLSGHYDDDGVAAKRLMK
ELNENRLLEQHHWFSLFNTRQREEALMLYDVLEHSTDWSTFAGNAAFFRVRMNEGEFVYALYAAVIHSELTQHVVLPPLY
EVTPHLFTNSEVIQEAYKAKMTQTAAKIESHFTGSKSNPEQRVAYFGEDIGMNTHHVTWHLEFPFWWDDAHENHHIERKG
ESFFWVHHQLTVRFDAERLSNHMDPVGELHWDDVIHEGFAPHTMYKYGGYFPSRPDNVHFEDVDGVARVRDMLILESRIR
DAIAHGYVTGRDGSIISISDSHGIDVLGDVIESSLYSPNPEYYGALHNTAHMMLGRQGDPHGKFDLPPGVLEHFETATRD
PAFFRLHKYMDNIFREHKDSLTPYTKDELEFPGVAVESISLKNRLETYFEDFEYSLINAVDDTAEIADVPISTVVKRLAH
KDFTAECVINNNNENEVMATVRIFAWPKYDNNHVEFSFNDGRWNAIEMDKFWTKLAPGPNTITRSSKDSSVTVPDVPSFL
TLIEKTEEAVSSGSELHLEDYVSGLGLPNRFLLSKGTTEGMKFHLVVFVSDGAKDAAIDGLYENTSFNHYGAHNGKYPDK
QPHGYPLDRRVDDERIITGVTNFKGVDVKVYHVETQ

>Scylla_paramamosain

MLYDVLEHSTDWDTFAGNAAFFRVRMNEGEFVYAIYAAVVHSHLTEHVVLPPLYEVTPHLFTNSEAIQAAYKAKMTQTAV
TIKSQFTGSKSNPEQRVAYFGEDIGMNTHHVTWHLEFPFWWDDAHEDHHIDRKGESFFWVHHQLTVRFDAERLSKYLDPV
DELHWDNVIYEGFAPHTMYKYGGYFPSRPDNVNFEDVDGVARVRDMLILESRIRDAIAHGYFTGRDGSVISIRDAHGIDI
LGDVIESSTYSPNPEYYGSLHNTAHVMLGRQGDPHGKFALPPGVLEHFETATRDPAFFRLHKYMDNIFREHKDSLTPYTK
EDLEFSGVSVEGITFSNRLETHFEEFEYSLVNAVDDTTEVKDVPISATVDRLTHNDFTHKIDVANNNDHEVLATVRIFAW
PKYDNNHVEFSFNEGRWNAIEMDKFWVKLGGGSNHITRSSKLSALTVPDVPSSQTLIDKANEALTSGSELHLEEYHSSLG
LPNRFLLPKGKTEGMDFHVVVFVSDGATDAAVSGLHESTTFNHYGCYDGNYPDKKPHGYPLDRRVDDERIITGVSNFKAV
DVKVYHTEEH

>Eriocheir_sinensis

MKVLVVFSLVALSAAAAVSGYMSDEPDGVSTQQKQYDMTYAFYKIFEPIRDNNLLEKAMTFNPVADTSMYKDAGVAVRKL
MYEFTHERLLEKKHWAAATNKRHLEEAIMLFEVFMQCKDWNCFSSNAAYFRERVNEEEFLYAAYHAIKHSPFTQNVVLPA
VYEVKPHYFTKAQVIDQAYEAHEMKLKNMVFQNNFTGNPNDMEQRVAYYREDLGIGTHHYMIHLENPFWWKDTYGYRIDR
KGENFFYAYHQLLNRYDAERISNYMPLLEELKLDEPLHEGFAPQTTYKFGAPFPIRNDDIKLQDVDRVGKIHELVHMEDR
IYDAIAHGYVENEQGNKINIENDNGIEILGDIIQSSYYSPNRKYYGNLTTMAYTMLDRQVDPKDKYDLPPGVVAHMELYP
RDPAAWRLQKRIDNIFRKHIDSLPPYTKEQLEFTGIAVTDVQIQGTLETYFEEYKWDLVNAFNDNNTETEFFDIYASTPR
LNHKEFSYQIKVQNNNGAPKKAVIRILAMPYRDGNGVLIPFDEGRWLAIEMDLFVKTLTPGSNDIVRKSSEASITVPDVP
TFKTLVEKTMAQENLQKYQSATGIPERLLLPKGNEEGVQFRLWVAVTDAAEDVNDESIITMKKYHHYGVHGVQPDKRPFG
YPLDRRIPDKQTFYEVPNFKETMVKVYNHNVYIALPRQ

>Chelidurella_acanthopygia

MKLIPACLVVAVCIAYCCGVSVPADSGLVVRQYEILKLLNKVHEPNRIKEQIEIGNSFDLSTALTGFKNPNAAKALLKGY
KAGSLLPRGSIFTLFNEKHRSEMILLFETFFYANDWDLLFKTACWARDRINEGQFVYALSVAVLHRSDTHGIVLPPPYEI
YPHLFVNSEVIHAAYKAKMRQEPAIVRMNFTGTIKNPEQRVAYLGEDIGMNAHHAHWHMDFPFWWKEHEYGIHKDRKGEL
FYYMHHQLIARFDLERLSNNLPFVEPLSWDQKIANGFYPQTTYRVGGEFPARPDNYAFHDLENIKIKDMIDYTRRIREAI
AQQAVITKSGEYFYLNDSKGIEVLGDLMEPSFDSKHPEYYGALHNYGHILLGQITDPKGKFNMPPGVMEHFETATRDPAF
FRLHKYIDNLFKLHKDLLPSYSKEELSLDGVQIEDVQIDELTTYFEDFDIDLLNALDDTVELEDVEIKARVRRLNHKPFN
FKIEVNSDKEYTAAVRVYIGPKYDWFGQEITLDEKRLYMVEIDKFVTKLTAGHNNIFRKSSESSVTIPDRETTKVLHKKV
KDALKNSTPLLVNKDVRHCGYPGRLLLPKGKIEGMPFPLYAIVTDFEQEKVNDLPFDYDYGGSISYCGTLGHKYPDSKPM
GYPFDRPIGREFYYPNMFEKDVVITHKES
